# Supplementary material for: VEGFA/NRP-1/GAPVD1 axis promotes progression and cancer stemness of triple-negative breast cancer by enhancing tumor cell-macrophage crosstalk
Source: Int J Biol Sci. 2024 Jan 1;20(2):446–63. doi: 10.7150/ijbs.86085 (PMC10758102; doi:10.7150/ijbs.86085)
Supplement: Supplementary file 1 — Supplementary figures and tables. [file ijbsv20p0446s1.zip]

Archive with 12 entries (11 files):
- Supplementary materials/
- __MACOSX/._Supplementary materials
- Supplementary materials/Table S1.xlsx
- __MACOSX/Supplementary materials/._Table S1.xlsx
- Supplementary materials/.DS_Store
- __MACOSX/Supplementary materials/._.DS_Store
- Supplementary materials/Supplemental Figures.pdf
- __MACOSX/Supplementary materials/._Supplemental Figures.pdf
- Supplementary materials/Table S4.xlsx
- __MACOSX/Supplementary materials/._Table S4.xlsx
- Supplementary materials/Table S2.xlsx
- __MACOSX/Supplementary materials/._Table S2.xlsx
