# Supplementary material for: VEGFA/NRP-1/GAPVD1 axis promotes progression and cancer stemness of triple-negative breast cancer by enhancing tumor cell-macrophage crosstalk
Source: Int J Biol Sci. 2024 Jan 1;20(2):446–63. doi: 10.7150/ijbs.86085 (PMC10758102; doi:10.7150/ijbs.86085)
Supplement: Supplementary file 1 — Supplementary figures and tables. [file ijbsv20p0446s1.zip › Supplementary materials/Table S1.xlsx]

## Sheet: Sheet1
ID	Gene.symbol	Gene.title	adj.P.Val	logFC
27090	FOXQ1	forkhead box Q1	2.61e-08	11
33013	SORT1	sortilin 1	5.54e-08	11.1
20886	SOWAHA	sosondowah ankyrin repeat domain family member A	1.48e-07	11.4
38540	SOWAHC	sosondowah ankyrin repeat domain family member C	1.72e-07	11
19908	SPAG5	sperm associated antigen 5	1.83e-07	11.1
20842	LMNB1	lamin B1	2.3e-07	7.68
15638	SPAG8	sperm associated antigen 8	2.3e-07	11.1
29454	MAD2L1	MAD2 mitotic arrest deficient-like 1 (yeast)	3.33e-07	6.71
24524	ABCB1	ATP binding cassette subfamily B member 1	3.41e-07	6.09
29347	LMO7	LIM domain 7	3.41e-07	7.65
16256	LOC100129406	uncharacterized LOC100129406	3.45e-07	7.62
33261	S100A11	S100 calcium binding protein A11	3.59e-07	8.13
9643	SPHK1	sphingosine kinase 1	3.59e-07	11
6877	LOC100506098	uncharacterized LOC100506098	3.7e-07	7.6
21954	KNSTRN	kinetochore localized astrin/SPAG5 binding protein	3.8e-07	7.89
39815	MMP1	matrix metallopeptidase 1	3.8e-07	11
36362	LOC105371920	uncharacterized LOC105371920	3.99e-07	7.61
43478	LOC105376714///SLC30A4	uncharacterized LOC105376714///solute carrier family 30 member 4	4.12e-07	7.57
38896	IGFBP5	insulin like growth factor binding protein 5	4.3e-07	9.87
4189	LOC105379704	CASP-like protein 4A1	4.3e-07	7.6
35006	MAF	MAF bZIP transcription factor	4.3e-07	6.59
28518	LOC441666	zinc finger protein 91 pseudogene	4.36e-07	6.45
8883	ALDH6A1	aldehyde dehydrogenase 6 family member A1	5.55e-07	6.27
39320	SPINK1	serine peptidase inhibitor, Kazal type 1	6.13e-07	10.7
38300	sep10	septin 10	6.63e-07	7.04
32565	INHBE	inhibin beta E subunit	6.66e-07	4.71
42685	LOC146880	Rho GTPase activating protein 27 pseudogene	7.05e-07	7.57
6196	FGL1	fibrinogen like 1	7.79e-07	9.21
40823	LOC285812	uncharacterized LOC285812	7.79e-07	7.5
36810	MAML2	mastermind like transcriptional coactivator 2	7.79e-07	6.57
42612	MAMLD1	mastermind like domain containing 1	7.79e-07	6.57
17498	GSG1L	GSG1 like	7.8e-07	5.05
42676	PDE7B	phosphodiesterase 7B	7.9e-07	-3.61
12634	RNF149	ring finger protein 149	1.01e-06	6.29
27030	ABCG2	ATP binding cassette subfamily G member 2 (Junior blood group)	1.03e-06	5.74
38469	FAM20C	family with sequence similarity 20 member C	1.03e-06	6.38
38702	LOC285957	uncharacterized LOC285957	1.08e-06	3.85
28994	TMSB15A	thymosin beta 15a	1.24e-06	3.82
43005	ADAM17	ADAM metallopeptidase domain 17	1.25e-06	4.42
13807	SRGN	serglycin	1.27e-06	7.97
30924	THBD	thrombomodulin	1.27e-06	7.83
34303	KIAA0513	KIAA0513	1.32e-06	7.88
37672	SPSB1	splA/ryanodine receptor domain and SOCS box containing 1	1.34e-06	4.8
28541	BMP8A	bone morphogenetic protein 8a	1.36e-06	5.93
11025	CD22	CD22 molecule	1.46e-06	-4.09
25055	BAALC	brain and acute leukemia, cytoplasmic	1.54e-06	5.62
12813	S100A12	S100 calcium binding protein A12	1.6e-06	5.28
21031	COL6A2	collagen type VI alpha 2 chain	1.64e-06	6.02
30575	APOO	apolipoprotein O	1.71e-06	4.06
42741	CD274	CD274 molecule	1.71e-06	5.51
10532	CCDC83	coiled-coil domain containing 83	1.73e-06	-5.65
25400	E2F8	E2F transcription factor 8	1.77e-06	6.35
35662	AR	androgen receptor	1.85e-06	4.03
3362	EDN1	endothelin 1	1.92e-06	-4.37
5519	MAP1B	microtubule associated protein 1B	1.93e-06	6.51
2500	MAP1S	microtubule associated protein 1S	1.96e-06	6.7
15872	MAP2K3	mitogen-activated protein kinase kinase 3	1.97e-06	6.73
41475	BAG3	BCL2 associated athanogene 3	2.06e-06	6.64
2570	DMRT1	doublesex and mab-3 related transcription factor 1	2.07e-06	5.78
28585	TMTC1	transmembrane and tetratricopeptide repeat containing 1	2.07e-06	3.16
28581	C3orf70	chromosome 3 open reading frame 70	2.12e-06	3.17
1100	CHEK1	checkpoint kinase 1	2.12e-06	-3.68
21415	PDGFA	platelet derived growth factor subunit A	2.12e-06	-3.59
20219	GLS	glutaminase	2.13e-06	4.96
14684	CHIT1	chitinase 1	2.16e-06	-3.72
35021	APOBEC3C	apolipoprotein B mRNA editing enzyme catalytic subunit 3C	2.22e-06	3.33
7680	LRCOL1	leucine rich colipase like 1	2.22e-06	4.36
7999	A2M	alpha-2-macroglobulin	2.24e-06	8.15
33195	SLC4A7	solute carrier family 4 member 7	2.3e-06	4.25
23701	ANKRD36BP2	ankyrin repeat domain 36B pseudogene 2	2.32e-06	4.27
22918	HOMER1	homer scaffolding protein 1	2.6e-06	4.1
7952	TMIGD3	transmembrane and immunoglobulin domain containing 3	2.61e-06	5.45
28031	LRP12	LDL receptor related protein 12	2.75e-06	3.73
5655	VENTX	VENT homeobox	2.75e-06	2.7
42511	CD276	CD276 molecule	2.87e-06	5.59
32454	IL13RA2	interleukin 13 receptor subunit alpha 2	2.97e-06	3.81
31077	SEC14L2	SEC14 like lipid binding 2	3.05e-06	-2.9
28233	HK2	hexokinase 2	3.1e-06	3.69
12667	PDGFD	platelet derived growth factor D	3.1e-06	-3.67
22658	USP2	ubiquitin specific peptidase 2	3.24e-06	-4.42
15369	SNRNP25	small nuclear ribonucleoprotein U11/U12 subunit 25	3.26e-06	4.49
3764	CDC20	cell division cycle 20	3.28e-06	-5.69
6724	MCM10	minichromosome maintenance 10 replication initiation factor	3.39e-06	3.74
34348	DLX1	distal-less homeobox 1	3.51e-06	3.44
28970	ARC	activity regulated cytoskeleton associated protein	3.52e-06	6.37
27856	DCPS	decapping enzyme, scavenger	3.54e-06	2.79
10717	LIMS3	LIM zinc finger domain containing 3	3.54e-06	-2.5
42665	HIST1H2AD	histone cluster 1, H2ad	3.55e-06	4.24
26359	SPTBN5	spectrin beta, non-erythrocytic 5	3.55e-06	7.01
22341	LOC81691	exonuclease NEF-sp	3.62e-06	6.42
17275	IGFBP7	insulin like growth factor binding protein 7	3.66e-06	7.7
21012	COL9A3	collagen type IX alpha 3 chain	3.73e-06	8.87
114	C1S	complement component 1, s subcomponent	3.79e-06	-2.67
40043	EHHADH	enoyl-CoA, hydratase/3-hydroxyacyl CoA dehydrogenase	3.87e-06	4.57
3428	GSTM4	glutathione S-transferase mu 4	3.96e-06	4.48
1966	TMEM173	transmembrane protein 173	3.96e-06	-6.21
34973	ZCCHC2	zinc finger CCHC-type containing 2	3.96e-06	2.91
23751	KIAA2022	KIAA2022	3.98e-06	3.17
4673	EBF1	early B-cell factor 1	4.11e-06	-6.14
16191	TK1	thymidine kinase 1	4.11e-06	-3.55
18341	C21orf62-AS1	C21orf62 antisense RNA 1	4.21e-06	-2.42
18972	PDGFRA	platelet derived growth factor receptor alpha	4.47e-06	-3.52
1774	SDC4	syndecan 4	4.48e-06	5.33
14245	SLC51A	solute carrier family 51 alpha subunit	4.49e-06	3.5
33299	SYNPO2L	synaptopodin 2 like	4.51e-06	-2.54
32371	SESN3	sestrin 3	4.58e-06	3.26
43845	PAPSS1	3'-phosphoadenosine 5'-phosphosulfate synthase 1	4.64e-06	4.45
6098	CHODL	chondrolectin	4.66e-06	-3.7
17349	LINC00310	long intergenic non-protein coding RNA 310	4.75e-06	-2.37
42064	FAM117B	family with sequence similarity 117 member B	4.9e-06	5.65
3291	ATG16L2	autophagy related 16 like 2	4.92e-06	-3.21
27118	CNGA1	cyclic nucleotide gated channel alpha 1	4.92e-06	-4.64
3672	SLC5A3	solute carrier family 5 member 3	4.92e-06	3.35
1896	CHRM2	cholinergic receptor muscarinic 2	4.95e-06	-3.76
35667	GOLGA8IP	golgin A8 family member I, pseudogene	4.95e-06	-3.65
11764	TNFSF10	tumor necrosis factor superfamily member 10	4.95e-06	3.19
16870	CALB2	calbindin 2	5.01e-06	3.21
19951	PDGFRL	platelet derived growth factor receptor like	5.01e-06	-3.4
7963	PSEN2	presenilin 2	5.01e-06	4.22
7955	RECQL4	RecQ like helicase 4	5.01e-06	-2.95
22347	KBTBD7	kelch repeat and BTB domain containing 7	5.03e-06	-3.05
25885	ANKH	ANKH inorganic pyrophosphate transport regulator	5.18e-06	-2.86
19289	PI4K2A	phosphatidylinositol 4-kinase type 2 alpha	5.42e-06	2.35
4184	DAPK1	death associated protein kinase 1	5.43e-06	-3.98
32316	PTX3	pentraxin 3	5.43e-06	-4.53
39398	MAP3K10	mitogen-activated protein kinase kinase kinase 10	5.46e-06	6.32
31383	CCDC28B	coiled-coil domain containing 28B	5.49e-06	-4.48
14029	TCF19	transcription factor 19	5.49e-06	3.27
41444	ARHGEF25	Rho guanine nucleotide exchange factor 25	5.52e-06	3.18
15842	IFI27L1	interferon alpha inducible protein 27 like 1	5.52e-06	4.07
24076	ISM1	isthmin 1, angiogenesis inhibitor	5.52e-06	3.36
12824	NRG1	neuregulin 1	5.52e-06	-2.44
10787	ANTXR1	anthrax toxin receptor 1	5.63e-06	-2.16
25816	PRKACB	protein kinase cAMP-activated catalytic subunit beta	5.63e-06	3.13
26209	SKP2	S-phase kinase-associated protein 2, E3 ubiquitin protein ligase	5.63e-06	2.01
21098	KIAA1524	KIAA1524	5.65e-06	4.19
35230	GPC4	glypican 4	5.98e-06	-3.96
29277	PRKAR2B	protein kinase cAMP-dependent type II regulatory subunit beta	5.98e-06	4.3
738	LRRC20	leucine rich repeat containing 20	6.06e-06	6.54
13115	PDLIM4	PDZ and LIM domain 4	6.09e-06	-3.54
38537	LRRC8B	leucine rich repeat containing 8 family member B	6.21e-06	3.27
32310	RIMS2	regulating synaptic membrane exocytosis 2	6.21e-06	2.52
24515	SLN	sarcolipin	6.21e-06	3.07
40618	CENPH	centromere protein H	6.33e-06	3.46
16668	HS3ST1	heparan sulfate-glucosamine 3-sulfotransferase 1	6.49e-06	-3.44
20869	KCNK5	potassium two pore domain channel subfamily K member 5	6.49e-06	-4.16
15186	ARHGAP31	Rho GTPase activating protein 31	6.52e-06	4.03
5727	LINC00314	long intergenic non-protein coding RNA 314	6.52e-06	-2.31
2018	WDR66	WD repeat domain 66	6.52e-06	-2.6
42845	ZNF367	zinc finger protein 367	6.52e-06	5.11
32819	CENPI	centromere protein I	6.57e-06	3.29
24088	SHCBP1	SHC binding and spindle associated 1	6.64e-06	-2.8
28565	CD302	CD302 molecule	6.76e-06	5.71
35372	OAS3	2'-5'-oligoadenylate synthetase 3	6.76e-06	2.7
42242	ZNF366	zinc finger protein 366	6.76e-06	3.08
14237	VPS37D	VPS37D, ESCRT-I subunit	6.83e-06	-3.07
26043	CENPK	centromere protein K	6.92e-06	3.39
25127	CENPM	centromere protein M	6.96e-06	3.41
41284	HIST1H2BK	histone cluster 1, H2bk	7.06e-06	4.81
30833	COL6A1	collagen type VI alpha 1 chain	7.1e-06	-2.41
27648	RTKN2	rhotekin 2	7.14e-06	4.42
3472	HIST2H2AA4	histone cluster 2, H2aa4	7.21e-06	-2.98
13921	ATP1B1	ATPase Na+/K+ transporting subunit beta 1	7.28e-06	-3.5
3619	CCDC57	coiled-coil domain containing 57	7.32e-06	-2.4
24240	CDC7	cell division cycle 7	7.34e-06	2.98
13437	GSG1	germ cell associated 1	7.34e-06	-3.41
31078	GSTM5	glutathione S-transferase mu 5	7.35e-06	2.05
22653	LINC00484	long intergenic non-protein coding RNA 484	7.68e-06	-2.21
33363	YRDC	yrdC N6-threonylcarbamoyltransferase domain containing	7.68e-06	3.37
6249	CHRM3	cholinergic receptor muscarinic 3	7.74e-06	-3.67
45179	APOBEC3F	apolipoprotein B mRNA editing enzyme catalytic subunit 3F	7.76e-06	2.73
8921	SYCP2L	synaptonemal complex protein 2 like	7.92e-06	-2.69
34778	AIG1	androgen induced 1	7.97e-06	3.6
21191	ABCC3	ATP binding cassette subfamily C member 3	8.03e-06	6.36
17517	RAPGEF1	Rap guanine nucleotide exchange factor 1	8.03e-06	3.57
3241	THBS4	thrombospondin 4	8.04e-06	5.32
2756	KLF9	Kruppel like factor 9	8.1e-06	-2.36
25154	GP9	glycoprotein IX platelet	8.34e-06	2.65
3964	SNTB2	syntrophin beta 2	8.65e-06	4.02
16926	DUSP27	dual specificity phosphatase 27 (putative)	8.66e-06	4.63
29864	KIAA0101	KIAA0101	8.68e-06	2.44
21732	HOPX	HOP homeobox	8.77e-06	5.49
24662	NRP2	neuropilin 2	8.82e-06	4.1
24198	SAT1	spermidine/spermine N1-acetyltransferase 1	8.88e-06	2.18
22517	SSC4D	scavenger receptor cysteine rich family member with 4 domains	9e-06	7.89
34327	DCSTAMP	dendrocyte expressed seven transmembrane protein	9.02e-06	2.02
35270	ADAMDEC1	ADAM like decysin 1	9.2e-06	4.13
7640	TM7SF3	transmembrane 7 superfamily member 3	9.2e-06	7.97
6731	CCRL2	C-C motif chemokine receptor like 2	9.3e-06	-4.71
41421	TMEFF1	transmembrane protein with EGF like and two follistatin like domains 1	9.3e-06	3.28
23782	CENPQ	centromere protein Q	9.33e-06	3.46
35174	HMGN2	high mobility group nucleosomal binding domain 2	9.45e-06	4.57
44007	NETO2	neuropilin and tolloid like 2	9.6e-06	4.47
19586	RASA1	RAS p21 protein activator 1	9.6e-06	-2.13
34304	CTTN	cortactin	9.61e-06	5.49
29034	IFIT3	interferon induced protein with tetratricopeptide repeats 3	9.64e-06	2.98
40691	CD38	CD38 molecule	9.71e-06	3.99
26669	LINC00504	long intergenic non-protein coding RNA 504	9.71e-06	-2.31
31462	BCL6	B-cell CLL/lymphoma 6	1.02e-05	2.99
12310	ADAM9	ADAM metallopeptidase domain 9	1.05e-05	2.42
32936	MNX1	motor neuron and pancreas homeobox 1	1.06e-05	-2.6
23177	ITGAV	integrin subunit alpha V	1.07e-05	-3.07
35281	ASPM	abnormal spindle microtubule assembly	1.09e-05	-3.06
31055	BARD1	BRCA1 associated RING domain 1	1.13e-05	2.73
36707	PDZD7	PDZ domain containing 7	1.13e-05	-3.49
35894	CXCL8	C-X-C motif chemokine ligand 8	1.16e-05	-2.53
25883	REEP5	receptor accessory protein 5	1.16e-05	2.88
40613	SMAGP	small cell adhesion glycoprotein	1.16e-05	2.38
6129	BRI3BP	BRI3 binding protein	1.18e-05	-2.02
5582	PLXNA2	plexin A2	1.21e-05	-3.12
19535	LINC00528	long intergenic non-protein coding RNA 528	1.22e-05	-2.17
11608	BCAR1	BCAR1, Cas family scaffolding protein	1.26e-05	-2.49
42221	ANKDD1A	ankyrin repeat and death domain containing 1A	1.27e-05	-4.98
23484	FDX1L	ferredoxin 1 like	1.27e-05	-2.28
38267	IQCC	IQ motif containing C	1.27e-05	2.89
20337	TSPAN6	tetraspanin 6	1.27e-05	6.37
11415	ANKRD20A2	ankyrin repeat domain 20 family member A2	1.29e-05	4.91
8463	FAM71A	family with sequence similarity 71 member A	1.29e-05	-2.55
41956	NT5E	5'-nucleotidase ecto	1.29e-05	3.97
2498	GALNT18	polypeptide N-acetylgalactosaminyltransferase 18	1.33e-05	-4.75
33598	SLIT2	slit guidance ligand 2	1.33e-05	3.25
17444	CLIC6	chloride intracellular channel 6	1.34e-05	-2.37
16061	GGH	gamma-glutamyl hydrolase	1.34e-05	2.14
25196	AHR	aryl hydrocarbon receptor	1.36e-05	2.44
16833	CD52	CD52 molecule	1.36e-05	5.71
35127	SCD	stearoyl-CoA desaturase	1.36e-05	-2.97
9493	FAM72D	family with sequence similarity 72 member D	1.38e-05	-2.49
41272	PZP	PZP, alpha-2-macroglobulin like	1.38e-05	4.1
31334	COLGALT2	collagen beta(1-O)galactosyltransferase 2	1.39e-05	4.88
11753	EGR3	early growth response 3	1.39e-05	-2.31
43928	CHST15	carbohydrate (N-acetylgalactosamine 4-sulfate 6-O) sulfotransferase 15	1.45e-05	-3.84
2488	PPP1R13B	protein phosphatase 1 regulatory subunit 13B	1.46e-05	-3.52
13890	SEL1L3	SEL1L family member 3	1.46e-05	2
16608	CD109	CD109 molecule	1.47e-05	-4.7
19994	HMGN2P46	high mobility group nucleosomal binding domain 2 pseudogene 46	1.49e-05	4.76
11915	MIR9-3HG	MIR9-3 host gene	1.49e-05	4.97
32180	KCNA3	potassium voltage-gated channel subfamily A member 3	1.52e-05	-2.49
8029	LRRC34	leucine rich repeat containing 34	1.52e-05	5.05
26157	FMNL3	formin like 3	1.55e-05	2.06
16453	CD53	CD53 molecule	1.56e-05	5.86
35545	GRM8	glutamate metabotropic receptor 8	1.57e-05	-5.05
7034	CASP1	caspase 1	1.58e-05	-3.82
3929	ETV3L	ETS variant 3 like	1.58e-05	-3.66
30297	MCM4	minichromosome maintenance complex component 4	1.58e-05	4.94
42829	PIF1	PIF1 5'-to-3' DNA helicase	1.58e-05	-5.13
12796	HTR7	5-hydroxytryptamine receptor 7	1.59e-05	4.21
27870	TMEM87B	transmembrane protein 87B	1.59e-05	4.46
15472	EPHX4	epoxide hydrolase 4	1.62e-05	2.87
39081	GOLGA6L1	golgin A6 family-like 1	1.62e-05	-2.81
18901	HCRTR2	hypocretin receptor 2	1.62e-05	-4.56
4511	TCAM1P	testicular cell adhesion molecule 1, pseudogene	1.63e-05	2.58
31356	ANXA6	annexin A6	1.64e-05	2.96
17812	HIST1H1B	histone cluster 1, H1b	1.64e-05	-2.87
10736	KIF15	kinesin family member 15	1.64e-05	2.18
22369	KIF23	kinesin family member 23	1.64e-05	3.36
6942	SHC4	SHC adaptor protein 4	1.67e-05	-3.45
2569	DACT1	dishevelled binding antagonist of beta catenin 1	1.69e-05	-2.96
2235	SGPL1	sphingosine-1-phosphate lyase 1	1.69e-05	2.03
33732	NUCKS1	nuclear casein kinase and cyclin dependent kinase substrate 1	1.73e-05	4.03
40813	ZWINT	ZW10 interacting kinetochore protein	1.75e-05	6.09
16983	ANKRD55	ankyrin repeat domain 55	1.78e-05	-2.96
12799	AP1S3	adaptor related protein complex 1 sigma 3 subunit	1.78e-05	3.45
23650	HOXA11-AS	HOXA11 antisense RNA	1.78e-05	-3.02
17117	TMEM176B	transmembrane protein 176B	1.78e-05	-2.1
19742	BCAR3	breast cancer anti-estrogen resistance 3	1.79e-05	-3.24
21246	ERP29	endoplasmic reticulum protein 29	1.79e-05	3.07
15986	HENMT1	HEN1 methyltransferase homolog 1	1.79e-05	-2.54
43656	KNTC1	kinetochore associated 1	1.79e-05	3.92
15056	LILRB1	leukocyte immunoglobulin like receptor B1	1.79e-05	-2.92
27110	PHC2	polyhomeotic homolog 2	1.79e-05	-2.7
17956	CLINT1	clathrin interactor 1	1.8e-05	-2.17
12931	FAM234B	family with sequence similarity 234 member B	1.8e-05	-3.26
10655	IFI44	interferon induced protein 44	1.82e-05	3.76
14585	RHBDL3	rhomboid like 3	1.84e-05	2.62
4918	TNFRSF9	TNF receptor superfamily member 9	1.89e-05	-2.65
9410	SGK1	serum/glucocorticoid regulated kinase 1	1.9e-05	-2.38
22775	MDM1	Mdm1 nuclear protein	1.91e-05	2.75
27041	RNASEH2A	ribonuclease H2 subunit A	1.91e-05	-4.22
11276	DIRAS2	DIRAS family GTPase 2	1.92e-05	-2.24
41761	PHLDB1	pleckstrin homology like domain family B member 1	1.92e-05	-3.7
5529	CD55	CD55 molecule (Cromer blood group)	1.93e-05	5.86
31715	OLR1	oxidized low density lipoprotein receptor 1	1.93e-05	2.95
4266	SGMS1	sphingomyelin synthase 1	1.94e-05	-2.42
44612	SSTR2	somatostatin receptor 2	1.94e-05	5.87
25806	ADD3	adducin 3	1.95e-05	-3.39
24090	RASGEF1B	RasGEF domain family member 1B	1.98e-05	2.12
33353	ADARB1	adenosine deaminase, RNA specific B1	2.07e-05	2.76
4612	MRPS6	mitochondrial ribosomal protein S6	2.07e-05	-2.86
5922	OIP5	Opa interacting protein 5	2.07e-05	4.2
5396	NFKBIA	NFKB inhibitor alpha	2.08e-05	2.75
2218	SH3PXD2B	SH3 and PX domains 2B	2.08e-05	2.88
27725	EVA1A	eva-1 homolog A, regulator of programmed cell death	2.09e-05	-3.25
12746	NUDT7	nudix hydrolase 7	2.1e-05	4.04
25145	DHRS3	dehydrogenase/reductase 3	2.11e-05	3.78
12745	EPWW6493	uncharacterized LOC100129831	2.11e-05	6.49
14618	GUCY1A2	guanylate cyclase 1 soluble subunit alpha 2	2.11e-05	2.24
2867	PEA15	phosphoprotein enriched in astrocytes 15	2.11e-05	-3.48
8432	UNC80	unc-80 homolog, NALCN activator	2.13e-05	-5.98
21801	SCML2	sex comb on midleg-like 2 (Drosophila)	2.14e-05	2.47
9238	FLRT1	fibronectin leucine rich transmembrane protein 1	2.18e-05	4.74
15927	KCNK3	potassium two pore domain channel subfamily K member 3	2.18e-05	-2.69
3494	NUMB	NUMB, endocytic adaptor protein	2.2e-05	3.94
10813	POC1A	POC1 centriolar protein A	2.2e-05	-4.45
33698	S100A9	S100 calcium binding protein A9	2.22e-05	3.48
28689	EBPL	emopamil binding protein like	2.23e-05	2.41
22141	EFR3B	EFR3 homolog B	2.23e-05	2.51
2345	EIF4E	eukaryotic translation initiation factor 4E	2.27e-05	-3.39
36484	ABHD4	abhydrolase domain containing 4	2.29e-05	2.04
23962	ASAP2	ArfGAP with SH3 domain, ankyrin repeat and PH domain 2	2.3e-05	3.81
18374	CDCA8	cell division cycle associated 8	2.3e-05	3.97
16071	EMC3	ER membrane protein complex subunit 3	2.3e-05	2.38
16153	EPS8	epidermal growth factor receptor pathway substrate 8	2.3e-05	2.82
23156	PLXDC2	plexin domain containing 2	2.3e-05	2.14
12087	BCKDHB	branched chain keto acid dehydrogenase E1 subunit beta	2.35e-05	-2.99
23362	CTXN2	cortexin 2	2.36e-05	2.29
21510	SMC2	structural maintenance of chromosomes 2	2.36e-05	3.04
2874	TDRD9	tudor domain containing 9	2.38e-05	3.53
35227	CCND1	cyclin D1	2.42e-05	5.48
29000	GTSE1	G2 and S-phase expressed 1	2.42e-05	2.18
7184	HOMER2	homer scaffolding protein 2	2.43e-05	3.46
10448	ECT2	epithelial cell transforming 2	2.45e-05	-6.04
15997	LANCL1	LanC like 1	2.45e-05	-2
3007	GLIS3	GLIS family zinc finger 3	2.49e-05	4.88
9820	GPD1L	glycerol-3-phosphate dehydrogenase 1-like	2.49e-05	-6.14
30283	AP3B2	adaptor related protein complex 3 beta 2 subunit	2.5e-05	2.65
30299	EBF3	early B-cell factor 3	2.5e-05	-2.22
4594	SKA1	spindle and kinetochore associated complex subunit 1	2.5e-05	-3.08
34092	CD163	CD163 molecule	2.54e-05	-4.52
38454	CENPU	centromere protein U	2.54e-05	-3.3
2901	SIRPB2	signal regulatory protein beta 2	2.54e-05	-3.42
32520	DOCK10	dedicator of cytokinesis 10	2.57e-05	2.62
8599	PRRG4	proline rich and Gla domain 4	2.58e-05	3.72
6668	CCDC85A	coiled-coil domain containing 85A	2.59e-05	-2.45
38947	CYBB	cytochrome b-245 beta chain	2.59e-05	-2.8
36680	CCDC30	coiled-coil domain containing 30	2.61e-05	3.75
16713	DIAPH3	diaphanous related formin 3	2.61e-05	-2.51
40825	KIF25-AS1	KIF25 antisense RNA 1	2.61e-05	3.21
27936	GMNN	geminin, DNA replication inhibitor	2.62e-05	3.42
6419	PRKCA	protein kinase C alpha	2.62e-05	3.91
25599	LHFPL2	lipoma HMGIC fusion partner-like 2	2.65e-05	-2.77
37876	SLC24A3	solute carrier family 24 member 3	2.68e-05	-3.65
33448	SMIM10L2B	small integral membrane protein 10 like 2B	2.71e-05	-4.81
38529	DUSP6	dual specificity phosphatase 6	2.74e-05	-5.06
27359	ITGB3	integrin subunit beta 3	2.74e-05	-4.85
1605	CD59	CD59 molecule	2.76e-05	5.66
6640	CLMP	CXADR like membrane protein	2.76e-05	-2.31
29683	GPNMB	glycoprotein nmb	2.77e-05	-5
13219	KLF3	Kruppel like factor 3	2.77e-05	-2.3
30	NMB	neuromedin B	2.77e-05	2.72
28592	ST8SIA1	ST8 alpha-N-acetyl-neuraminide alpha-2,8-sialyltransferase 1	2.8e-05	5.77
29728	CAMP	cathelicidin antimicrobial peptide	2.82e-05	-3.45
30742	GNA14	G protein subunit alpha 14	2.84e-05	2.45
15358	LPAR6	lysophosphatidic acid receptor 6	2.84e-05	2.24
26812	CDC45	cell division cycle 45	2.86e-05	3.64
10752	CDT1	chromatin licensing and DNA replication factor 1	2.86e-05	-2.56
34604	CREB5	cAMP responsive element binding protein 5	2.86e-05	-4.52
21766	EMP1	epithelial membrane protein 1	2.86e-05	-2.16
41743	NKX3-2	NK3 homeobox 2	2.86e-05	2.54
2902	TRIM59	tripartite motif containing 59	2.86e-05	2.27
1327	NUP37	nucleoporin 37	2.88e-05	3.98
40656	MTBP	MDM2 binding protein	2.9e-05	3.13
8507	CD1A	CD1a molecule	2.91e-05	-4.82
41989	NRIR///CMPK2	negative regulator of interferon response (non-protein coding)///cytidine/uridine monophosphate kinase 2	2.91e-05	2.87
23358	ONECUT2	one cut homeobox 2	2.91e-05	2.84
16934	CDYL2	chromodomain Y-like 2	2.93e-05	4.07
11301	ADGRA3	adhesion G protein-coupled receptor A3	2.94e-05	-4.66
18943	RDH10	retinol dehydrogenase 10 (all-trans)	2.94e-05	-2.7
10904	TNFRSF21	TNF receptor superfamily member 21	2.94e-05	2.44
26121	PPP1R14A	protein phosphatase 1 regulatory inhibitor subunit 14A	2.95e-05	3.33
2290	CKS1B	CDC28 protein kinase regulatory subunit 1B	2.97e-05	-2.87
1837	TMEM266	transmembrane protein 266	2.97e-05	3.88
25777	CYFIP1	cytoplasmic FMR1 interacting protein 1	3.01e-05	3.31
18668	FAM83D	family with sequence similarity 83 member D	3.01e-05	-2.36
35019	CMTM2	CKLF like MARVEL transmembrane domain containing 2	3.02e-05	2.5
2025	CASS4	Cas scaffolding protein family member 4	3.09e-05	7.16
33018	CCL2	C-C motif chemokine ligand 2	3.09e-05	3.28
28534	GOLGA6L9	golgin A6 family-like 9	3.09e-05	-2.17
28396	HIPK2	homeodomain interacting protein kinase 2	3.09e-05	4.04
38201	INHBA	inhibin beta A subunit	3.09e-05	6.56
28675	STAC	SH3 and cysteine rich domain	3.09e-05	5.75
17971	VAC14	Vac14, PIKFYVE complex component	3.09e-05	2.04
21363	STAC2	SH3 and cysteine rich domain 2	3.13e-05	5.84
11323	DLGAP5	DLG associated protein 5	3.18e-05	-2.51
20802	FANCD2	Fanconi anemia complementation group D2	3.21e-05	-2.42
38682	CCDC85B	coiled-coil domain containing 85B	3.25e-05	3.61
11140	KCNN4	potassium calcium-activated channel subfamily N member 4	3.26e-05	4.62
11620	NEURL1B	neuralized E3 ubiquitin protein ligase 1B	3.26e-05	4.67
34021	ICAM5	intercellular adhesion molecule 5	3.29e-05	-2.32
1250	SGO1	shugoshin 1	3.29e-05	-2.2
21060	sep6	septin 6	3.32e-05	-2.41
19628	ECH1	enoyl-CoA hydratase 1	3.33e-05	2.04
12689	ALDH1A3	aldehyde dehydrogenase 1 family member A3	3.39e-05	2.74
33059	APOE	apolipoprotein E	3.41e-05	3.26
7902	CADM1	cell adhesion molecule 1	3.41e-05	-2.29
16756	CISH	cytokine inducible SH2 containing protein	3.41e-05	-2.8
19459	CPEB2	cytoplasmic polyadenylation element binding protein 2	3.42e-05	2.26
35724	MXD1	MAX dimerization protein 1	3.44e-05	3.22
20159	ZCCHC14	zinc finger CCHC-type containing 14	3.44e-05	3
41979	CCNB1	cyclin B1	3.46e-05	5
32519	IFI6	interferon alpha inducible protein 6	3.48e-05	3.99
10270	KIF2C	kinesin family member 2C	3.48e-05	3.27
14430	STAR	steroidogenic acute regulatory protein	3.49e-05	5.81
32250	GALR2	galanin receptor 2	3.51e-05	-2.07
37706	ARHGAP5	Rho GTPase activating protein 5	3.52e-05	7.48
26824	JAM2	junctional adhesion molecule 2	3.56e-05	3.19
27690	FPR2	formyl peptide receptor 2	3.57e-05	5.16
10057	BEND4	BEN domain containing 4	3.61e-05	-4.1
40398	STAU2	staufen double-stranded RNA binding protein 2	3.64e-05	5.71
23845	FCGR2B	Fc fragment of IgG receptor IIb	3.65e-05	2.37
33446	ALDH2	aldehyde dehydrogenase 2 family (mitochondrial)	3.66e-05	2.05
13979	DEPDC1B	DEP domain containing 1B	3.66e-05	-2.79
12479	GJB2	gap junction protein beta 2	3.67e-05	-3.53
16219	PAM	peptidylglycine alpha-amidating monooxygenase	3.68e-05	2.73
31412	PLEKHN1	pleckstrin homology domain containing N1	3.68e-05	2.76
18099	IRS1	insulin receptor substrate 1	3.71e-05	6.38
23404	RASAL2	RAS protein activator like 2	3.73e-05	-2.73
32225	CDC25A	cell division cycle 25A	3.74e-05	-6.98
9588	KBTBD11	kelch repeat and BTB domain containing 11	3.74e-05	2.03
22163	PNMA3	paraneoplastic Ma antigen 3	3.74e-05	2.24
28658	LRRC47	leucine rich repeat containing 47	3.76e-05	-2.15
12505	CREM	cAMP responsive element modulator	3.8e-05	-2.4
23655	DUSP5	dual specificity phosphatase 5	3.82e-05	2.38
1437	PLK1	polo like kinase 1	3.82e-05	-2.78
30115	PRDM1	PR/SET domain 1	3.82e-05	2.55
5629	CNTN1	contactin 1	3.84e-05	-3.12
3729	FTMT	ferritin mitochondrial	3.85e-05	-3.16
23019	GPR35	G protein-coupled receptor 35	3.85e-05	2.22
5998	ADAM28	ADAM metallopeptidase domain 28	3.89e-05	2.58
1229	CBLB	Cbl proto-oncogene B	3.89e-05	-2.03
38954	MYB	MYB proto-oncogene, transcription factor	3.89e-05	3.17
38467	CKAP2L	cytoskeleton associated protein 2 like	3.91e-05	-2.51
6853	ACVR2A	activin A receptor type 2A	3.92e-05	3.69
26527	DUSP2	dual specificity phosphatase 2	3.97e-05	2.71
40315	MYOZ3	myozenin 3	3.97e-05	2.14
43525	RPS6KA2	ribosomal protein S6 kinase A2	3.97e-05	-4.79
11849	CNTN4	contactin 4	3.98e-05	-3.07
14294	KIF18A	kinesin family member 18A	3.98e-05	3.03
7327	EHBP1	EH domain binding protein 1	4.02e-05	-3.46
1210	GSTO1	glutathione S-transferase omega 1	4.06e-05	2.23
1752	ITGA3	integrin subunit alpha 3	4.06e-05	-2.46
5786	LIG1	DNA ligase 1	4.06e-05	-2.8
39762	KBTBD3	kelch repeat and BTB domain containing 3	4.11e-05	2.09
2831	SRD5A1	steroid 5 alpha-reductase 1	4.11e-05	4.19
18930	DMP1	dentin matrix acidic phosphoprotein 1	4.12e-05	2.88
14852	STIL	SCL/TAL1 interrupting locus	4.13e-05	5.79
17833	CCDC112	coiled-coil domain containing 112	4.15e-05	-4.73
36555	KIF11	kinesin family member 11	4.15e-05	-2.26
8472	DUSP5P1	dual specificity phosphatase 5 pseudogene 1	4.17e-05	2.19
2977	ITGA2	integrin subunit alpha 2	4.17e-05	2.87
32599	HS2ST1	heparan sulfate 2-O-sulfotransferase 1	4.18e-05	2.06
5399	TTC39B	tetratricopeptide repeat domain 39B	4.19e-05	6.44
32912	ITIH5	inter-alpha-trypsin inhibitor heavy chain family member 5	4.24e-05	2.75
3849	CXorf57	chromosome X open reading frame 57	4.26e-05	-3.45
4279	FAM124B	family with sequence similarity 124 member B	4.28e-05	3.39
15130	PON2	paraoxonase 2	4.28e-05	-2.41
27337	CD9	CD9 molecule	4.31e-05	-2.01
18958	SIX2	SIX homeobox 2	4.31e-05	-3.12
9521	NAIP	NLR family apoptosis inhibitory protein	4.32e-05	4.64
34779	CCDC138	coiled-coil domain containing 138	4.33e-05	2.97
41011	ALDH1L2	aldehyde dehydrogenase 1 family member L2	4.34e-05	2.06
33114	ARMC4	armadillo repeat containing 4	4.34e-05	-2.01
33654	MAP3K8	mitogen-activated protein kinase kinase kinase 8	4.34e-05	4.1
34811	TMEM2	transmembrane protein 2	4.44e-05	-4.55
17581	RHOQ	ras homolog family member Q	4.49e-05	-2.38
3174	EPHX2	epoxide hydrolase 2	4.53e-05	-2.64
19066	ACSL5	acyl-CoA synthetase long-chain family member 5	4.55e-05	2.33
20043	CLTCL1	clathrin heavy chain like 1	4.55e-05	-3.14
8653	DEFA4	defensin alpha 4	4.55e-05	-2.36
1075	DEPDC4	DEP domain containing 4	4.57e-05	-4.28
27518	STX1A	syntaxin 1A	4.59e-05	-3.14
464	PANX1	pannexin 1	4.61e-05	-2.27
1325	DSE	dermatan sulfate epimerase	4.62e-05	4.56
13808	ENOX1	ecto-NOX disulfide-thiol exchanger 1	4.65e-05	-5.38
15797	BSPRY	B-box and SPRY domain containing	4.68e-05	-5.22
26579	CCDC26	CCDC26 long non-coding RNA	4.68e-05	-3.88
22672	CEACAM6	carcinoembryonic antigen related cell adhesion molecule 6	4.71e-05	-4.05
36262	KLF6	Kruppel like factor 6	4.71e-05	2.77
29323	PIK3R5	phosphoinositide-3-kinase regulatory subunit 5	4.71e-05	-5.17
13929	TMEM154	transmembrane protein 154	4.71e-05	2.07
37629	LY96	lymphocyte antigen 96	4.73e-05	-2.32
21534	ERG	ERG, ETS transcription factor	4.81e-05	4.21
15998	CPE	carboxypeptidase E	4.82e-05	-2.87
16645	MSRB2	methionine sulfoxide reductase B2	4.84e-05	4.01
50	DSN1	DSN1 homolog, MIS12 kinetochore complex component	4.86e-05	4.12
32512	G0S2	G0/G1 switch 2	4.86e-05	-3.77
16696	MMP3	matrix metallopeptidase 3	4.87e-05	4.37
35603	PRORSD1P	prolyl-tRNA synthetase associated domain containing 1, pseudogene	4.89e-05	2.71
17665	ASB2	ankyrin repeat and SOCS box containing 2	4.9e-05	4.01
9567	SMOX	spermine oxidase	4.95e-05	2.06
10231	MAST4	microtubule associated serine/threonine kinase family member 4	4.97e-05	2.14
24162	PIM3	Pim-3 proto-oncogene, serine/threonine kinase	4.97e-05	-5.2
35122	RND3	Rho family GTPase 3	4.97e-05	-4.02
18960	SPRED2	sprouty related EVH1 domain containing 2	4.97e-05	3.28
452	PICALM	phosphatidylinositol binding clathrin assembly protein	5e-05	-3.31
16541	PCDHB5	protocadherin beta 5	5.04e-05	-2.48
27004	PPA2	pyrophosphatase (inorganic) 2	5.05e-05	-2.44
17566	ABCB4	ATP binding cassette subfamily B member 4	5.15e-05	3.03
2128	USH1C	USH1 protein network component harmonin	5.15e-05	-5.72
24564	AIM2	absent in melanoma 2	5.18e-05	3.3
928	USP12	ubiquitin specific peptidase 12	5.18e-05	2.22
29363	CD1C	CD1c molecule	5.19e-05	-4.7
34046	CSF3R	colony stimulating factor 3 receptor	5.19e-05	-3.27
26271	ERICH4	glutamate rich 4	5.19e-05	3.82
4672	GUCY1A3	guanylate cyclase 1 soluble subunit alpha	5.19e-05	-4.66
330	NXPE3	neurexophilin and PC-esterase domain family member 3	5.21e-05	3.93
23113	CAMTA1	calmodulin binding transcription activator 1	5.23e-05	-2.45
3124	FAM129B	family with sequence similarity 129 member B	5.25e-05	2.51
12988	NEAT1	nuclear paraspeckle assembly transcript 1 (non-protein coding)	5.25e-05	-3.02
3336	NECTIN3	nectin cell adhesion molecule 3	5.27e-05	-2.97
12350	DEFB1	defensin beta 1	5.28e-05	-2.23
3808	FGFR1	fibroblast growth factor receptor 1	5.28e-05	4.18
16551	HPCA	hippocalcin	5.28e-05	2.83
22006	TICRR	TOPBP1 interacting checkpoint and replication regulator	5.3e-05	-2.74
18696	DDIAS	DNA damage induced apoptosis suppressor	5.35e-05	2.18
26618	GPR65	G protein-coupled receptor 65	5.35e-05	2.51
8023	SLC12A6	solute carrier family 12 member 6	5.36e-05	-3.47
43793	DZIP1L	DAZ interacting zinc finger protein 1 like	5.37e-05	2
34156	FCRLB	Fc receptor like B	5.45e-05	-2.12
16160	ANTXR2	anthrax toxin receptor 2	5.49e-05	-2
38019	CEBPB	CCAAT/enhancer binding protein beta	5.49e-05	-4
28510	FAM64A	family with sequence similarity 64 member A	5.49e-05	-3.04
28283	PIWIL4	piwi like RNA-mediated gene silencing 4	5.52e-05	-5.41
24199	IGFBP3	insulin like growth factor binding protein 3	5.54e-05	2.71
38825	NOV	nephroblastoma overexpressed	5.59e-05	2.92
34686	CENPW	centromere protein W	5.6e-05	-4.94
2200	GPA33	glycoprotein A33	5.6e-05	-2.18
30883	KREMEN2	kringle containing transmembrane protein 2	5.64e-05	-4.98
43739	DAAM1	dishevelled associated activator of morphogenesis 1	5.67e-05	2.67
9706	EPDR1	ependymin related 1	5.71e-05	4.01
3843	ACSL1	acyl-CoA synthetase long-chain family member 1	5.72e-05	-2.65
37910	GNB5	G protein subunit beta 5	5.78e-05	3.19
44719	ZNF385D	zinc finger protein 385D	5.85e-05	7.06
8287	KIAA1755	KIAA1755	5.86e-05	7.38
24057	PPARD	peroxisome proliferator activated receptor delta	5.86e-05	-2.4
26526	CACNA1G	calcium voltage-gated channel subunit alpha1 G	5.87e-05	2.04
6072	KLHL5	kelch like family member 5	5.87e-05	-2.44
43113	TNFRSF12A	TNF receptor superfamily member 12A	5.87e-05	-2.04
12189	BST1	bone marrow stromal cell antigen 1	5.89e-05	-5.3
29134	CBR3	carbonyl reductase 3	5.98e-05	-2.77
8012	CD70	CD70 molecule	5.98e-05	-2.08
8501	MICALCL	MICAL C-terminal like	6.01e-05	-3.52
2171	BCL2	BCL2, apoptosis regulator	6.13e-05	-2.79
25122	DENND4C	DENN domain containing 4C	6.27e-05	2.08
20127	SIT1	signaling threshold regulating transmembrane adaptor 1	6.27e-05	-2.12
8433	CCR7	C-C motif chemokine receptor 7	6.31e-05	5.7
12295	C18orf54	chromosome 18 open reading frame 54	6.41e-05	-4.09
17108	C2orf40	chromosome 2 open reading frame 40	6.41e-05	-2.09
22587	ABCA13	ATP binding cassette subfamily A member 13	6.51e-05	5.12
8144	CCDC34	coiled-coil domain containing 34	6.51e-05	3.11
28683	CIB3	calcium and integrin binding family member 3	6.51e-05	-6.05
35408	FOSL1	FOS like 1, AP-1 transcription factor subunit	6.53e-05	2.19
21668	ADCY9	adenylate cyclase 9	6.62e-05	6.88
7015	WNT5B	Wnt family member 5B	6.62e-05	-2.9
10389	BTG1	BTG anti-proliferation factor 1	6.65e-05	-5.24
26357	HOTTIP	HOXA distal transcript antisense RNA	6.66e-05	3.07
39382	RGS16	regulator of G-protein signaling 16	6.66e-05	3.32
43162	SERPINB2	serpin family B member 2	6.7e-05	2.84
3846	ATF5	activating transcription factor 5	6.72e-05	-7.16
22332	ARNT2	aryl hydrocarbon receptor nuclear translocator 2	6.74e-05	-2.02
28743	XKRX	XK related, X-linked	6.74e-05	-2.5
1117	GDF15	growth differentiation factor 15	6.78e-05	5.23
16828	IER2	immediate early response 2	6.85e-05	3.37
28231	CNTRL	centriolin	6.87e-05	-3.02
3399	CSTB	cystatin B	6.87e-05	2.6
34776	POLQ	DNA polymerase theta	6.87e-05	-2.17
17353	RAD51AP1	RAD51 associated protein 1	6.87e-05	-2.41
38942	CCL4	C-C motif chemokine ligand 4	6.98e-05	-2.31
41344	FGD6	FYVE, RhoGEF and PH domain containing 6	6.98e-05	3.99
28418	CCNA2	cyclin A2	7.04e-05	3.31
9640	PLK3	polo like kinase 3	7.09e-05	-2.22
33614	NIPSNAP3B	nipsnap homolog 3B	7.11e-05	-2.02
19689	SAMD13	sterile alpha motif domain containing 13	7.11e-05	3.58
42731	SLAMF7	SLAM family member 7	7.11e-05	2.25
31044	CCL3	C-C motif chemokine ligand 3	7.15e-05	-4.43
1708	LPXN	leupaxin	7.23e-05	-2.02
23811	EBI3	Epstein-Barr virus induced 3	7.27e-05	2.22
6487	ELL2	elongation factor for RNA polymerase II 2	7.3e-05	-2.85
12148	RAD54B	RAD54 homolog B (S. cerevisiae)	7.36e-05	2.52
30645	FOXM1	forkhead box M1	7.44e-05	-2.67
34638	GINS1	GINS complex subunit 1	7.46e-05	2.43
17256	HECA	hdc homolog, cell cycle regulator	7.46e-05	-2.88
32065	MPP2	membrane palmitoylated protein 2	7.46e-05	-2.33
16641	ZNF530	zinc finger protein 530	7.46e-05	2.85
29310	CCDC40	coiled-coil domain containing 40	7.49e-05	3.35
25076	MYBL2	MYB proto-oncogene like 2	7.5e-05	3.2
43423	RIBC2	RIB43A domain with coiled-coils 2	7.56e-05	2.38
24942	KCND2	potassium voltage-gated channel subfamily D member 2	7.62e-05	4.47
23888	CDK1	cyclin dependent kinase 1	7.68e-05	2.9
23368	PKMYT1	protein kinase, membrane associated tyrosine/threonine 1	7.68e-05	-5.62
13796	C4orf46	chromosome 4 open reading frame 46	7.71e-05	3.47
12959	ABHD1	abhydrolase domain containing 1	7.72e-05	-2.21
17930	ASRGL1	asparaginase like 1	7.75e-05	2.76
36367	NPC1	NPC intracellular cholesterol transporter 1	7.76e-05	3.16
20185	CMKLR1	chemerin chemokine-like receptor 1	7.78e-05	-2.27
27589	MPZL1	myelin protein zero like 1	7.98e-05	-2.4
34813	LINC01096	long intergenic non-protein coding RNA 1096	8.02e-05	-2.39
39611	MERTK	MER proto-oncogene, tyrosine kinase	8.02e-05	2.73
9198	AFF3	AF4/FMR2 family member 3	8.23e-05	4.22
30851	ARHGEF39	Rho guanine nucleotide exchange factor 39	8.32e-05	-4.23
27468	DYDC2	DPY30 domain containing 2	8.33e-05	2.97
289	C1orf112	chromosome 1 open reading frame 112	8.34e-05	-2.09
43968	LILRA1	leukocyte immunoglobulin like receptor A1	8.37e-05	-2.77
22895	ASF1B	anti-silencing function 1B histone chaperone	8.47e-05	3.71
31697	TESMIN	testis expressed metallothionein like protein	8.47e-05	4.07
27015	ACAT2	acetyl-CoA acetyltransferase 2	8.48e-05	-2.56
25164	CX3CR1	C-X3-C motif chemokine receptor 1	8.48e-05	-2.65
16102	KCNH4	potassium voltage-gated channel subfamily H member 4	8.48e-05	3.5
23428	PDCD1LG2	programmed cell death 1 ligand 2	8.48e-05	-3.81
1941	KATNAL2	katanin catalytic subunit A1 like 2	8.51e-05	-3.51
39851	CTNNBIP1	catenin beta interacting protein 1	8.62e-05	-3.31
21788	CYP19A1	cytochrome P450 family 19 subfamily A member 1	8.63e-05	4.01
30915	CLN8	ceroid-lipofuscinosis, neuronal 8	8.72e-05	-2.4
28232	HYI	hydroxypyruvate isomerase (putative)	8.77e-05	4.51
25886	NEFL	neurofilament, light polypeptide	8.79e-05	-2.99
9459	CLDN1	claudin 1	8.89e-05	-2.82
17562	RMI2	RecQ mediated genome instability 2	8.9e-05	2.38
15139	HPCAL1	hippocalcin like 1	8.91e-05	2.02
43187	VASP	vasodilator-stimulated phosphoprotein	8.96e-05	-3.46
10661	GJB3	gap junction protein beta 3	9.03e-05	-3.51
21277	BTG2	BTG anti-proliferation factor 2	9.14e-05	-5.14
23389	AK8	adenylate kinase 8	9.15e-05	3.49
30758	mac1	mitochondrial amidoxime reducing component 1	9.22e-05	-2.7
5566	CPEB4	cytoplasmic polyadenylation element binding protein 4	9.25e-05	-6.47
32566	GKAP1	G kinase anchoring protein 1	9.25e-05	-3.42
13425	FDXR	ferredoxin reductase	9.26e-05	-2.04
33905	MMP7	matrix metallopeptidase 7	9.31e-05	3.98
31967	CCL7	C-C motif chemokine ligand 7	9.35e-05	2.79
36479	UST	uronyl 2-sulfotransferase	9.38e-05	-3.78
36758	NAPSA	napsin A aspartic peptidase	9.42e-05	5.46
8560	ITGA6	integrin subunit alpha 6	9.56e-05	-3.05
35777	AK5	adenylate kinase 5	9.63e-05	2.34
19361	PPBP	pro-platelet basic protein	9.64e-05	-2.27
35255	CDCA2	cell division cycle associated 2	9.73e-05	3
2513	ALCAM	activated leukocyte cell adhesion molecule	9.79e-05	5.87
2133	TGM2	transglutaminase 2	9.95e-05	-2.48
4782	PCSK5	proprotein convertase subtilisin/kexin type 5	9.97e-05	-4.33
27708	CCDC82	coiled-coil domain containing 82	9.98e-05	4.78
4662	ITGB1	integrin subunit beta 1	9.98e-05	2.5
9959	SULT1B1	sulfotransferase family 1B member 1	9.98e-05	-2.85
19555	CLSPN	claspin	0.0001	-3.28
41043	MCL1	BCL2 family apoptosis regulator	0.0001	2.65
24918	CACNA2D3	calcium voltage-gated channel auxiliary subunit alpha2delta 3	0.000101	2.01
5287	CCL20	C-C motif chemokine ligand 20	0.000102	-2.21
35990	CDCA3	cell division cycle associated 3	0.000102	2.67
41607	GAL	galanin and GMAP prepropeptide	0.000102	2.02
19652	GLDN	gliomedin	0.000102	-3.39
43156	CD226	CD226 molecule	0.000103	2.83
11253	FLRT2	fibronectin leucine rich transmembrane protein 2	0.000103	2.98
40595	RACGAP1P	Rac GTPase activating protein 1 pseudogene	0.000103	-5
27241	SCAMP5	secretory carrier membrane protein 5	0.000103	2.11
40128	ACRBP	acrosin binding protein	0.000104	-2.56
8682	CLEC12A	C-type lectin domain family 12 member A	0.000105	-2.82
17488	KANK1	KN motif and ankyrin repeat domains 1	0.000105	-2.05
9585	ABL2	ABL proto-oncogene 2, non-receptor tyrosine kinase	0.000106	3.57
19300	CCNF	cyclin F	0.000106	2.14
44295	DTL	denticleless E3 ubiquitin protein ligase homolog	0.000106	2.02
22153	ASPH	aspartate beta-hydroxylase	0.000107	2.88
23075	HELLS	helicase, lymphoid-specific	0.000107	-2.37
18417	PTPRJ	protein tyrosine phosphatase, receptor type J	0.000108	3.71
17840	GUCY1B3	guanylate cyclase 1 soluble subunit beta	0.000109	-4.64
36151	PER1	period circadian clock 1	0.000109	-3.27
30699	GAS2L3	growth arrest specific 2 like 3	0.000111	-2.61
23580	NEIL3	nei like DNA glycosylase 3	0.000111	-2.92
34008	BUB1	BUB1 mitotic checkpoint serine/threonine kinase	0.000113	-5.25
38550	CKM	creatine kinase, M-type	0.000113	-2.29
15534	GZMB	granzyme B	0.000114	-4.64
34998	NCALD	neurocalcin delta	0.000114	6.15
24624	C5	complement component 5	0.000115	-5.61
14781	PSIP1	PC4 and SFRS1 interacting protein 1	0.000115	5
10362	ATP2B1	ATPase plasma membrane Ca2+ transporting 1	0.000116	-2.52
27980	CLEC12B	C-type lectin domain family 12 member B	0.000117	-2.74
15072	CLIP4	CAP-Gly domain containing linker protein family member 4	0.000117	-2.63
36650	INA	internexin neuronal intermediate filament protein alpha	0.000117	-2.02
24676	SPRED1	sprouty related EVH1 domain containing 1	0.000117	5.78
12518	C9orf24	chromosome 9 open reading frame 24	0.000119	2.19
20811	P3H2	prolyl 3-hydroxylase 2	0.000119	3.9
3746	PTPN3	protein tyrosine phosphatase, non-receptor type 3	0.000119	3.81
32323	CEACAM3	carcinoembryonic antigen related cell adhesion molecule 3	0.00012	2.55
8775	FKBP9	FK506 binding protein 9	0.00012	-2.09
30732	CDC6	cell division cycle 6	0.000122	3.52
30236	CLN3	CLN3, battenin	0.000122	-2.21
14433	MCM3	minichromosome maintenance complex component 3	0.000122	2.02
34616	COCH	cochlin	0.000123	-3.08
1220	COMP	cartilage oligomeric matrix protein	0.000123	-2.52
36174	CTTNBP2	cortactin binding protein 2	0.000123	2.01
3519	APOBEC3H	apolipoprotein B mRNA editing enzyme catalytic subunit 3H	0.000125	2.36
13478	CXCR2P1	C-X-C motif chemokine receptor 2 pseudogene 1	0.000127	3.03
8490	P2RY12	purinergic receptor P2Y12	0.000127	3.8
36685	HPF1	histone PARylation factor 1	0.000128	2.87
21895	RBBP8	RB binding protein 8, endonuclease	0.000128	-3.32
32889	OSBPL3	oxysterol binding protein like 3	0.000129	-2.97
27456	RRM1	ribonucleotide reductase catalytic subunit M1	0.00013	-4.68
21973	SCG2	secretogranin II	0.000131	-2.43
38140	YAP1	Yes associated protein 1	0.000131	-4.57
22277	ACAT1	acetyl-CoA acetyltransferase 1	0.000132	-2.08
41971	FEN1	flap structure-specific endonuclease 1	0.000132	-2.1
21026	CRISPLD1	cysteine rich secretory protein LCCL domain containing 1	0.000134	2.25
18084	KCNE1	potassium voltage-gated channel subfamily E regulatory subunit 1	0.000135	4.17
5075	MATK	megakaryocyte-associated tyrosine kinase	0.000135	2.05
29056	BUB1B	BUB1 mitotic checkpoint serine/threonine kinase B	0.000136	-5.27
14209	ASAP1-IT2	ASAP1 intronic transcript 2	0.000137	-5.02
9857	ATP2B4	ATPase plasma membrane Ca2+ transporting 4	0.000139	-2.58
35219	DEUP1	deuterosome assembly protein 1	0.00014	-2.35
20782	SKIDA1	SKI/DACH domain containing 1	0.00014	2.06
31455	ATAD5	ATPase family, AAA domain containing 5	0.000141	-2.38
31096	GABARAPL3	GABA type A receptor associated protein like 3 pseudogene	0.000142	2.97
30501	AKIRIN2	akirin 2	0.000143	2.19
8415	TLR6	toll like receptor 6	0.000143	-2.5
1212	CTTNBP2NL	CTTNBP2 N-terminal like	0.000144	2.06
33268	TPRG1	tumor protein p63 regulated 1	0.000145	-4.05
20695	H2AFV	H2A histone family member V	0.000146	-4.59
34385	FANCL	Fanconi anemia complementation group L	0.000147	-2.44
28938	C10orf91	chromosome 10 open reading frame 91	0.000151	-5.24
43904	ANGPTL6	angiopoietin like 6	0.000152	-2.69
20645	CARD19	caspase recruitment domain family member 19	0.000152	-2.69
18622	HYLS1	HYLS1, centriolar and ciliogenesis associated	0.000152	4.65
25146	ANXA1	annexin A1	0.000153	-2.12
42911	BBS2	Bardet-Biedl syndrome 2	0.000153	2.73
30653	C11orf97	chromosome 11 open reading frame 97	0.000153	-5.27
23894	PRSS23	protease, serine 23	0.000154	2.65
4822	TNFSF13B	tumor necrosis factor superfamily member 13b	0.000157	-2.92
27332	CLEC2D	C-type lectin domain family 2 member D	0.000158	-2.67
39794	RUSC2	RUN and SH3 domain containing 2	0.000158	4.06
732	CDCP1	CUB domain containing protein 1	0.000159	4
4860	ZNF107	zinc finger protein 107	0.000159	3.27
6646	CENPA	centromere protein A	0.00016	-4.66
35107	TMPRSS11A	transmembrane protease, serine 11A	0.00016	3.08
40674	HTR7P1	5-hydroxytryptamine receptor 7 pseudogene 1	0.000161	4.99
41447	JUNB	JunB proto-oncogene, AP-1 transcription factor subunit	0.000161	-2.08
36475	AGPAT4	1-acylglycerol-3-phosphate O-acyltransferase 4	0.000163	-2.14
3349	APOBEC3B	apolipoprotein B mRNA editing enzyme catalytic subunit 3B	0.000164	3.23
12740	FAM212B	family with sequence similarity 212 member B	0.000164	2.81
15393	CRABP1	cellular retinoic acid binding protein 1	0.000167	-2.63
42885	HK3	hexokinase 3	0.000167	5.64
22798	LMLN	leishmanolysin like peptidase	0.000169	-6.68
16069	TRPM8	transient receptor potential cation channel subfamily M member 8	0.000169	2.37
12416	DAPL1	death associated protein like 1	0.00017	2.09
24885	RHOBTB3	Rho related BTB domain containing 3	0.000171	3.16
40662	BICD1	BICD cargo adaptor 1	0.000172	-2.4
33234	C12orf75	chromosome 12 open reading frame 75	0.000172	-5.26
21263	CDCA5	cell division cycle associated 5	0.000172	5
27313	HAL	histidine ammonia-lyase	0.000172	-4.59
7293	IGDCC4	immunoglobulin superfamily DCC subclass member 4	0.000172	3.6
20968	RAB3D	RAB3D, member RAS oncogene family	0.000172	2.2
42002	BCL2A1	BCL2 related protein A1	0.000174	-2.57
43119	LINC01127	long intergenic non-protein coding RNA 1127	0.000174	-2.42
18031	ANXA2P1	annexin A2 pseudogene 1	0.000175	2.53
25687	ATAD2	ATPase family, AAA domain containing 2	0.000175	3.06
18353	DUSP1	dual specificity phosphatase 1	0.000175	4.99
1585	BRCA2	BRCA2, DNA repair associated	0.000176	7.57
4971	HCG27	HLA complex group 27 (non-protein coding)	0.000176	-2.29
37426	IMPA2	inositol monophosphatase 2	0.000176	2.12
18392	CD72	CD72 molecule	0.000177	-2.78
15377	CXCR5	C-X-C motif chemokine receptor 5	0.000177	3.01
20338	ZBTB1	zinc finger and BTB domain containing 1	0.000177	-2.88
37439	ACTG2	actin, gamma 2, smooth muscle, enteric	0.000178	2
6973	HAMP	hepcidin antimicrobial peptide	0.000178	-4.84
699	ASIC1	acid sensing ion channel subunit 1	0.000181	3.53
36067	C16orf59	chromosome 16 open reading frame 59	0.000181	-5.3
39578	SGCG	sarcoglycan gamma	0.000182	2.86
41530	LAMP5	lysosomal associated membrane protein family member 5	0.000183	-2.13
34682	C5AR1	complement component 5a receptor 1	0.000185	-4.9
34582	RBM47	RNA binding motif protein 47	0.000186	2.33
27204	MSANTD3	Myb/SANT DNA binding domain containing 3	0.000187	2.08
16121	APOC1	apolipoprotein C1	0.000188	2.44
35989	IL16	interleukin 16	0.00019	-3.81
43190	EVL	Enah/Vasp-like	0.000191	-2.41
29358	FAP	fibroblast activation protein alpha	0.000191	-2.41
28293	SDK1	sidekick cell adhesion molecule 1	0.000191	2.19
5535	TM4SF19	transmembrane 4 L six family member 19	0.000194	5.67
21024	BRD3	bromodomain containing 3	0.000195	2.03
6672	FRMD3	FERM domain containing 3	0.000195	2.84
18604	ORC1	origin recognition complex subunit 1	0.000196	-2.33
7205	KIF4A	kinesin family member 4A	0.000198	2.86
1474	CREB3L4	cAMP responsive element binding protein 3 like 4	0.0002	-2.22
14278	FAM69B	family with sequence similarity 69 member B	0.000201	-2.31
28646	PCDH17	protocadherin 17	0.000201	2.23
43081	TMEM51	transmembrane protein 51	0.000202	4.16
19141	CEACAM7	carcinoembryonic antigen related cell adhesion molecule 7	0.000205	-2.42
9543	CCR2	C-C motif chemokine receptor 2	0.000207	2
18735	HES1	hes family bHLH transcription factor 1	0.000208	-2.9
26352	MB	myoglobin	0.000209	-2.2
33185	CNR1	cannabinoid receptor 1	0.00021	-2.04
6165	CIT	citron rho-interacting serine/threonine kinase	0.000212	-2.16
217	CDCA7	cell division cycle associated 7	0.000216	3.68
40102	FAM161A	family with sequence similarity 161 member A	0.000216	-2.65
10682	GBP1	guanylate binding protein 1	0.000216	-4.3
19892	HAUS1	HAUS augmin like complex subunit 1	0.000216	-4.74
2032	PTK2	protein tyrosine kinase 2	0.000218	3.25
2994	ADORA2A	adenosine A2a receptor	0.000222	4.58
26788	ARHGAP33	Rho GTPase activating protein 33	0.000223	2.36
19508	DDIT4L	DNA damage inducible transcript 4 like	0.000223	2.01
38042	C2orf68	chromosome 2 open reading frame 68	0.000226	-2.29
39548	PGM5-AS1	PGM5 antisense RNA 1	0.000228	-3.29
31278	OTX1	orthodenticle homeobox 1	0.000229	3.21
25002	PLAUR	plasminogen activator, urokinase receptor	0.00023	3.02
16625	TRNP1	TMF1-regulated nuclear protein 1	0.00023	-5.98
43630	ARRB2	arrestin beta 2	0.000232	3.54
12067	STX3	syntaxin 3	0.000232	-3.55
11942	ANXA2P3	annexin A2 pseudogene 3	0.000234	-2.07
43021	CRIM1	cysteine rich transmembrane BMP regulator 1	0.000234	-2.34
14752	DZIP1	DAZ interacting zinc finger protein 1	0.000236	-3.25
35257	CA2	carbonic anhydrase 2	0.000237	-3.24
20865	TNNI3	troponin I3, cardiac type	0.000237	-2.64
41857	BORCS8-MEF2B	BORCS8-MEF2B readthrough	0.000238	2.34
27492	ICAM1	intercellular adhesion molecule 1	0.000239	3.48
29288	CAPRIN2	caprin family member 2	0.000241	-2.05
38411	LRRCC1	leucine rich repeat and coiled-coil centrosomal protein 1	0.000241	-3.04
41899	TNS3	tensin 3	0.000242	-3.52
25584	CCDC116	coiled-coil domain containing 116	0.000244	3.17
15128	MYEOV	myeloma overexpressed	0.000246	3.12
41805	CXADRP2	coxsackie virus and adenovirus receptor pseudogene 2	0.000248	-3.5
3424	DNMT3B	DNA methyltransferase 3 beta	0.00025	3.29
44757	EHF	ETS homologous factor	0.000251	-2.98
42973	HSH2D	hematopoietic SH2 domain containing	0.000251	2.07
36347	OXCT1	3-oxoacid CoA-transferase 1	0.000251	2.35
16040	ADORA3	adenosine A3 receptor	0.000252	4.69
39534	HMGB1	high mobility group box 1	0.000256	-2.67
42549	CCL8	C-C motif chemokine ligand 8	0.000259	-3.77
12081	ATP6V0D2	ATPase H+ transporting V0 subunit d2	0.000261	-2.62
15273	PARD6G	par-6 family cell polarity regulator gamma	0.000263	3.19
5952	MCM7	minichromosome maintenance complex component 7	0.000267	3.56
25330	EPHB1	EPH receptor B1	0.000268	2.34
33147	DNAJB5	DnaJ heat shock protein family (Hsp40) member B5	0.000269	2.27
43237	SERPINB13	serpin family B member 13	0.00027	2.11
37724	CEP55	centrosomal protein 55	0.000273	-2.41
43239	NCAM2	neural cell adhesion molecule 2	0.000274	4.76
41154	CCL13	C-C motif chemokine ligand 13	0.000276	-3.07
27393	SCML1	sex comb on midleg-like 1 (Drosophila)	0.000278	-2.37
42159	FBXO32	F-box protein 32	0.000279	-2.36
30873	CORO1C	coronin 1C	0.00028	-2.43
4545	C7orf57	chromosome 7 open reading frame 57	0.000282	-2.2
6935	MPL	MPL proto-oncogene, thrombopoietin receptor	0.000286	2.95
39926	ABHD2	abhydrolase domain containing 2	0.000287	2.34
12108	ZNF439	zinc finger protein 439	0.000287	5.77
39859	CXorf65	chromosome X open reading frame 65	0.000289	-2.22
1214	CXCL16	C-X-C motif chemokine ligand 16	0.00029	2.43
2932	ELMO2	engulfment and cell motility 2	0.000292	6.87
43086	SLC12A8	solute carrier family 12 member 8	0.000293	-3.9
40136	TRIM2	tripartite motif containing 2	0.000293	-2.56
3609	IGFBP2	insulin like growth factor binding protein 2	0.000295	-2
26305	ARHGAP6	Rho GTPase activating protein 6	0.000296	2.13
8769	CYBRD1	cytochrome b reductase 1	0.000298	5.5
23069	FERMT2	fermitin family member 2	0.000301	5.7
44051	ADCY8	adenylate cyclase 8	0.000303	2.24
42758	TSC22D1	TSC22 domain family member 1	0.000303	2.42
1284	MYO1B	myosin IB	0.000305	3.13
12869	CBFA2T3	CBFA2/RUNX1 translocation partner 3	0.000306	-2.22
31274	CEP57	centrosomal protein 57	0.000309	2.39
12546	PHLDA1	pleckstrin homology like domain family A member 1	0.000313	4.33
44441	KLK1	kallikrein 1	0.000318	-2.75
24044	DNASE1L3	deoxyribonuclease 1 like 3	0.000319	3.66
17802	ANKRD22	ankyrin repeat domain 22	0.00032	2.04
42977	CEP70	centrosomal protein 70	0.000321	3.47
39546	COL22A1	collagen type XXII alpha 1 chain	0.000321	-3.08
20791	C1orf122	chromosome 1 open reading frame 122	0.000325	-2.06
38285	HAVCR1	hepatitis A virus cellular receptor 1	0.000325	-4.63
25444	ITGAD	integrin subunit alpha D	0.000325	6.37
23058	ATF3	activating transcription factor 3	0.000326	2.02
34429	ETS1	ETS proto-oncogene 1, transcription factor	0.000327	2.82
38399	FTHL17	ferritin heavy chain like 17	0.000328	3.65
24715	FNDC3B	fibronectin type III domain containing 3B	0.000329	-2.69
34534	CA3	carbonic anhydrase 3	0.000334	-2.4
2078	CCNE2	cyclin E2	0.000334	8.3
37144	HAVCR2	hepatitis A virus cellular receptor 2	0.000334	-4.69
12412	DUSP14	dual specificity phosphatase 14	0.000336	-2.06
19291	SHISA2	shisa family member 2	0.000342	-2.49
15765	ERRFI1	ERBB receptor feedback inhibitor 1	0.000345	2.61
43328	CXCR2	C-X-C motif chemokine receptor 2	0.000347	-2.42
14156	OR52B2	olfactory receptor family 52 subfamily B member 2	0.000349	-2.26
32680	VNN1	vanin 1	0.000351	-2.57
37084	CTSB	cathepsin B	0.000353	-2.14
24801	NCAPD2	non-SMC condensin I complex subunit D2	0.000353	5.2
5273	CABYR	calcium binding tyrosine phosphorylation regulated	0.000354	-2.07
18518	KITLG	KIT ligand	0.000354	3.6
14814	FRMD4A	FERM domain containing 4A	0.000356	3.69
37923	GADD45G	growth arrest and DNA damage inducible gamma	0.000357	-3.37
37339	CES1	carboxylesterase 1	0.000362	3.51
5511	FGF2	fibroblast growth factor 2	0.000367	2.73
27597	THSD7A	thrombospondin type 1 domain containing 7A	0.000367	-3.22
11022	AIFM2	apoptosis inducing factor, mitochondria associated 2	0.000368	-2.27
28102	NET1	neuroepithelial cell transforming 1	0.000372	-2.93
5847	C3AR1	complement component 3a receptor 1	0.000373	-3.23
25564	ZBED8	zinc finger BED-type containing 8	0.000382	-2.02
41088	ARHGEF10	Rho guanine nucleotide exchange factor 10	0.000384	2.66
19898	FLT1	fms related tyrosine kinase 1	0.000387	3
7712	IFNGR2	interferon gamma receptor 2 (interferon gamma transducer 1)	0.000393	2.78
36678	LTC4S	leukotriene C4 synthase	0.000397	-2.05
24897	PCLO	piccolo presynaptic cytomatrix protein	0.000399	-2.75
13501	FADS2	fatty acid desaturase 2	0.000402	-4.88
41636	JUN	Jun proto-oncogene, AP-1 transcription factor subunit	0.000403	2.37
41	AFF2	AF4/FMR2 family member 2	0.000404	2.7
8867	ANKRD35	ankyrin repeat domain 35	0.000404	2.01
39016	CLN5	ceroid-lipofuscinosis, neuronal 5	0.000412	-2.26
9510	MYO1G	myosin IG	0.000415	3.11
27543	PDCD4	programmed cell death 4 (neoplastic transformation inhibitor)	0.000419	2.14
43305	HGF	hepatocyte growth factor	0.000424	-2.76
29582	CES3	carboxylesterase 3	0.000426	3.6
26534	ELOVL3	ELOVL fatty acid elongase 3	0.00043	5.02
30094	TCEA3	transcription elongation factor A3	0.000437	3.27
27694	HMGB3P1	high mobility group box 3 pseudogene 1	0.000441	-2.23
36033	CASC10	cancer susceptibility candidate 10	0.000442	-2.13
40789	PHLDA2	pleckstrin homology like domain family A member 2	0.000446	-3.01
44669	HMGA2	high mobility group AT-hook 2	0.000447	3.3
34392	DLGAP4	DLG associated protein 4	0.00045	-2.74
19248	P2RY2	purinergic receptor P2Y2	0.000452	4.81
4956	CEP128	centrosomal protein 128	0.000456	-2.61
27696	HEATR9	HEAT repeat containing 9	0.000456	-2.24
18631	EDIL3	EGF like repeats and discoidin domains 3	0.000459	-2.15
42299	P2RY8	purinergic receptor P2Y8	0.000459	-2.68
7107	CBL	Cbl proto-oncogene	0.000463	4.02
11189	NCAPG	non-SMC condensin I complex subunit G	0.000463	5.44
15068	TNFRSF25	TNF receptor superfamily member 25	0.000465	3.01
4560	CCNG2	cyclin G2	0.000481	2.87
26214	ZC3HAV1L	zinc finger CCCH-type containing, antiviral 1 like	0.000481	2.47
29725	CARD16	caspase recruitment domain family member 16	0.000482	3.24
21009	ANLN	anillin actin binding protein	0.000483	-2.27
12613	DCBLD2	discoidin, CUB and LCCL domain containing 2	0.000487	2.23
39901	ADRA1B	adrenoceptor alpha 1B	0.000499	4.3
5981	SERPINB3	serpin family B member 3	0.000499	2.79
6599	TBX1	T-box 1	0.000502	-2
27830	HYAL3	hyaluronoglucosaminidase 3	0.000503	2.39
1145	FADS3	fatty acid desaturase 3	0.000512	-4.9
36206	AKAP7	A-kinase anchoring protein 7	0.000522	2.76
43560	PLA2G7	phospholipase A2 group VII	0.000526	-4.89
16556	S100A8	S100 calcium binding protein A8	0.000536	3.69
10990	FAM105A	family with sequence similarity 105 member A	0.000542	-4.95
14074	FBLN1	fibulin 1	0.000542	-5.04
40461	TBXAS1	thromboxane A synthase 1	0.000544	2.62
42098	PLPP3	phospholipid phosphatase 3	0.000546	3.45
29351	MYOZ2	myozenin 2	0.000547	3.09
34650	NRP1	neuropilin 1	0.000547	3.78
30340	OIP5-AS1	OIP5 antisense RNA 1	0.000547	2.4
38457	SLC25A37	solute carrier family 25 member 37	0.000548	6.87
11892	DGKG	diacylglycerol kinase gamma	0.000553	2.35
27311	ANXA2	annexin A2	0.000559	-2.09
44074	CEP44	centrosomal protein 44	0.000559	-6.3
8226	IL2RG	interleukin 2 receptor subunit gamma	0.000559	3.7
41879	AFF4	AF4/FMR2 family member 4	0.000561	-2.21
44499	DCAF12L1	DDB1 and CUL4 associated factor 12 like 1	0.000565	4.18
33658	PCNA	proliferating cell nuclear antigen	0.000565	-3.12
38843	ISG20	interferon stimulated exonuclease gene 20	0.000566	6.07
38591	PHF10	PHD finger protein 10	0.000573	2.47
31124	ATP9A	ATPase phospholipid transporting 9A (putative)	0.000575	-2.46
10114	CYP27B1	cytochrome P450 family 27 subfamily B member 1	0.000578	2.26
38276	DHFR	dihydrofolate reductase	0.000584	2.52
35183	CLGN	calmegin	0.000588	-3.93
5054	HRH1	histamine receptor H1	0.000588	3.22
38696	ADGRG5	adhesion G protein-coupled receptor G5	0.000601	-2.44
22821	AMZ1	archaelysin family metallopeptidase 1	0.000601	-2.51
33419	BIK	BCL2 interacting killer	0.000601	-2.51
41436	CHST7	carbohydrate sulfotransferase 7	0.000603	-3.56
37694	EMBP1	embigin pseudogene 1	0.000614	2.62
27291	BIRC3	baculoviral IAP repeat containing 3	0.000615	-2.42
23895	BIRC5	baculoviral IAP repeat containing 5	0.000619	-2.45
13798	ADAMTS1	ADAM metallopeptidase with thrombospondin type 1 motif 1	0.000632	4.37
40847	CHTF18	chromosome transmission fidelity factor 18	0.000634	-3.54
1643	PLEKHH3	pleckstrin homology, MyTH4 and FERM domain containing H3	0.000634	3.57
28509	MEF2A	myocyte enhancer factor 2A	0.000639	-2.09
22946	DISP1	dispatched RND transporter family member 1	0.00064	-2.21
12345	IER3	immediate early response 3	0.000645	-2.43
41762	GLIPR1	GLI pathogenesis related 1	0.000672	2.53
38815	ADD2	adducin 2	0.000677	-2.36
32514	OSR2	odd-skipped related transciption factor 2	0.000685	-3.49
33999	RCAN1	regulator of calcineurin 1	0.000685	4.08
37534	JAG1	jagged 1	0.000693	2.82
5778	SGIP1	SH3 domain GRB2 like endophilin interacting protein 1	0.000697	3.4
19214	CGNL1	cingulin like 1	0.000719	3.57
16730	AREG	amphiregulin	0.00072	-2.13
3203	C1orf186	chromosome 1 open reading frame 186	0.00073	-2.16
40884	ZNF521	zinc finger protein 521	0.000743	4.72
22467	UBALD2	UBA like domain containing 2	0.000751	-2.31
43134	CCL17	C-C motif chemokine ligand 17	0.000752	2.09
38781	MCM3AP-AS1	MCM3AP antisense RNA 1	0.000753	-2.2
19424	ADAMTS8	ADAM metallopeptidase with thrombospondin type 1 motif 8	0.000755	3.34
19216	ARFGEF3	ARFGEF family member 3	0.000767	-2.2
43053	C19orf66	chromosome 19 open reading frame 66	0.000771	2.4
42018	MSH6	mutS homolog 6	0.000777	2.46
1457	CD83	CD83 molecule	0.000781	-2.39
16197	CXorf38	chromosome X open reading frame 38	0.000781	-3.23
29283	AUNIP	aurora kinase A and ninein interacting protein	0.000788	-2.4
10988	FLI1	Fli-1 proto-oncogene, ETS transcription factor	0.0008	4.78
10370	C3orf52	chromosome 3 open reading frame 52	0.000804	-2.04
18011	PLEKHO2	pleckstrin homology domain containing O2	0.000807	-2.45
23537	KIF14	kinesin family member 14	0.000812	3.09
10741	ENC1	ectodermal-neural cortex 1	0.000816	2.01
23950	SAMD3	sterile alpha motif domain containing 3	0.000819	2.45
20121	FAM109A	family with sequence similarity 109 member A	0.000829	-4.76
40958	CENPF	centromere protein F	0.000843	-4.61
29198	KLF10	Kruppel like factor 10	0.000844	2.72
41510	CLSTN2	calsyntenin 2	0.000846	-3.09
17395	FTL	ferritin light chain	0.000849	-2.27
14998	CGREF1	cell growth regulator with EF-hand domain 1	0.000874	3.56
21154	TNFRSF10D	TNF receptor superfamily member 10d	0.000893	2.71
32576	F3	coagulation factor III, tissue factor	0.000904	-4.28
32518	NCR1	natural cytotoxicity triggering receptor 1	0.000906	4.71
18594	CH25H	cholesterol 25-hydroxylase	0.000913	3.65
16760	CAT	catalase	0.000915	3.07
15915	CHADL	chondroadherin like	0.000915	3.53
10414	BCL3	B-cell CLL/lymphoma 3	0.000936	2.32
32820	HMGB3	high mobility group box 3	0.000937	2.2
39594	CDKN2C	cyclin dependent kinase inhibitor 2C	0.000939	2.26
3099	CTNS	cystinosin, lysosomal cystine transporter	0.000939	2.13
23538	TMEM176A	transmembrane protein 176A	0.000939	-3.13
28508	BDNF	brain derived neurotrophic factor	0.000956	2.15
20402	SLC26A7	solute carrier family 26 member 7	0.000957	6.64
39937	ARL4C	ADP ribosylation factor like GTPase 4C	0.000963	2.29
18463	BLM	Bloom syndrome RecQ like helicase	0.000964	2.94
15676	HSPB3	heat shock protein family B (small) member 3	0.000967	-2.36
28415	FABP3	fatty acid binding protein 3	0.000986	-4.41
41783	FAM225B	family with sequence similarity 225 member B (non-protein coding)	0.00099	2.36
37838	ZNF618	zinc finger protein 618	0.000992	2.03
19965	CSMD3	CUB and Sushi multiple domains 3	0.000999	2.42
14058	PSAP	prosaposin	0.001	-2.24
29457	FAM111B	family with sequence similarity 111 member B	0.00101	-4.81
32194	TIE1	tyrosine kinase with immunoglobulin like and EGF like domains 1	0.00101	-2.18
24556	IFT80	intraflagellar transport 80	0.00103	2.36
34321	DEPDC1	DEP domain containing 1	0.00105	2.2
39595	BEAN1	brain expressed, associated with NEDD4, 1	0.00108	-2.43
39496	CALHM2	calcium homeostasis modulator 2	0.00108	-3.86
43089	AZIN1-AS1	AZIN1 antisense RNA 1	0.00109	-2.63
42209	STXBP5L	syntaxin binding protein 5 like	0.00109	-4.01
25722	TMEM255A	transmembrane protein 255A	0.00111	2.85
14117	FBXO5	F-box protein 5	0.00112	-3.6
21865	OLFML2B	olfactomedin like 2B	0.00114	2.06
10909	FMO5	flavin containing monooxygenase 5	0.00115	3.48
36931	HOXA11	homeobox A11	0.00115	2.54
38056	SGO2	shugoshin 2	0.00116	-2.56
33573	SERTAD1	SERTA domain containing 1	0.00117	-2.51
35279	PAX8-AS1	PAX8 antisense RNA 1	0.00119	-2.96
12637	PPIF	peptidylprolyl isomerase F	0.00119	2.31
36136	PRIM1	primase (DNA) subunit 1	0.00119	2.65
26186	SLPI	secretory leukocyte peptidase inhibitor	0.00119	-2.6
40566	GLI1	GLI family zinc finger 1	0.00122	-3.36
22885	ARHGAP11A	Rho GTPase activating protein 11A	0.00127	-2.13
17779	FNDC3A	fibronectin type III domain containing 3A	0.0013	3.54
41423	NDC80	NDC80, kinetochore complex component	0.0013	5.05
12705	SLC30A3	solute carrier family 30 member 3	0.0013	6.56
448	OGDHL	oxoglutarate dehydrogenase-like	0.00132	2
13785	TEX15	testis expressed 15	0.00133	-2.11
713	SLC30A4	solute carrier family 30 member 4	0.00136	6.49
20743	SAMD8	sterile alpha motif domain containing 8	0.00137	2.37
41752	CSPG5	chondroitin sulfate proteoglycan 5	0.00139	2.7
28692	CYP2U1	cytochrome P450 family 2 subfamily U member 1	0.00139	2.04
16348	SLC35G2	solute carrier family 35 member G2	0.00139	6.49
15149	C6orf99	chromosome 6 open reading frame 99	0.00141	-2.11
6212	SYTL1	synaptotagmin like 1	0.00141	2.34
37604	BCAT1	branched chain amino acid transaminase 1	0.00143	2.41
42591	MEIG1	meiosis/spermiogenesis associated 1	0.00145	-2.38
6018	RFC3	replication factor C subunit 3	0.00146	3.41
26605	FKBP7	FK506 binding protein 7	0.00147	2.1
2876	KIT	KIT proto-oncogene receptor tyrosine kinase	0.00147	2.83
20306	KLHL23	kelch like family member 23	0.00147	2.02
36532	ASAP1	ArfGAP with SH3 domain, ankyrin repeat and PH domain 1	0.00149	3.94
38301	CALN1	calneuron 1	0.0015	-2.49
38999	CTSL	cathepsin L	0.0015	3.86
43073	GABRR2	gamma-aminobutyric acid type A receptor rho2 subunit	0.0015	-2.2
31671	MMP9	matrix metallopeptidase 9	0.0015	2.23
28310	ACVR1	activin A receptor type 1	0.00152	3.43
35834	CYP1B1	cytochrome P450 family 1 subfamily B member 1	0.00152	2.57
31261	ITPRIPL2	inositol 1,4,5-trisphosphate receptor interacting protein like 2	0.00154	2.64
18540	SMIM14	small integral membrane protein 14	0.00154	-3.69
14196	SOCS1	suppressor of cytokine signaling 1	0.00155	4.35
16637	KDM7A	lysine demethylase 7A	0.00156	2.31
45167	B2M	beta-2-microglobulin	0.00157	-2.56
8570	CCL26	C-C motif chemokine ligand 26	0.00159	-2.06
18841	ABCB9	ATP binding cassette subfamily B member 9	0.0016	2.2
17912	CCDC150	coiled-coil domain containing 150	0.00161	2.2
12808	IL36G	interleukin 36, gamma	0.00162	4.22
6674	IL7R	interleukin 7 receptor	0.00167	4.51
8551	PLSCR4	phospholipid scramblase 4	0.00167	3.97
32989	TRIM54	tripartite motif containing 54	0.00169	4.01
5310	FNIP2	folliculin interacting protein 2	0.0017	-2.03
16752	CCDC171	coiled-coil domain containing 171	0.00172	2.63
25652	HECTD2	HECT domain E3 ubiquitin protein ligase 2	0.00172	-2.27
29209	DOCK4	dedicator of cytokinesis 4	0.00174	-4.11
18905	EXO1	exonuclease 1	0.00174	2
30176	OVOL1	ovo like transcriptional repressor 1	0.00174	3.15
2988	CYSTM1	cysteine rich transmembrane module containing 1	0.0018	2.55
44930	B3GALT4	beta-1,3-galactosyltransferase 4	0.00181	-2.58
29656	FLOT2	flotillin 2	0.00181	-2.98
5666	HSPB7	heat shock protein family B (small) member 7	0.00184	-2.48
40987	BEST1///FTH1	bestrophin 1///ferritin heavy chain 1	0.00188	-4.45
27709	CSTA	cystatin A	0.00188	-2.09
15581	IVNS1ABP	influenza virus NS1A binding protein	0.00189	-4.6
24582	KCNE2	potassium voltage-gated channel subfamily E regulatory subunit 2	0.0019	2.59
42723	MKI67	marker of proliferation Ki-67	0.00191	5.14
17832	RFC4	replication factor C subunit 4	0.00192	3.51
30839	CAND2	cullin associated and neddylation dissociated 2 (putative)	0.00193	2.95
18986	RAP2A	RAP2A, member of RAS oncogene family	0.00195	2.03
14113	SKIL	SKI-like proto-oncogene	0.00196	-2.04
40256	CLEC7A	C-type lectin domain family 7 member A	0.002	-2.8
7652	TFE3	transcription factor binding to IGHM enhancer 3	0.002	-2.05
40317	PPP1R14C	protein phosphatase 1 regulatory inhibitor subunit 14C	0.00201	2.47
29627	MLC1	megalencephalic leukoencephalopathy with subcortical cysts 1	0.00202	5.9
581	CSRNP1	cysteine and serine rich nuclear protein 1	0.00204	3.01
27892	MLLT11	myeloid/lymphoid or mixed-lineage leukemia; translocated to, 11	0.00205	5.36
5530	TFPI2	tissue factor pathway inhibitor 2	0.00205	-2.07
18223	TMEM106C	transmembrane protein 106C	0.00205	-2.87
18785	DUSP8	dual specificity phosphatase 8	0.00206	3.69
44235	ARHGAP18	Rho GTPase activating protein 18	0.00212	-2.18
22131	ESCO2	establishment of sister chromatid cohesion N-acetyltransferase 2	0.00216	2.16
10173	PDE4DIP	phosphodiesterase 4D interacting protein	0.00224	2.29
40655	FBLIM1	filamin binding LIM protein 1	0.00229	-2.28
27302	HMMR	hyaluronan mediated motility receptor	0.00232	3.33
39562	CKAP2	cytoskeleton associated protein 2	0.00236	-3.85
17110	ADM	adrenomedullin	0.00241	2.46
3847	MCM5	minichromosome maintenance complex component 5	0.00242	2.53
20780	NID1	nidogen 1	0.00247	2.57
38674	ADSSL1	adenylosuccinate synthase like 1	0.0025	3.08
23923	RFTN1	raftlin, lipid raft linker 1	0.00252	3.63
32643	DENND4A	DENN domain containing 4A	0.00254	2.01
1173	CNN3	calponin 3	0.00257	8.38
20922	NINJ1	ninjurin 1	0.00258	2.41
6878	EGR1	early growth response 1	0.00261	-2.09
4806	ABLIM3	actin binding LIM protein family member 3	0.00262	2.55
2219	RFXAP	regulatory factor X associated protein	0.00262	3.48
22327	ARAP3	ArfGAP with RhoGAP domain, ankyrin repeat and PH domain 3	0.00266	2.15
40602	PRSS22	protease, serine 22	0.00266	-2.81
21512	COL7A1	collagen type VII alpha 1 chain	0.00269	2.48
33966	CXCL3	C-X-C motif chemokine ligand 3	0.0027	2.18
6273	RAPH1	Ras association (RalGDS/AF-6) and pleckstrin homology domains 1	0.0027	2.23
36511	SLC41A2	solute carrier family 41 member 2	0.00271	5.93
225	FST	follistatin	0.00272	3.07
19860	VIT	vitrin	0.00273	2.93
35577	ITGB7	integrin subunit beta 7	0.00277	-2.59
11483	C1orf228	chromosome 1 open reading frame 228	0.0028	-2.45
12012	DHRS11	dehydrogenase/reductase 11	0.00283	-2.22
22763	SLC9A7	solute carrier family 9 member A7	0.0029	2.23
31341	TNIK	TRAF2 and NCK interacting kinase	0.00291	2.47
39290	PCDH9	protocadherin 9	0.00292	2.5
18102	TROAP	trophinin associated protein	0.00293	2.8
1498	KIF20B	kinesin family member 20B	0.00296	-3.39
2826	FAM134B	family with sequence similarity 134 member B	0.00303	-4.12
31658	VEGFA	vascular endothelial growth factor A	0.00307	2.62
39157	FABP4	fatty acid binding protein 4	0.00312	-4.28
35654	ARHGAP19	Rho GTPase activating protein 19	0.00313	-2.15
1165	BHLHE41	basic helix-loop-helix family member e41	0.00319	-3.49
35940	ARHGAP28	Rho GTPase activating protein 28	0.00322	-2.05
17797	DOCK5	dedicator of cytokinesis 5	0.00325	3.25
26175	PAQR5	progestin and adipoQ receptor family member 5	0.00329	3.31
21723	FCAR	Fc fragment of IgA receptor	0.0033	-4.19
3701	CSF1	colony stimulating factor 1	0.00331	4.53
5389	CCDC15	coiled-coil domain containing 15	0.00336	2.44
22921	HIST2H2AC	histone cluster 2, H2ac	0.00336	4.37
2536	RHOH	ras homolog family member H	0.00337	-2.35
41056	CD209	CD209 molecule	0.00343	-4.11
36456	TNN	tenascin N	0.00344	2.39
39440	CCDC121	coiled-coil domain containing 121	0.00347	-2.8
22689	DYRK3	dual specificity tyrosine phosphorylation regulated kinase 3	0.00348	2.17
28710	RGMA	repulsive guidance molecule family member a	0.00349	3.37
41068	HIST1H4C	histone cluster 1, H4c	0.00354	4.48
35657	ALDH1A2	aldehyde dehydrogenase 1 family member A2	0.00359	3.31
27219	MLPH	melanophilin	0.00363	5.69
19798	ADAM8	ADAM metallopeptidase domain 8	0.00366	2.21
14042	NABP1	nucleic acid binding protein 1	0.00369	2.24
32103	RGMB	repulsive guidance molecule family member b	0.00371	3.38
37603	DCANP1	dendritic cell associated nuclear protein	0.00373	2.32
3698	PTPN21	protein tyrosine phosphatase, non-receptor type 21	0.00373	6.46
40600	BEGAIN	brain enriched guanylate kinase associated	0.00378	-2.25
18255	IFI16	interferon gamma inducible protein 16	0.00379	2.48
39649	MET	MET proto-oncogene, receptor tyrosine kinase	0.0038	2.37
3542	SNAI3	snail family transcriptional repressor 3	0.00381	2.93
8124	TPGS2	tubulin polyglutamylase complex subunit 2	0.00386	-2
23101	MSR1	macrophage scavenger receptor 1	0.00388	3.71
20353	FGF14-AS2	FGF14 antisense RNA 2	0.0039	2.68
6559	BCL11A	B-cell CLL/lymphoma 11A	0.00396	3.64
26189	PAPSS2	3'-phosphoadenosine 5'-phosphosulfate synthase 2	0.00402	-2.3
31630	RGS1	regulator of G-protein signaling 1	0.00407	3.32
14671	MOXD1	monooxygenase DBH like 1	0.00417	4.89
3823	TMEM105	transmembrane protein 105	0.00418	-2.95
16932	LOC388242	SAGA complex associated factor 29 pseudogene	0.00422	2.25
34181	MT1M	metallothionein 1M	0.00423	3.55
20460	OXCT2	3-oxoacid CoA-transferase 2	0.00433	2.16
15831	ANKRD36B	ankyrin repeat domain 36B	0.00435	2.23
38417	GFOD1	glucose-fructose oxidoreductase domain containing 1	0.00438	3.09
36287	CDKN1A	cyclin dependent kinase inhibitor 1A	0.00439	2.35
40783	SHB	SH2 domain containing adaptor protein B	0.0044	-4.04
23187	CXCL1	C-X-C motif chemokine ligand 1	0.00447	4.07
36718	LRRC8A	leucine rich repeat containing 8 family member A	0.00449	4.58
45173	FABP5	fatty acid binding protein 5	0.00452	-4.04
41112	FCMR	Fc fragment of IgM receptor	0.00455	-2.16
32847	GPX7	glutathione peroxidase 7	0.00458	-3.22
4626	MPEG1	macrophage expressed 1	0.00458	4
4494	CDKN2D	cyclin dependent kinase inhibitor 2D	0.0046	2.95
22871	ADGRA2	adhesion G protein-coupled receptor A2	0.00461	-2.04
7108	KIF22	kinesin family member 22	0.00473	-2.18
42033	ITGB8	integrin subunit beta 8	0.00483	-2.98
43118	KIAA0040	KIAA0040	0.00497	2.52
9288	CREBL2	cAMP responsive element binding protein like 2	0.00509	-2.16
9976	MLXIPL	MLX interacting protein like	0.00512	5.31
19108	PALLD	palladin, cytoskeletal associated protein	0.00515	2.1
28834	DOK6	docking protein 6	0.00521	7.06
19221	ITPRIP	inositol 1,4,5-trisphosphate receptor interacting protein	0.00531	-2.57
5644	BAIAP2	BAI1 associated protein 2	0.00533	2.02
42931	CNIH3	cornichon family AMPA receptor auxiliary protein 3	0.00554	-2.15
21717	AFAP1L1	actin filament associated protein 1 like 1	0.00555	2.83
36948	MAP4K1	mitogen-activated protein kinase kinase kinase kinase 1	0.00555	3.49
23567	ANO5	anoctamin 5	0.00558	2.26
27793	EDNRA	endothelin receptor type A	0.00566	-3.62
1199	ASAP1-IT1	ASAP1 intronic transcript 1	0.00576	-2.16
39163	SLC46A3	solute carrier family 46 member 3	0.00576	5.9
6021	PLAU	plasminogen activator, urokinase	0.00579	-4.71
43030	DEPTOR	DEP domain containing MTOR-interacting protein	0.00581	2.29
42448	KIFC3	kinesin family member C3	0.00585	-2.89
41683	FLJ30064	uncharacterized LOC644975	0.00595	2.1
31413	SLC6A6	solute carrier family 6 member 6	0.00595	2.52
32910	CEP152	centrosomal protein 152	0.00598	-2.37
38032	E2F2	E2F transcription factor 2	0.00611	-2.63
20104	EAF2	ELL associated factor 2	0.00613	-3.63
34388	ANKRD18A	ankyrin repeat domain 18A	0.00616	2.85
44234	HJURP	Holliday junction recognition protein	0.00627	3.46
41196	ADCY1	adenylate cyclase 1	0.00646	2.36
206	DPY19L2P4	DPY19L2 pseudogene 4	0.00656	5.98
32422	GS1-24F4.2	uncharacterized LOC100652791	0.00659	-2.38
4967	NPL	N-acetylneuraminate pyruvate lyase	0.00659	2.38
10011	KIF18B	kinesin family member 18B	0.00672	2.48
28197	MCM8	minichromosome maintenance 8 homologous recombination repair factor	0.00698	2.13
34465	ERICH5	glutamate rich 5	0.00718	2.52
33610	TSKS	testis specific serine kinase substrate	0.00727	2.07
7831	TTL	tubulin tyrosine ligase	0.00729	2.12
2309	CDC25C	cell division cycle 25C	0.00767	3.42
39712	HEYL	hes related family bHLH transcription factor with YRPW motif-like	0.00769	-3.04
29033	NEURL3	neuralized E3 ubiquitin protein ligase 3	0.00769	2.73
29694	PTTG2	pituitary tumor-transforming 2	0.00801	2.03
11329	DSCC1	DNA replication and sister chromatid cohesion 1	0.00804	4.32
2531	GABRE	gamma-aminobutyric acid type A receptor epsilon subunit	0.00807	2.93
19462	ABCA4	ATP binding cassette subfamily A member 4	0.00821	4.67
3337	MME	membrane metallo-endopeptidase	0.00821	5.46
12663	MFSD6	major facilitator superfamily domain containing 6	0.00827	2.38
5935	ACTN2	actinin alpha 2	0.00836	2.09
44065	HLTF	helicase like transcription factor	0.00865	4.29
29882	MITF	melanogenesis associated transcription factor	0.00877	-2.03
42536	RARG	retinoic acid receptor gamma	0.00885	2.81
20595	MGAT3	mannosyl (beta-1,4-)-glycoprotein beta-1,4-N-acetylglucosaminyltransferase	0.00969	3.23
44354	AGO4	argonaute 4, RISC catalytic component	0.00978	-2.43
27837	DPYS	dihydropyrimidinase	0.0098	3.87
