# Supplementary material for: VEGFA/NRP-1/GAPVD1 axis promotes progression and cancer stemness of triple-negative breast cancer by enhancing tumor cell-macrophage crosstalk
Source: Int J Biol Sci. 2024 Jan 1;20(2):446–63. doi: 10.7150/ijbs.86085 (PMC10758102; doi:10.7150/ijbs.86085)
Supplement: Supplementary file 1 — Supplementary figures and tables. [file ijbsv20p0446s1.zip › Supplementary materials/Table S4.xlsx]

## Sheet: proteinGroups
Protein IDs	Majority protein IDs	Protein names	Gene names	Fasta headers	Number of proteins	Peptides	Razor + unique peptides	Unique peptides	Peptides IgG	Peptides IP	Razor + unique peptides IgG	Razor + unique peptides IP	Unique peptides IgG	Unique peptides IP	Sequence coverage [%]	Mol. weight [kDa]	Sequence length	Score	Sequence coverage IgG [%]	Sequence coverage IP [%]	Intensity	Intensity IgG	Intensity IP
A0A096LP25;D6W5G0;B7ZLC4;E9PG46;Q6ZSR9;Q9BUD9;L0R804;A0A096LNZ0;A0A096LP60	A0A096LP25;D6W5G0;B7ZLC4		AAK1	tr|A0A096LP25|A0A096LP25_HUMAN AP2-associated protein kinase 1 (Fragment) OS=Homo sapiens OX=9606 GN=AAK1 PE=1 SV=2;tr|D6W5G0|D6W5G0_HUMAN AP2 associated kinase 1, isoform CRA_a OS=Homo sapiens OX=9606 GN=AAK1 PE=4 SV=1;tr|B7ZLC4|B7ZLC4_HUMAN AAK1 protein	9	27	27	12	0	27	0	27	0	12	34.8	125.88	1163	223.64	0	34.8	2969000000	0	2969000000
A0A3B3ITW3;B4DL07;P28288;B4DZ22	A0A3B3ITW3;B4DL07;P28288;B4DZ22	ATP-binding cassette sub-family D member 3	ABCD3	tr|A0A3B3ITW3|A0A3B3ITW3_HUMAN ATP-binding cassette sub-family D member 3 OS=Homo sapiens OX=9606 GN=ABCD3 PE=1 SV=2;tr|B4DL07|B4DL07_HUMAN cDNA FLJ53353, highly similar to ATP-binding cassette sub-family D member 3 OS=Homo sapiens OX=9606 PE=2 SV=1;sp|P28	4	9	9	9	6	8	6	8	6	8	15.2	75.421	659	75.324	10.5	14	1286400000	409970000	876460000
Q2L6I2;A0A1U9X609;Q5STZ8;Q8NE71;Q59F96;H0YGW7;B4DNU2;A0A0G2JJB9;F5GYK6;A0PJ72;A0A0G2JIC2	Q2L6I2;A0A1U9X609;Q5STZ8;Q8NE71;Q59F96;H0YGW7;B4DNU2	ATP-binding cassette sub-family F member 1	ABCF1	tr|Q2L6I2|Q2L6I2_HUMAN ABC50 protein OS=Homo sapiens OX=9606 GN=ABCF1 PE=4 SV=1;tr|A0A1U9X609|A0A1U9X609_HUMAN ABCF1 OS=Homo sapiens OX=9606 PE=4 SV=1;tr|Q5STZ8|Q5STZ8_HUMAN ATP-binding cassette sub-family F member 1 OS=Homo sapiens OX=9606 GN=ABCF1 PE=1 S	11	6	6	6	1	5	1	5	1	5	8.3	91.679	807	38.794	1.4	6.9	203310000	7441400	195870000
A0A090N7X1;A0A090N7Y2;Q9UG63;C9JHK9;C9JZV3	A0A090N7X1;A0A090N7Y2;Q9UG63;C9JHK9;C9JZV3	ATP-binding cassette sub-family F member 2	ABCF2	tr|A0A090N7X1|A0A090N7X1_HUMAN ATP-binding cassette, sub-family F (GCN20), member 2 OS=Homo sapiens OX=9606 GN=ABCF2 PE=4 SV=1;tr|A0A090N7Y2|A0A090N7Y2_HUMAN ATP-binding cassette, sub-family F (GCN20), member 2 OS=Homo sapiens OX=9606 GN=ABCF2 PE=4 SV=1;sp	5	4	4	4	1	3	1	3	1	3	7.4	71.289	623	24.862	1.6	5.8	209460000	15811000	193650000
H0Y7N6;F6XFR5;B4DQA3;J3QSX6;A0A494C1P1;A0A494C1G0;B3KSG3;B7Z4H1;F8W8M4;A0A2Z4N5U1;A0A0A0MRL6;A0A3B3IS55;O14639	H0Y7N6;F6XFR5;B4DQA3;J3QSX6;A0A494C1P1;A0A494C1G0;B3KSG3;B7Z4H1;F8W8M4;A0A2Z4N5U1;A0A0A0MRL6;A0A3B3IS55;O14639	Actin-binding LIM protein 1	ABLIM1	tr|H0Y7N6|H0Y7N6_HUMAN Actin-binding LIM protein 1 (Fragment) OS=Homo sapiens OX=9606 GN=ABLIM1 PE=1 SV=1;tr|F6XFR5|F6XFR5_HUMAN Actin-binding LIM protein 1 (Fragment) OS=Homo sapiens OX=9606 GN=ABLIM1 PE=1 SV=1;tr|B4DQA3|B4DQA3_HUMAN cDNA FLJ58603, highly	13	2	2	2	2	0	2	0	2	0	16.9	19.642	172	12.042	16.9	0	13032000	13032000	0
A0A0C4DGA7;O94929;A0A0A0MRD5;D6RHE7	A0A0C4DGA7;O94929;A0A0A0MRD5	Actin-binding LIM protein 3	ABLIM3	tr|A0A0C4DGA7|A0A0C4DGA7_HUMAN Actin-binding LIM protein 3 OS=Homo sapiens OX=9606 GN=ABLIM3 PE=1 SV=1;sp|O94929|ABLM3_HUMAN Actin-binding LIM protein 3 OS=Homo sapiens OX=9606 GN=ABLIM3 PE=1 SV=3;tr|A0A0A0MRD5|A0A0A0MRD5_HUMAN Actin-binding LIM protein 3	4	6	6	6	4	4	4	4	4	4	9.1	74.167	650	39.545	5.8	6.8	242100000	123050000	119050000
K7ESG8;A0A024R1Y2;A0A024R1T9;Q4LE36;P53396	K7ESG8;A0A024R1Y2;A0A024R1T9;Q4LE36;P53396	ATP-citrate synthase	ACLY;ACLY variant protein	tr|K7ESG8|K7ESG8_HUMAN ATP-citrate synthase (Fragment) OS=Homo sapiens OX=9606 GN=ACLY PE=1 SV=1;tr|A0A024R1Y2|A0A024R1Y2_HUMAN ATP-citrate synthase OS=Homo sapiens OX=9606 GN=ACLY PE=3 SV=1;tr|A0A024R1T9|A0A024R1T9_HUMAN ATP-citrate synthase OS=Homo sapie	5	1	1	1	0	1	0	1	0	1	10.1	12.281	109	6.2666	0	10.1	15281000	0	15281000
Q9H2R8;Q9Y305	Q9H2R8;Q9Y305	Acyl-coenzyme A thioesterase 9, mitochondrial	ACOT9	tr|Q9H2R8|Q9H2R8_HUMAN CGI16-iso OS=Homo sapiens OX=9606 PE=2 SV=1;sp|Q9Y305|ACOT9_HUMAN Acyl-coenzyme A thioesterase 9, mitochondrial OS=Homo sapiens OX=9606 GN=ACOT9 PE=1 SV=2	2	1	1	1	0	1	0	1	0	1	5.8	21.641	189	7.6833	0	5.8	17517000	0	17517000
Q59EH3;P24666;F2Z2Q9;O75702;G5E9R5;D3YTI2;A0A140VK37	Q59EH3;P24666;F2Z2Q9;O75702;G5E9R5;D3YTI2;A0A140VK37	Low molecular weight phosphotyrosine protein phosphatase	ACP1	tr|Q59EH3|Q59EH3_HUMAN Low molecular weight cytosolic acid phosphatase (Fragment) OS=Homo sapiens OX=9606 PE=2 SV=1;sp|P24666|PPAC_HUMAN Low molecular weight phosphotyrosine protein phosphatase OS=Homo sapiens OX=9606 GN=ACP1 PE=1 SV=3;tr|F2Z2Q9|F2Z2Q9_HUM	7	2	2	2	2	1	2	1	2	1	12.1	18.698	165	13.535	12.1	6.7	87861000	31039000	56822000
B7Z6P1;D2JYH4;A8K3K1;P63267;P68133;P68032;P62736;B3KUD3;B3KW67;Q13707;Q7Z7J6;A6NL76;B4DUI8;F8WB63;B8ZZJ2;C9JFL5;F6UVQ4;F6QUT6;B7Z6I1;Q562R1;F8WCH0;K4EQ44;K4EP00;K4ENJ5;B3KPP5;A0A173GMX0;Q562X7;Q562X4;Q562X2;Q562X1;Q562W9;Q562T6;Q562T5;Q562T4;Q562T3;Q562T0;Q562S2;Q562R6;Q562R4;Q562R0;Q562Q9;Q562Q8;Q562Q6;Q562Q5;Q562Q4;Q562Q3;Q562Q1;Q562Q0;Q562L3	B7Z6P1;D2JYH4;A8K3K1;P63267;P68133;P68032;P62736;B3KUD3;B3KW67;Q13707;Q7Z7J6;A6NL76;B4DUI8;F8WB63;B8ZZJ2;C9JFL5;F6UVQ4;F6QUT6;B7Z6I1	Actin, gamma-enteric smooth muscle;Actin, alpha skeletal muscle;Actin, alpha cardiac muscle 1;Actin, aortic smooth muscle	ACTA2;ACTG2;ACTA1;ACTC1	tr|B7Z6P1|B7Z6P1_HUMAN cDNA FLJ53662, highly similar to Actin, alpha skeletal muscle OS=Homo sapiens OX=9606 PE=2 SV=1;tr|D2JYH4|D2JYH4_HUMAN Actin, alpha 2, smooth muscle, aorta OS=Homo sapiens OX=9606 GN=ACTA2 PE=3 SV=1;tr|A8K3K1|A8K3K1_HUMAN cDNA FLJ780	49	11	1	1	9	9	1	0	1	0	31.2	38.579	343	5.8992	27.4	25.9	62305000	62305000	0
P63261;B4E3A4;B4DVQ0;I3L3I0;I3L1U9;I3L4N8;K7EM38;I3L3R2;J3KT65;A1E282	P63261;B4E3A4;B4DVQ0;I3L3I0;I3L1U9;I3L4N8	Actin, cytoplasmic 2;Actin, cytoplasmic 2, N-terminally processed	ACTG1	sp|P63261|ACTG_HUMAN Actin, cytoplasmic 2 OS=Homo sapiens OX=9606 GN=ACTG1 PE=1 SV=1;tr|B4E3A4|B4E3A4_HUMAN cDNA FLJ57283, highly similar to Actin, cytoplasmic 2 OS=Homo sapiens OX=9606 PE=2 SV=1;tr|B4DVQ0|B4DVQ0_HUMAN cDNA FLJ58286, highly similar to Acti	10	17	17	1	13	16	13	16	0	1	59.5	41.792	375	201.1	43.5	58.9	13536000000	4008300000	9528000000
Q8N556;Q6ZRV0;Q15850;Q8TED9	Q8N556	Actin filament-associated protein 1	AFAP1	sp|Q8N556|AFAP1_HUMAN Actin filament-associated protein 1 OS=Homo sapiens OX=9606 GN=AFAP1 PE=1 SV=2	4	17	17	17	0	17	0	17	0	17	25.8	80.724	730	116.15	0	25.8	8364500000	0	8364500000
Q6ULP2;Q53GW0;B8ZZI9;Q3LIF3;A0A0A0MSN6;A0A0U1RR74	Q6ULP2;Q53GW0;B8ZZI9;Q3LIF3	Aftiphilin	AFTPH;Nbla10388	sp|Q6ULP2|AFTIN_HUMAN Aftiphilin OS=Homo sapiens OX=9606 GN=AFTPH PE=1 SV=3;tr|Q53GW0|Q53GW0_HUMAN Aftiphilin protein isoform b variant (Fragment) OS=Homo sapiens OX=9606 PE=2 SV=1;tr|B8ZZI9|B8ZZI9_HUMAN Aftiphilin (Fragment) OS=Homo sapiens OX=9606 GN=AFT	6	12	12	12	0	12	0	12	0	12	16.1	102.11	936	91.616	0	16.1	734620000	0	734620000
C9J2I0;B4DHC5;A0A024R458;B8ZZY2;A0A0S2Z444;A0A0S2Z3Y3;A0A0S2Z3Z1;A0A0S2Z462;P52594	C9J2I0;B4DHC5;A0A024R458;B8ZZY2;A0A0S2Z444;A0A0S2Z3Y3;A0A0S2Z3Z1;A0A0S2Z462;P52594	Arf-GAP domain and FG repeat-containing protein 1	AGFG1;HRB	tr|C9J2I0|C9J2I0_HUMAN Arf-GAP domain and FG repeat-containing protein 1 (Fragment) OS=Homo sapiens OX=9606 GN=AGFG1 PE=1 SV=8;tr|B4DHC5|B4DHC5_HUMAN cDNA FLJ57927, highly similar to Nucleoporin-like protein RIP OS=Homo sapiens OX=9606 PE=2 SV=1;tr|A0A024R	9	2	2	2	0	2	0	2	0	2	14.3	25.396	237	12.822	0	14.3	89898000	0	89898000
Q09666;B4DTV0;Q6ZQN2;Q8N274;Q13727	Q09666	Neuroblast differentiation-associated protein AHNAK	AHNAK	sp|Q09666|AHNK_HUMAN Neuroblast differentiation-associated protein AHNAK OS=Homo sapiens OX=9606 GN=AHNAK PE=1 SV=2	5	34	34	33	19	25	19	25	19	24	14.2	629.09	5890	244.03	9.3	10.3	2137600000	808370000	1329200000
H0YJ63;G3V438;H0YJG7;O95433	H0YJ63;G3V438;H0YJG7;O95433	Activator of 90 kDa heat shock protein ATPase homolog 1	AHSA1	tr|H0YJ63|H0YJ63_HUMAN Activator of 90 kDa heat shock protein ATPase homolog 1 (Fragment) OS=Homo sapiens OX=9606 GN=AHSA1 PE=1 SV=1;tr|G3V438|G3V438_HUMAN Activator of 90 kDa heat shock protein ATPase homolog 1 (Fragment) OS=Homo sapiens OX=9606 GN=AHSA1	4	1	1	1	1	0	1	0	1	0	24.4	10.031	90	5.9368	24.4	0	3601300	3601300	0
B7Z556;B7Z8Q2;P02765	B7Z556;B7Z8Q2;P02765	Alpha-2-HS-glycoprotein;Alpha-2-HS-glycoprotein chain A;Alpha-2-HS-glycoprotein chain B	AHSG	tr|B7Z556|B7Z556_HUMAN Alpha-2-HS-glycoprotein OS=Homo sapiens OX=9606 PE=2 SV=1;tr|B7Z8Q2|B7Z8Q2_HUMAN Alpha-2-HS-glycoprotein OS=Homo sapiens OX=9606 PE=2 SV=1;sp|P02765|FETUA_HUMAN Alpha-2-HS-glycoprotein OS=Homo sapiens OX=9606 GN=AHSG PE=1 SV=2	3	2	2	2	2	2	2	2	2	2	5.3	27.354	245	14.218	5.3	5.3	234020000	127090000	106930000
B4E2K2;Q9Y2D5;A0A024R167;A0A024R152;C9JVY5	B4E2K2;Q9Y2D5;A0A024R167;A0A024R152;C9JVY5	A-kinase anchor protein 2	AKAP2;hCG_28765	tr|B4E2K2|B4E2K2_HUMAN cDNA FLJ55665, highly similar to A-kinase anchor protein 2 OS=Homo sapiens OX=9606 PE=2 SV=1;sp|Q9Y2D5|AKAP2_HUMAN A-kinase anchor protein 2 OS=Homo sapiens OX=9606 GN=AKAP2 PE=1 SV=3;tr|A0A024R167|A0A024R167_HUMAN HCG28765, isoform	5	18	18	18	1	18	1	18	1	18	24	103.54	942	178.34	1.1	24	2766500000	0	2766500000
O43823;Q8NE02;Q9UG73;B7Z8L8;M0QYL4	O43823;Q8NE02;Q9UG73	A-kinase anchor protein 8	AKAP8;DKFZp586B1222	sp|O43823|AKAP8_HUMAN A-kinase anchor protein 8 OS=Homo sapiens OX=9606 GN=AKAP8 PE=1 SV=1;tr|Q8NE02|Q8NE02_HUMAN AKAP8 protein OS=Homo sapiens OX=9606 GN=AKAP8 PE=2 SV=1;tr|Q9UG73|Q9UG73_HUMAN Uncharacterized protein DKFZp586B1222 (Fragment) OS=Homo sapie	5	6	6	6	4	3	4	3	4	3	10.3	76.107	692	42.854	6.4	5.8	293110000	116320000	176790000
Q9ULX6;A0A140VKH3;B3KMD4;V9GZ50;Q9UF73;M0R1Y5;M0R010;M0QYT7	Q9ULX6;A0A140VKH3;B3KMD4;V9GZ50	A-kinase anchor protein 8-like	AKAP8L	sp|Q9ULX6|AKP8L_HUMAN A-kinase anchor protein 8-like OS=Homo sapiens OX=9606 GN=AKAP8L PE=1 SV=4;tr|A0A140VKH3|A0A140VKH3_HUMAN Testis tissue sperm-binding protein Li 90mP OS=Homo sapiens OX=9606 PE=2 SV=1;tr|B3KMD4|B3KMD4_HUMAN A kinase (PRKA) anchor prot	8	12	12	12	10	12	10	12	10	12	20.1	71.639	646	121.72	17.8	20.1	2391600000	789210000	1602400000
Q96KG3;A0A0A0MRF6;Q99996;Q5GIA7;A0A6I8PUD8;Q5IBP5;A4D1E4;H7BYL6	Q96KG3;A0A0A0MRF6;Q99996;Q5GIA7	A-kinase anchor protein 9	AKAP9	tr|Q96KG3|Q96KG3_HUMAN AKAP350C OS=Homo sapiens OX=9606 PE=2 SV=3;tr|A0A0A0MRF6|A0A0A0MRF6_HUMAN A-kinase anchor protein 9 OS=Homo sapiens OX=9606 GN=AKAP9 PE=1 SV=2;sp|Q99996|AKAP9_HUMAN A-kinase anchor protein 9 OS=Homo sapiens OX=9606 GN=AKAP9 PE=1 SV=4	8	3	3	3	2	1	2	1	2	1	1.1	362.45	3126	20.126	0.8	0.3	40599000	36475000	4124300
F6KPG5;B2RBS8;B4DPP6;P02768;A0A0C4DGB6;A8K9P0;Q56G89;B4DPR2;H0YA55;B7WNR0;A0A087WWT3;D6RHD5;C9JKR2;H7C013	F6KPG5;B2RBS8;B4DPP6;P02768;A0A0C4DGB6;A8K9P0;Q56G89;B4DPR2;H0YA55;B7WNR0;A0A087WWT3;D6RHD5;C9JKR2	Serum albumin	ALB	tr|F6KPG5|F6KPG5_HUMAN Albumin (Fragment) OS=Homo sapiens OX=9606 PE=2 SV=1;tr|B2RBS8|B2RBS8_HUMAN cDNA, FLJ95666, highly similar to Homo sapiens albumin (ALB), mRNA OS=Homo sapiens OX=9606 PE=2 SV=1;tr|B4DPP6|B4DPP6_HUMAN cDNA FLJ54371, highly similar to	14	18	18	18	8	15	8	15	8	15	30.1	66.531	585	140.67	11.3	25.8	39132000000	24450000000	14682000000
P54886	P54886	Delta-1-pyrroline-5-carboxylate synthase;Glutamate 5-kinase;Gamma-glutamyl phosphate reductase	ALDH18A1	sp|P54886|P5CS_HUMAN Delta-1-pyrroline-5-carboxylate synthase OS=Homo sapiens OX=9606 GN=ALDH18A1 PE=1 SV=2	1	2	2	2	2	1	2	1	2	1	2.5	87.301	795	11.486	2.5	1	28573000000	11125000000	17448000000
E9PB61;Q86V81	E9PB61;Q86V81	THO complex subunit 4	ALYREF	tr|E9PB61|E9PB61_HUMAN THO complex subunit 4 OS=Homo sapiens OX=9606 GN=ALYREF PE=1 SV=1;sp|Q86V81|THOC4_HUMAN THO complex subunit 4 OS=Homo sapiens OX=9606 GN=ALYREF PE=1 SV=3	2	1	1	1	0	1	0	1	0	1	4.2	27.557	264	7.1152	0	4.2	70598000	0	70598000
Q9Y2J4;D6RFG0;D6RIC7;D6RBK2;D6RJA4;D6RF61;D6RCL7;B3KQD2;B3KR56	Q9Y2J4;D6RFG0;D6RIC7;D6RBK2;D6RJA4;D6RF61;D6RCL7;B3KQD2;B3KR56	Angiomotin-like protein 2	AMOTL2	sp|Q9Y2J4|AMOL2_HUMAN Angiomotin-like protein 2 OS=Homo sapiens OX=9606 GN=AMOTL2 PE=1 SV=3;tr|D6RFG0|D6RFG0_HUMAN Angiomotin-like protein 2 (Fragment) OS=Homo sapiens OX=9606 GN=AMOTL2 PE=1 SV=1;tr|D6RIC7|D6RIC7_HUMAN Angiomotin-like protein 2 (Fragment)	9	2	2	2	0	2	0	2	0	2	2.4	85.763	779	11.475	0	2.4	37810000	0	37810000
Q8IWZ3;Q8TEF1;E9PDP5;D6RHC4;H7C2F5;Q9NXF0;H3BLS9;Q7Z586;Q9H7X4;Q8IWG5;A0A0A0MQZ8;H0Y7Y3;Q9H059;H0Y785;H0Y472;H0Y4P6	Q8IWZ3;Q8TEF1;E9PDP5	Ankyrin repeat and KH domain-containing protein 1	ANKHD1;FLJ00246	sp|Q8IWZ3|ANKH1_HUMAN Ankyrin repeat and KH domain-containing protein 1 OS=Homo sapiens OX=9606 GN=ANKHD1 PE=1 SV=1;tr|Q8TEF1|Q8TEF1_HUMAN FLJ00246 protein (Fragment) OS=Homo sapiens OX=9606 GN=FLJ00246 PE=2 SV=1;tr|E9PDP5|E9PDP5_HUMAN Ankyrin repeat and K	16	12	3	3	6	10	1	3	1	3	5.8	269.45	2542	19.766	3.1	4.6	62317000	7900100	54417000
H7C0V5	H7C0V5		ANKHD1-EIF4EBP3	tr|H7C0V5|H7C0V5_HUMAN ANKHD1-EIF4EBP3 readthrough (Fragment) OS=Homo sapiens OX=9606 GN=ANKHD1-EIF4EBP3 PE=4 SV=1	1	2	2	2	1	2	1	2	1	2	4.6	66.134	636	13.352	1.3	4.6	85898000	16726000	69172000
H0YM23;O75179;B4DTP3;A0A1W2PQ15;B4DR08;H0YLQ3;B3KU50	H0YM23;O75179;B4DTP3;A0A1W2PQ15	Ankyrin repeat domain-containing protein 17	ANKRD17	tr|H0YM23|H0YM23_HUMAN Ankyrin repeat domain-containing protein 17 (Fragment) OS=Homo sapiens OX=9606 GN=ANKRD17 PE=1 SV=1;sp|O75179|ANR17_HUMAN Ankyrin repeat domain-containing protein 17 OS=Homo sapiens OX=9606 GN=ANKRD17 PE=1 SV=3;tr|B4DTP3|B4DTP3_HUMAN	7	24	24	15	11	19	11	19	6	12	11.9	263.25	2487	235.38	5.3	9.3	1408400000	191510000	1216900000
A8K5D9;A0A024RA49;Q9NQW6;B4DSL6;H7C1K5;H7C167;C9JJT6;H7C3S1	A8K5D9;A0A024RA49;Q9NQW6;B4DSL6	Actin-binding protein anillin	ANLN	tr|A8K5D9|A8K5D9_HUMAN cDNA FLJ77424, highly similar to Homo sapiens anillin, actin binding protein (scraps homolog, Drosophila), mRNA OS=Homo sapiens OX=9606 PE=2 SV=1;tr|A0A024RA49|A0A024RA49_HUMAN Anillin, actin binding protein (Scraps homolog, Drosophi	8	8	8	8	2	7	2	7	2	7	7.4	119.9	1086	49.02	1.8	6.4	186260000	20056000	166200000
A0A4D5RAI5;A0A4D5RAG0;A0A4D5RAB7;Q5TZZ9;P04083;A0A4D5RAA5;A0A4D5RAJ5;A0A4D5RA86;A0A4D5RAA2;A0A4D5RAD4;B4DL19;A0A4D5RAH1;Q5T3N1;A0A4D5RAU4;A0A4D5RBH8;A0A4D5RAI2;A0A4D5RBK2;A0A4D5RAD9;A0A4D5RAS2;A0A4D5RBT3;A0A4D5RBR8;A0A4D5RBL6;Q5T3N0;A0A4D5RA95;A0A4D5RAH0;A0A4D5RAH8	A0A4D5RAI5;A0A4D5RAG0;A0A4D5RAB7;Q5TZZ9;P04083;A0A4D5RAA5;A0A4D5RAJ5;A0A4D5RA86;A0A4D5RAA2;A0A4D5RAD4;B4DL19;A0A4D5RAH1;Q5T3N1;A0A4D5RAU4	Annexin;Annexin A1	ANXA1	tr|A0A4D5RAI5|A0A4D5RAI5_HUMAN Annexin OS=Homo sapiens OX=9606 PE=3 SV=1;tr|A0A4D5RAG0|A0A4D5RAG0_HUMAN Annexin OS=Homo sapiens OX=9606 PE=3 SV=1;tr|A0A4D5RAB7|A0A4D5RAB7_HUMAN Annexin OS=Homo sapiens OX=9606 PE=3 SV=1;tr|Q5TZZ9|Q5TZZ9_HUMAN Annexin OS=Hom	26	4	4	4	0	4	0	4	0	4	21.3	28.432	254	26.253	0	21.3	62038000	0	62038000
H0YKS4;H0YNB8;H0YMD0;H0YMU9;H0YN42;V9HW65;A0A024R5Z7;P07355;H0YMW4;H0YMM1;A0A7I2V4P4;B4DNH8;A6NMY6;H0YKZ7;H0YLV6;H0YMT9;H0YKX9;H0YKV8;H0YKL9;H0YNP5;H0YM50;H0YMD9;H0YKN4;H0YNA0;H0YN28;B3KRQ1;H0YL33;H0YLE2	H0YKS4;H0YNB8;H0YMD0;H0YMU9;H0YN42;V9HW65;A0A024R5Z7;P07355;H0YMW4;H0YMM1;A0A7I2V4P4;B4DNH8;A6NMY6;H0YKZ7;H0YLV6;H0YMT9;H0YKX9;H0YKV8;H0YKL9;H0YNP5;H0YM50	Annexin;Annexin A2;Putative annexin A2-like protein	ANXA2;HEL-S-270;ANXA2P2	tr|H0YKS4|H0YKS4_HUMAN Annexin (Fragment) OS=Homo sapiens OX=9606 GN=ANXA2 PE=1 SV=1;tr|H0YNB8|H0YNB8_HUMAN Annexin A2 OS=Homo sapiens OX=9606 GN=ANXA2 PE=1 SV=2;tr|H0YMD0|H0YMD0_HUMAN Annexin (Fragment) OS=Homo sapiens OX=9606 GN=ANXA2 PE=1 SV=1;tr|H0YMU9	28	11	11	11	9	10	9	10	9	10	69.3	19.53	176	94.584	57.4	69.3	1092200000	284710000	807510000
Q10567;C9J1E7;B4DS79;B4DG47;Q7Z3M8;B4DKH5	Q10567;C9J1E7	AP-1 complex subunit beta-1	AP1B1	sp|Q10567|AP1B1_HUMAN AP-1 complex subunit beta-1 OS=Homo sapiens OX=9606 GN=AP1B1 PE=1 SV=2;tr|C9J1E7|C9J1E7_HUMAN AP-1 complex subunit beta-1 (Fragment) OS=Homo sapiens OX=9606 GN=AP1B1 PE=1 SV=1	6	27	7	7	0	27	0	7	0	7	31.5	104.64	949	64.865	0	31.5	817180000	0	817180000
B4DS96;Q8IY97;A0A140VJE7;B3KXW5;O43747;B4DDL1;H3BNR4;B4DGE1;H3BR36;H3BUN9;H3BN75;H3BS13;H3BV30;H3BRM7;H3BN71	B4DS96;Q8IY97;A0A140VJE7;B3KXW5;O43747;B4DDL1	AP-1 complex subunit gamma-1	AP1G1	tr|B4DS96|B4DS96_HUMAN Adaptin_N domain-containing protein OS=Homo sapiens OX=9606 PE=2 SV=1;tr|Q8IY97|Q8IY97_HUMAN AP-1 complex subunit gamma OS=Homo sapiens OX=9606 GN=AP1G1 PE=2 SV=1;tr|A0A140VJE7|A0A140VJE7_HUMAN AP-1 complex subunit gamma OS=Homo sapi	15	8	8	8	0	8	0	8	0	8	13.3	63.832	565	50.265	0	13.3	555490000	0	555490000
H0YJ08;B4E3E1;Q86V28;O75843;Q86U41;Q86U03	H0YJ08;B4E3E1;Q86V28;O75843;Q86U41;Q86U03	AP-1 complex subunit gamma-like 2	AP1G2	tr|H0YJ08|H0YJ08_HUMAN AP-1 complex subunit gamma-like 2 (Fragment) OS=Homo sapiens OX=9606 GN=AP1G2 PE=1 SV=1;tr|B4E3E1|B4E3E1_HUMAN cDNA FLJ56213, highly similar to Adapter-relatedprotein complex 1 gamma- 2 subunit OS=Homo sapiens OX=9606 PE=2 SV=1;tr|Q8	6	2	2	2	0	2	0	2	0	2	16.8	15.357	143	12.209	0	16.8	76967000	0	76967000
A0A024R0X0;Q9UMZ2;A0A087WW94;A0A087WZS7;A8MYE0	A0A024R0X0;Q9UMZ2	Synergin gamma	AP1GBP1;SYNRG	tr|A0A024R0X0|A0A024R0X0_HUMAN AP1 gamma subunit binding protein 1, isoform CRA_d OS=Homo sapiens OX=9606 GN=AP1GBP1 PE=4 SV=1;sp|Q9UMZ2|SYNRG_HUMAN Synergin gamma OS=Homo sapiens OX=9606 GN=SYNRG PE=1 SV=2	5	10	10	10	0	10	0	10	0	10	9.6	140.64	1314	85.708	0	9.6	475450000	0	475450000
E7ENJ6;B3KNH5;A0A024R7K8;Q9BXS5;K7EJL1;B4DDG7;B4DN99;Q59EK3;K7EPJ8;A0A087WZX7;K7ENA7;K7ER75;K7EPR4;K7EJJ1;K7EMG5;Q53GI5;B3KN68;Q9Y6Q5;K7EQ90;K7EQX3	E7ENJ6;B3KNH5;A0A024R7K8;Q9BXS5;K7EJL1;B4DDG7;B4DN99;Q59EK3	AP-1 complex subunit mu-1	AP1M1	tr|E7ENJ6|E7ENJ6_HUMAN AP-1 complex subunit mu-1 OS=Homo sapiens OX=9606 GN=AP1M1 PE=1 SV=1;tr|B3KNH5|B3KNH5_HUMAN cDNA FLJ14622 fis, clone NT2RP2000147, highly similar to Adaptor-related protein complex 1 mu-1 subunit OS=Homo sapiens OX=9606 PE=2 SV=1;tr|	20	9	9	9	0	9	0	9	0	9	26.8	42.636	370	85.794	0	26.8	1308800000	0	1308800000
O95782;Q8N9K4;B4DXJ6	O95782;Q8N9K4	AP-2 complex subunit alpha-1	AP2A1	sp|O95782|AP2A1_HUMAN AP-2 complex subunit alpha-1 OS=Homo sapiens OX=9606 GN=AP2A1 PE=1 SV=3;tr|Q8N9K4|Q8N9K4_HUMAN cDNA FLJ36998 fis, clone BRACE2007295, highly similar to ALPHA-ADAPTIN A OS=Homo sapiens OX=9606 PE=2 SV=1	3	37	37	30	0	37	0	37	0	30	42.9	107.54	977	323.31	0	42.9	20496000000	0	20496000000
A0A0G2JS82;O94973;B7Z5S9;A0A0G2JQM1;B7Z1Q4;Q8N2F8;B3KMI7;A0A0G2JRF9;A0A0G2JQA4;E9PR62;A0A0G2JRS3;Q59FN8;A0A0G2JQT9;H0YEG0;E9PQP4;E9PNC4;A0A0G2JS17;H0YDE9	A0A0G2JS82;O94973;B7Z5S9;A0A0G2JQM1;B7Z1Q4	AP-2 complex subunit alpha-2	AP2A2	tr|A0A0G2JS82|A0A0G2JS82_HUMAN AP-2 complex subunit alpha-2 (Fragment) OS=Homo sapiens OX=9606 GN=AP2A2 PE=1 SV=1;sp|O94973|AP2A2_HUMAN AP-2 complex subunit alpha-2 OS=Homo sapiens OX=9606 GN=AP2A2 PE=1 SV=2;tr|B7Z5S9|B7Z5S9_HUMAN AP-2 complex subunit alph	18	26	19	19	0	26	0	19	0	19	31.6	101.54	917	179.93	0	31.6	3488900000	0	3488900000
A8K916;A0A140VJE8;P63010;H0UID5;H0UID4;H0UID3;A8K0G3;Q68DI0;A0A087X253;B4DWG4;A0A087WU93;A0A087WZQ6;A0A087WYD1;B4E261;B4DIL5;Q96EL6;K7ERB2;K7EN71;K7EJ01;K7EJX1;H7C034;A0A087WXS3;K7EKZ5	A8K916;A0A140VJE8;P63010;H0UID5;H0UID4;H0UID3;A8K0G3;Q68DI0;A0A087X253;B4DWG4;A0A087WU93;A0A087WZQ6;A0A087WYD1;B4E261	AP complex subunit beta;AP-2 complex subunit beta	AP2B1;DKFZp781K0743	tr|A8K916|A8K916_HUMAN AP complex subunit beta OS=Homo sapiens OX=9606 PE=2 SV=1;tr|A0A140VJE8|A0A140VJE8_HUMAN AP complex subunit beta OS=Homo sapiens OX=9606 GN=AP2B1 PE=2 SV=1;sp|P63010|AP2B1_HUMAN AP-2 complex subunit beta OS=Homo sapiens OX=9606 GN=AP	23	41	41	21	0	41	0	41	0	21	48.3	105.7	951	323.31	0	48.3	27116000000	0	27116000000
A0A087WY71;E9PFW3;Q96CW1;B4DNB9;B4E304;C9JJ47;B4DFM1;B4DJB1;B4DTI4;C9JTK4;C9JGT8;B7Z4N2;C9JJD3;C9JPV8;H7C4C3	A0A087WY71;E9PFW3;Q96CW1;B4DNB9;B4E304;C9JJ47;B4DFM1;B4DJB1;B4DTI4	AP-2 complex subunit mu	AP2M1	tr|A0A087WY71|A0A087WY71_HUMAN AP-2 complex subunit mu OS=Homo sapiens OX=9606 GN=AP2M1 PE=1 SV=1;tr|E9PFW3|E9PFW3_HUMAN AP-2 complex subunit mu OS=Homo sapiens OX=9606 GN=AP2M1 PE=1 SV=1;sp|Q96CW1|AP2M1_HUMAN AP-2 complex subunit mu OS=Homo sapiens OX=960	15	15	15	15	0	15	0	15	0	15	34.6	49.526	434	203.38	0	34.6	12804000000	0	12804000000
M0R0N4;M0QYZ2;P53680;X6R390;M0QZ21;M0R1S0	M0R0N4;M0QYZ2;P53680;X6R390;M0QZ21	AP-2 complex subunit sigma	AP2S1	tr|M0R0N4|M0R0N4_HUMAN AP complex subunit sigma OS=Homo sapiens OX=9606 GN=AP2S1 PE=1 SV=1;tr|M0QYZ2|M0QYZ2_HUMAN AP complex subunit sigma OS=Homo sapiens OX=9606 GN=AP2S1 PE=1 SV=1;sp|P53680|AP2S1_HUMAN AP-2 complex subunit sigma OS=Homo sapiens OX=9606 G	6	4	4	4	0	4	0	4	0	4	25	17.303	144	23.355	0	25	630730000	0	630730000
F8W696;A0A024R3E3;P02647	F8W696;A0A024R3E3;P02647	Apolipoprotein A-I;Proapolipoprotein A-I;Truncated apolipoprotein A-I	APOA1	tr|F8W696|F8W696_HUMAN Apolipoprotein A-I OS=Homo sapiens OX=9606 GN=APOA1 PE=1 SV=1;tr|A0A024R3E3|A0A024R3E3_HUMAN Apolipoprotein A-I, isoform CRA_a OS=Homo sapiens OX=9606 GN=APOA1 PE=2 SV=1;sp|P02647|APOA1_HUMAN Apolipoprotein A-I OS=Homo sapiens OX=960	3	1	1	1	0	1	0	1	0	1	6.5	27.908	245	7.9664	0	6.5	45680000	0	45680000
A3KPE2;B0YIW2;P02656	A3KPE2;B0YIW2;P02656	Apolipoprotein C-III	APOC3	tr|A3KPE2|A3KPE2_HUMAN Apolipoprotein C-III OS=Homo sapiens OX=9606 GN=APOC3 PE=2 SV=1;tr|B0YIW2|B0YIW2_HUMAN Apolipoprotein C-III OS=Homo sapiens OX=9606 GN=APOC3 PE=1 SV=1;sp|P02656|APOC3_HUMAN Apolipoprotein C-III OS=Homo sapiens OX=9606 GN=APOC3 PE=1 S	3	1	1	1	1	1	1	1	1	1	16.2	10.852	99	15.921	16.2	16.2	49074000	17263000	31812000
B0YIW5;Q6MZV5;B0YIW6;P48444;Q6P1Q5	B0YIW5;Q6MZV5;B0YIW6;P48444	Coatomer subunit delta	ARCN1;DKFZp686M09245	tr|B0YIW5|B0YIW5_HUMAN Coatomer subunit delta OS=Homo sapiens OX=9606 GN=ARCN1 PE=2 SV=1;tr|Q6MZV5|Q6MZV5_HUMAN Coatomer subunit delta OS=Homo sapiens OX=9606 GN=DKFZp686M09245 PE=2 SV=1;tr|B0YIW6|B0YIW6_HUMAN Coatomer subunit delta OS=Homo sapiens OX=9606	5	5	5	5	1	5	1	5	1	5	10.2	57.21	511	38.217	2.2	10.2	323100000	38931000	284170000
P18085;F5H1V1;F5H6T5;F8WDB3;U3KQF2;F5H0C7;C9JPM4;B4E190;C9J1Z8;C9JAK5;B4DJC8;B4DN70;B4DEB9;A4D0Z3;A0A024R3Q0;A0A024R0Y6;F5H423;B4DLJ3;P84085;P84077;P61204	P18085;F5H1V1;F5H6T5;F8WDB3;U3KQF2;F5H0C7;C9JPM4;B4E190;C9J1Z8;C9JAK5;B4DJC8;B4DN70;B4DEB9;A4D0Z3;A0A024R3Q0;A0A024R0Y6;F5H423;B4DLJ3;P84085;P84077;P61204	ADP-ribosylation factor 4;ADP-ribosylation factor 5;ADP-ribosylation factor 1;ADP-ribosylation factor 3	ARF4;ARF3;ARF5;ARF1	sp|P18085|ARF4_HUMAN ADP-ribosylation factor 4 OS=Homo sapiens OX=9606 GN=ARF4 PE=1 SV=3;tr|F5H1V1|F5H1V1_HUMAN ADP-ribosylation factor 3 (Fragment) OS=Homo sapiens OX=9606 GN=ARF3 PE=4 SV=1;tr|F5H6T5|F5H6T5_HUMAN ADP-ribosylation factor 3 (Fragment) OS=Ho	21	2	2	2	0	2	0	2	0	2	10	20.511	180	11.131	0	10	23657000	0	23657000
F8VWH9;Q8N6T3;E5RHT6;F8W1U7;Q53F62;E5RHC5;F8VWB3;E5RHH7;H0YIQ0;E5RGL6	F8VWH9;Q8N6T3;E5RHT6;F8W1U7;Q53F62;E5RHC5	ADP-ribosylation factor GTPase-activating protein 1	ARFGAP1	tr|F8VWH9|F8VWH9_HUMAN ADP-ribosylation factor GTPase-activating protein 1 OS=Homo sapiens OX=9606 GN=ARFGAP1 PE=1 SV=1;sp|Q8N6T3|ARFG1_HUMAN ADP-ribosylation factor GTPase-activating protein 1 OS=Homo sapiens OX=9606 GN=ARFGAP1 PE=1 SV=2;tr|E5RHT6|E5RHT6_	10	5	5	5	4	1	4	1	4	1	18.2	37.109	340	30.798	13.8	4.4	157330000	104640000	52687000
B7Z4Q0;H0Y6A0	B7Z4Q0;H0Y6A0		ARFGAP3	tr|B7Z4Q0|B7Z4Q0_HUMAN cDNA FLJ55728, highly similar to ADP-ribosylation factor GTPase-activating protein 3 OS=Homo sapiens OX=9606 PE=2 SV=1;tr|H0Y6A0|H0Y6A0_HUMAN ADP-ribosylation factor GTPase-activating protein 3 (Fragment) OS=Homo sapiens OX=9606 GN=A	2	7	7	2	6	5	6	5	1	2	16.4	48.969	444	44.653	14.4	11.9	415100000	226620000	188480000
A0A5F9ZH78;A0A5F9ZGN6;P05089	A0A5F9ZH78;A0A5F9ZGN6;P05089	Arginase-1	ARG1	tr|A0A5F9ZH78|A0A5F9ZH78_HUMAN Arginase-1 OS=Homo sapiens OX=9606 GN=ARG1 PE=1 SV=1;tr|A0A5F9ZGN6|A0A5F9ZGN6_HUMAN Arginase OS=Homo sapiens OX=9606 GN=ARG1 PE=1 SV=1;sp|P05089|ARGI1_HUMAN Arginase-1 OS=Homo sapiens OX=9606 GN=ARG1 PE=1 SV=2	3	2	2	2	0	2	0	2	0	2	6.8	25.66	237	11.701	0	6.8	155050000	0	155050000
A0A2X0U4J5;Q52LW3	A0A2X0U4J5;Q52LW3	Rho GTPase-activating protein 29	ARHGAP29	tr|A0A2X0U4J5|A0A2X0U4J5_HUMAN ARHGAP29 (Fragment) OS=Homo sapiens OX=9606 GN=ARHGAP29 PE=4 SV=1;sp|Q52LW3|RHG29_HUMAN Rho GTPase-activating protein 29 OS=Homo sapiens OX=9606 GN=ARHGAP29 PE=1 SV=2	2	1	1	1	1	1	1	1	1	1	0.8	142.12	1261	5.8939	0.8	0.8	8521400	0	8521400
D3DVA5;V9GYM8;A0A5F9ZI21;Q92974;Q5VY93;V9GYF0	D3DVA5;V9GYM8;A0A5F9ZI21;Q92974;Q5VY93	Rho guanine nucleotide exchange factor 2	ARHGEF2	tr|D3DVA5|D3DVA5_HUMAN Guanine nucleotide exchange factor H1 OS=Homo sapiens OX=9606 GN=ARHGEF2 PE=4 SV=1;tr|V9GYM8|V9GYM8_HUMAN Guanine nucleotide exchange factor H1 OS=Homo sapiens OX=9606 GN=ARHGEF2 PE=1 SV=1;tr|A0A5F9ZI21|A0A5F9ZI21_HUMAN Guanine nucle	6	4	4	4	0	4	0	4	0	4	3.2	116	1030	24.159	0	3.2	176600000	0	176600000
A0A087WW51;B8Y0L3;Q12797	A0A087WW51;B8Y0L3;Q12797	Aspartyl/asparaginyl beta-hydroxylase	ASPH	tr|A0A087WW51|A0A087WW51_HUMAN Aspartyl/asparaginyl beta-hydroxylase (Fragment) OS=Homo sapiens OX=9606 GN=ASPH PE=1 SV=6;tr|B8Y0L3|B8Y0L3_HUMAN Aspartate beta-hydroxylase (Fragment) OS=Homo sapiens OX=9606 GN=ASPH PE=2 SV=1;sp|Q12797|ASPH_HUMAN Aspartyl/a	3	1	1	1	0	1	0	1	0	1	5.1	22.556	195	6.0788	0	5.1	40747000	0	40747000
Q9NVI7;Q5SV16	Q9NVI7;Q5SV16	ATPase family AAA domain-containing protein 3A	ATAD3A	sp|Q9NVI7|ATD3A_HUMAN ATPase family AAA domain-containing protein 3A OS=Homo sapiens OX=9606 GN=ATAD3A PE=1 SV=2;tr|Q5SV16|Q5SV16_HUMAN ATPase family AAA domain-containing protein 3A (Fragment) OS=Homo sapiens OX=9606 GN=ATAD3A PE=1 SV=2	2	6	2	2	4	5	1	1	1	1	9.9	71.368	634	12.144	6.6	7.6	60884000	20428000	40456000
Q96T67;Q5T9A4;H0Y2W2;Q8N3E6;Q9H834;A0A5K1VW56;Q5T2N8	Q96T67;Q5T9A4;H0Y2W2	ATPase family AAA domain-containing protein 3B	ATAD3B;ATAD3A	tr|Q96T67|Q96T67_HUMAN TOB3 OS=Homo sapiens OX=9606 PE=2 SV=1;sp|Q5T9A4|ATD3B_HUMAN ATPase family AAA domain-containing protein 3B OS=Homo sapiens OX=9606 GN=ATAD3B PE=1 SV=1;tr|H0Y2W2|H0Y2W2_HUMAN ATPase family AAA domain-containing protein 3A (Fragment)	7	6	6	2	3	6	3	6	0	2	8.7	65.115	578	38.111	4.7	8.7	412500000	132160000	280340000
Q86V38;P54259;Q59FW4	Q86V38;P54259;Q59FW4	Atrophin-1	ATN1	tr|Q86V38|Q86V38_HUMAN Atrophin 1 OS=Homo sapiens OX=9606 GN=ATN1 PE=1 SV=1;sp|P54259|ATN1_HUMAN Atrophin-1 OS=Homo sapiens OX=9606 GN=ATN1 PE=1 SV=3;tr|Q59FW4|Q59FW4_HUMAN Atrophin-1 variant (Fragment) OS=Homo sapiens OX=9606 PE=2 SV=1	3	3	3	2	1	2	1	2	1	1	3.3	125.54	1191	19.104	1.5	1.8	196660000	8901800	187760000
H7C5W9;A8K9K1;A0A0S2Z3L2;Q93084;P16615	H7C5W9;A8K9K1;A0A0S2Z3L2;Q93084;P16615	Calcium-transporting ATPase;Sarcoplasmic/endoplasmic reticulum calcium ATPase 3;Sarcoplasmic/endoplasmic reticulum calcium ATPase 2	ATP2A2;ATP2A3	tr|H7C5W9|H7C5W9_HUMAN P-type Ca(2+) transporter (Fragment) OS=Homo sapiens OX=9606 GN=ATP2A2 PE=1 SV=1;tr|A8K9K1|A8K9K1_HUMAN Calcium-transporting ATPase OS=Homo sapiens OX=9606 PE=2 SV=1;tr|A0A0S2Z3L2|A0A0S2Z3L2_HUMAN P-type Ca(2+) transporter (Fragment)	5	1	1	1	0	1	0	1	0	1	1.6	102.48	933	6.1412	0	1.6	28078000	0	28078000
K7EQH4;K7EJP1;B4DGW3;K7ENJ4;K7ERX7;K7EK77;V9HW26;P25705	K7EQH4;K7EJP1;B4DGW3;K7ENJ4;K7ERX7;K7EK77;V9HW26;P25705	ATP synthase subunit alpha;ATP synthase subunit alpha, mitochondrial	ATP5A1;HEL-S-123m	tr|K7EQH4|K7EQH4_HUMAN ATP synthase subunit alpha, mitochondrial (Fragment) OS=Homo sapiens OX=9606 GN=ATP5F1A PE=1 SV=1;tr|K7EJP1|K7EJP1_HUMAN ATP synthase subunit alpha, mitochondrial (Fragment) OS=Homo sapiens OX=9606 GN=ATP5F1A PE=1 SV=8;tr|B4DGW3|B4DG	8	1	1	1	0	1	0	1	0	1	10.8	11.715	111	6.9314	0	10.8	75869000	0	75869000
A0A7I2V4K4;A0A7I2V3Q6;A0A7I2V375;A0A024R883;O75348	A0A7I2V4K4;A0A7I2V3Q6;A0A7I2V375;A0A024R883;O75348	V-type proton ATPase subunit G 1	ATP6V1G1	tr|A0A7I2V4K4|A0A7I2V4K4_HUMAN V-type proton ATPase subunit G 1 OS=Homo sapiens OX=9606 GN=ATP6V1G1 PE=4 SV=1;tr|A0A7I2V3Q6|A0A7I2V3Q6_HUMAN V-type proton ATPase subunit G 1 OS=Homo sapiens OX=9606 GN=ATP6V1G1 PE=4 SV=1;tr|A0A7I2V375|A0A7I2V375_HUMAN V-typ	5	1	1	1	1	1	1	1	1	1	15.5	8.2865	71	7.6672	15.5	15.5	43881000	10816000	33065000
H0YH87;F8W0B5;A0A2R8Y7P6;A0A2R8YDM9;A0A5F9ZHH4;F8VQP2;F8WB06;Q2M2R5;V9GY86;A0A5F9ZI57;A0A2R8Y7E6;A0A2R8Y5A6;A0A5F9ZHX3;A0A5F9ZHW5;Q99700;F8VRK6;B3KT59;F8WB05;S4R3J6;A0A5F9ZH85	H0YH87;F8W0B5;A0A2R8Y7P6;A0A2R8YDM9;A0A5F9ZHH4;F8VQP2;F8WB06;Q2M2R5;V9GY86;A0A5F9ZI57;A0A2R8Y7E6;A0A2R8Y5A6;A0A5F9ZHX3;A0A5F9ZHW5;Q99700;F8VRK6;B3KT59;F8WB05	Ataxin-2	ATXN2	tr|H0YH87|H0YH87_HUMAN Ataxin-2 OS=Homo sapiens OX=9606 GN=ATXN2 PE=1 SV=2;tr|F8W0B5|F8W0B5_HUMAN Ataxin-2 (Fragment) OS=Homo sapiens OX=9606 GN=ATXN2 PE=1 SV=4;tr|A0A2R8Y7P6|A0A2R8Y7P6_HUMAN Ataxin-2 OS=Homo sapiens OX=9606 GN=ATXN2 PE=1 SV=1;tr|A0A2R8YDM	20	4	3	3	2	4	2	3	2	3	6.7	90.166	835	23.653	4.2	6.7	165470000	32015000	133450000
Q8WWM7;A0A024QZC0;A0A024QZB7;A0A024QZ91;H3BUF6;H3BSK9;H3BSQ5;H3BUE3;H3BRB0;A0A0C4DGL7	Q8WWM7;A0A024QZC0;A0A024QZB7;A0A024QZ91;H3BUF6	Ataxin-2-like protein	ATXN2L	sp|Q8WWM7|ATX2L_HUMAN Ataxin-2-like protein OS=Homo sapiens OX=9606 GN=ATXN2L PE=1 SV=2;tr|A0A024QZC0|A0A024QZC0_HUMAN Ataxin 2-like, isoform CRA_e OS=Homo sapiens OX=9606 GN=ATXN2L PE=3 SV=1;tr|A0A024QZB7|A0A024QZB7_HUMAN Ataxin 2-like, isoform CRA_b OS=H	10	15	15	14	5	14	5	14	5	13	16	113.37	1075	101.79	5	15.2	1732500000	188130000	1544400000
A0JLQ0;C9JEV0;A0A140VK00;P25311	A0JLQ0;C9JEV0;A0A140VK00;P25311	Zinc-alpha-2-glycoprotein	AZGP1	tr|A0JLQ0|A0JLQ0_HUMAN AZGP1 protein (Fragment) OS=Homo sapiens OX=9606 GN=AZGP1 PE=2 SV=1;tr|C9JEV0|C9JEV0_HUMAN Zinc-alpha-2-glycoprotein OS=Homo sapiens OX=9606 GN=AZGP1 PE=1 SV=1;tr|A0A140VK00|A0A140VK00_HUMAN Testicular tissue protein Li 227 OS=Homo s	4	1	1	1	0	1	0	1	0	1	6.9	18.707	159	6.3364	0	6.9	9849000	0	9849000
B3KN59;B3KM36;O95816	B3KN59;B3KM36;O95816	BAG family molecular chaperone regulator 2	BAG2	tr|B3KN59|B3KN59_HUMAN cDNA FLJ13673 fis, clone PLACE1011858, highly similar to BAG family molecular chaperone regulator 2 OS=Homo sapiens OX=9606 PE=2 SV=1;tr|B3KM36|B3KM36_HUMAN cDNA FLJ10153 fis, clone HEMBA1003417, highly similar to BAG family molecula	3	6	6	6	3	6	3	6	3	6	26.5	23.748	211	46.337	14.2	26.5	646730000	172450000	474270000
Q53GY1;O95817;C9JFK9	Q53GY1;O95817;C9JFK9	BAG family molecular chaperone regulator 3	BAG3	tr|Q53GY1|Q53GY1_HUMAN BCL2-associated athanogene 3 variant (Fragment) OS=Homo sapiens OX=9606 PE=2 SV=1;sp|O95817|BAG3_HUMAN BAG family molecular chaperone regulator 3 OS=Homo sapiens OX=9606 GN=BAG3 PE=1 SV=3;tr|C9JFK9|C9JFK9_HUMAN BAG family molecular c	3	6	6	6	2	6	2	6	2	6	12.7	61.603	575	46.984	3.8	12.7	459830000	51908000	407920000
O95429	O95429	BAG family molecular chaperone regulator 4	BAG4	sp|O95429|BAG4_HUMAN BAG family molecular chaperone regulator 4 OS=Homo sapiens OX=9606 GN=BAG4 PE=1 SV=1	1	1	1	1	1	1	1	1	1	1	3.7	49.593	457	54.702	3.7	3.7	46990000	11667000	35322000
A0A024R5H0;O75531;B2R4V4;E9PJJ8;A0A0C4DFW4;B2RC94;A0A024RDZ1;Q5JUR7	A0A024R5H0;O75531;B2R4V4	Barrier-to-autointegration factor;Barrier-to-autointegration factor, N-terminally processed	BANF1	tr|A0A024R5H0|A0A024R5H0_HUMAN Barrier to autointegration factor 1, isoform CRA_a OS=Homo sapiens OX=9606 GN=BANF1 PE=4 SV=1;sp|O75531|BAF_HUMAN Barrier-to-autointegration factor OS=Homo sapiens OX=9606 GN=BANF1 PE=1 SV=1;tr|B2R4V4|B2R4V4_HUMAN cDNA, FLJ92	8	7	7	7	7	5	7	5	7	5	44.9	10.058	89	111.24	44.9	34.8	17299000000	9021200000	8277600000
B4DNX8;Q1JQ81;A0A024QYY4;O00512	B4DNX8;Q1JQ81;A0A024QYY4;O00512	B-cell CLL/lymphoma 9 protein	BCL9	tr|B4DNX8|B4DNX8_HUMAN cDNA FLJ60744, moderately similar to B-cell lymphoma 9 protein OS=Homo sapiens OX=9606 PE=2 SV=1;tr|Q1JQ81|Q1JQ81_HUMAN B-cell CLL/lymphoma 9 OS=Homo sapiens OX=9606 GN=BCL9 PE=2 SV=1;tr|A0A024QYY4|A0A024QYY4_HUMAN B-cell CLL/lymphom	4	1	1	1	0	1	0	1	0	1	3.1	44.605	416	6.0526	0	3.1	15091000	0	15091000
A0A087WZX0;Q86UU0	A0A087WZX0;Q86UU0	B-cell CLL/lymphoma 9-like protein	BCL9L	tr|A0A087WZX0|A0A087WZX0_HUMAN B-cell CLL/lymphoma 9-like protein OS=Homo sapiens OX=9606 GN=BCL9L PE=1 SV=1;sp|Q86UU0|BCL9L_HUMAN B-cell CLL/lymphoma 9-like protein OS=Homo sapiens OX=9606 GN=BCL9L PE=1 SV=1	2	8	8	8	5	7	5	7	5	7	6	153.09	1462	52.688	4.2	5	636770000	155360000	481410000
Q53HW0;Q9NQY0;E5RJI6;E5RHU4;A0A1W2PS11;H7BYV6;D3DSR7	Q53HW0;Q9NQY0;E5RJI6;E5RHU4;A0A1W2PS11;H7BYV6;D3DSR7	Bridging integrator 3	BIN3	tr|Q53HW0|Q53HW0_HUMAN Bridging integrator 3 variant (Fragment) OS=Homo sapiens OX=9606 PE=2 SV=1;sp|Q9NQY0|BIN3_HUMAN Bridging integrator 3 OS=Homo sapiens OX=9606 GN=BIN3 PE=1 SV=1;tr|E5RJI6|E5RJI6_HUMAN Bridging integrator 3 OS=Homo sapiens OX=9606 GN=B	7	2	2	2	1	1	1	1	1	1	11.1	29.702	253	11.509	3.6	7.5	31523000	19189000	12334000
K7ESE8;J3KSD8;K7ES02;B4DXF3;Q13867	K7ESE8;J3KSD8;K7ES02;B4DXF3;Q13867	Bleomycin hydrolase	BLMH	tr|K7ESE8|K7ESE8_HUMAN Bleomycin hydrolase (Fragment) OS=Homo sapiens OX=9606 GN=BLMH PE=1 SV=1;tr|J3KSD8|J3KSD8_HUMAN Bleomycin hydrolase (Fragment) OS=Homo sapiens OX=9606 GN=BLMH PE=1 SV=8;tr|K7ES02|K7ES02_HUMAN Bleomycin hydrolase (Fragment) OS=Homo sa	5	2	2	2	0	2	0	2	0	2	8.7	26.738	231	12.37	0	8.7	207430000	0	207430000
Q9NSY1;H0Y9P1;K4DI97	Q9NSY1;H0Y9P1	BMP-2-inducible protein kinase	BMP2K	sp|Q9NSY1|BMP2K_HUMAN BMP-2-inducible protein kinase OS=Homo sapiens OX=9606 GN=BMP2K PE=1 SV=2;tr|H0Y9P1|H0Y9P1_HUMAN BMP-2-inducible protein kinase (Fragment) OS=Homo sapiens OX=9606 GN=BMP2K PE=1 SV=1	3	22	22	22	0	22	0	22	0	22	25	129.17	1161	221.4	0	25	2896300000	0	2896300000
Q9NP55	Q9NP55	BPI fold-containing family A member 1	BPIFA1	sp|Q9NP55|BPIA1_HUMAN BPI fold-containing family A member 1 OS=Homo sapiens OX=9606 GN=BPIFA1 PE=1 SV=1	1	1	1	1	0	1	0	1	0	1	5.9	26.712	256	7.5293	0	5.9	43593000	0	43593000
B4DDM6;J3QT28;A0A140VJF3;O43684	B4DDM6;J3QT28;A0A140VJF3;O43684	Mitotic checkpoint protein BUB3	BUB3	tr|B4DDM6|B4DDM6_HUMAN cDNA FLJ57899, highly similar to Mitotic checkpoint protein BUB3 OS=Homo sapiens OX=9606 PE=2 SV=1;tr|J3QT28|J3QT28_HUMAN Mitotic checkpoint protein BUB3 (Fragment) OS=Homo sapiens OX=9606 GN=BUB3 PE=1 SV=1;tr|A0A140VJF3|A0A140VJF3_H	4	2	2	2	1	1	1	1	1	1	9.7	28.239	248	14.015	4	5.6	42505000	20522000	21983000
A8K4Z6;Q9BRD0;H7C462	A8K4Z6;Q9BRD0;H7C462	BUD13 homolog	BUD13	tr|A8K4Z6|A8K4Z6_HUMAN BUD13 homolog OS=Homo sapiens OX=9606 PE=2 SV=1;sp|Q9BRD0|BUD13_HUMAN BUD13 homolog OS=Homo sapiens OX=9606 GN=BUD13 PE=1 SV=1;tr|H7C462|H7C462_HUMAN BUD13 homolog (Fragment) OS=Homo sapiens OX=9606 GN=BUD13 PE=1 SV=1	3	2	2	2	0	2	0	2	0	2	3.9	70.52	619	12.029	0	3.9	58300000	0	58300000
D3DRR9;Q86WR7	D3DRR9;Q86WR7	Proline and serine-rich protein 2	C10orf47;PROSER2	tr|D3DRR9|D3DRR9_HUMAN Chromosome 10 open reading frame 47, isoform CRA_b OS=Homo sapiens OX=9606 GN=PROSER2 PE=1 SV=1;sp|Q86WR7|PRSR2_HUMAN Proline and serine-rich protein 2 OS=Homo sapiens OX=9606 GN=PROSER2 PE=1 SV=2	2	1	1	1	0	1	0	1	0	1	5.9	24.792	239	-2	0	5.9	6637800	0	6637800
E9PLD3;A0A494BXY3;L0R588;E9PRG8	E9PLD3;A0A494BXY3;L0R588;E9PRG8	Uncharacterized protein C11orf98	C11orf48;C11orf98	tr|E9PLD3|E9PLD3_HUMAN Uncharacterized protein OS=Homo sapiens OX=9606 PE=4 SV=1;tr|A0A494BXY3|A0A494BXY3_HUMAN Uncharacterized protein C11orf98 OS=Homo sapiens OX=9606 GN=C11orf98 PE=4 SV=1;tr|L0R588|L0R588_HUMAN Alternative protein C11orf48 OS=Homo sapie	4	1	1	1	1	1	1	1	1	1	13.1	11.6	99	6.4067	13.1	13.1	43257000	15768000	27488000
F5GXW5;Q99622;U3KQ85;U3KQ07	F5GXW5;Q99622;U3KQ85;U3KQ07	Protein C10	C12orf57	tr|F5GXW5|F5GXW5_HUMAN Protein C10 OS=Homo sapiens OX=9606 GN=C12orf57 PE=1 SV=1;sp|Q99622|C10_HUMAN Protein C10 OS=Homo sapiens OX=9606 GN=C12orf57 PE=1 SV=1;tr|U3KQ85|U3KQ85_HUMAN Protein C10 OS=Homo sapiens OX=9606 GN=C12orf57 PE=1 SV=1;tr|U3KQ07|U3KQ07	4	2	2	2	0	2	0	2	0	2	32	9.9953	97	12.986	0	32	32844000	0	32844000
Q5RLJ0;Q549M8;Q9Y224;H0YJB9;G3V4C6	Q5RLJ0;Q549M8;Q9Y224;H0YJB9;G3V4C6	UPF0568 protein C14orf166	C14orf166	tr|Q5RLJ0|Q5RLJ0_HUMAN RNA transcription, translation and transport factor protein OS=Homo sapiens OX=9606 PE=2 SV=1;tr|Q549M8|Q549M8_HUMAN RNA transcription, translation and transport factor protein OS=Homo sapiens OX=9606 GN=C14orf166 PE=2 SV=1;sp|Q9Y224	5	4	4	4	2	4	2	4	2	4	19.7	27.969	244	40.724	6.6	19.7	619610000	97102000	522500000
H3BMJ2;Q6ZRI6;Q9NPN3;B4E3C6;Q2VPA3	H3BMJ2;Q6ZRI6	Uncharacterized protein C15orf39	C15orf39	tr|H3BMJ2|H3BMJ2_HUMAN Uncharacterized protein C15orf39 (Fragment) OS=Homo sapiens OX=9606 GN=C15orf39 PE=1 SV=1;sp|Q6ZRI6|CO039_HUMAN Uncharacterized protein C15orf39 OS=Homo sapiens OX=9606 GN=C15orf39 PE=1 SV=3	5	5	5	5	0	5	0	5	0	5	6.8	84.943	807	31.303	0	6.8	124940000	0	124940000
Q6ZUT6;H0YK65	Q6ZUT6	Uncharacterized protein C15orf52	C15orf52	sp|Q6ZUT6|CCD9B_HUMAN Coiled-coil domain-containing protein 9B OS=Homo sapiens OX=9606 GN=CCDC9B PE=1 SV=1	2	4	4	4	2	4	2	4	2	4	7.7	57.324	534	26.039	3.7	7.7	199130000	26882000	172250000
Q8N3J3	Q8N3J3	Uncharacterized protein C17orf53	C17orf53	sp|Q8N3J3|HROB_HUMAN Homologous recombination OB-fold protein OS=Homo sapiens OX=9606 GN=HROB PE=1 SV=1	1	5	5	5	1	5	1	5	1	5	9.7	69.77	647	44.801	1.7	9.7	184860000	7895800	176960000
Q68DL7	Q68DL7	Uncharacterized protein C18orf63	C18orf63	sp|Q68DL7|CR063_HUMAN Uncharacterized protein C18orf63 OS=Homo sapiens OX=9606 GN=C18orf63 PE=2 SV=2	1	1	1	1	1	0	1	0	1	0	1	77.23	685	7.4557	1	0	230840000	230840000	0
E5RFY9;A1NYL2;Q9H425	E5RFY9;A1NYL2;Q9H425	Uncharacterized protein C1orf198	C1orf198	tr|E5RFY9|E5RFY9_HUMAN Uncharacterized protein C1orf198 OS=Homo sapiens OX=9606 GN=C1orf198 PE=1 SV=1;tr|A1NYL2|A1NYL2_HUMAN Chromosome 1 open reading frame 198, isoform CRA_a OS=Homo sapiens OX=9606 GN=C1orf198 PE=4 SV=1;sp|Q9H425|CA198_HUMAN Uncharacteri	3	1	1	1	1	1	1	1	1	1	10.9	12.419	110	6.362	10.9	10.9	57344000	21201000	36143000
Q5TDE9;Q5TDF0;Q9BSD7	Q5TDE9;Q5TDF0;Q9BSD7	Cancer-related nucleoside-triphosphatase	C1orf57;NTPCR	tr|Q5TDE9|Q5TDE9_HUMAN Chromosome 1 open reading frame 57, isoform CRA_d OS=Homo sapiens OX=9606 GN=C1orf57 PE=2 SV=1;tr|Q5TDF0|Q5TDF0_HUMAN Cancer-related nucleoside-triphosphatase OS=Homo sapiens OX=9606 GN=NTPCR PE=1 SV=1;sp|Q9BSD7|NTPCR_HUMAN Cancer-re	3	2	2	2	1	2	1	2	1	2	12.1	20.713	190	12.857	5.8	12.1	47011000	5976600	41034000
A8K651;Q07021	A8K651;Q07021	Complement component 1 Q subcomponent-binding protein, mitochondrial	C1QBP	tr|A8K651|A8K651_HUMAN Complement component 1 Q subcomponent-binding protein, mitochondrial OS=Homo sapiens OX=9606 PE=2 SV=1;sp|Q07021|C1QBP_HUMAN Complement component 1 Q subcomponent-binding protein, mitochondrial OS=Homo sapiens OX=9606 GN=C1QBP PE=1 S	2	1	1	1	0	1	0	1	0	1	5	31.38	282	8.2861	0	5	36403000	0	36403000
A0A3B3ISA6;F5GXS0;A0A140TA49;A0A140TA44;A0A140TA32;A0A140TA29;A0A0G2JL54;A0A0G2JPR0;P0C0L5;P0C0L4;B4DIE5	A0A3B3ISA6;F5GXS0;A0A140TA49;A0A140TA44;A0A140TA32;A0A140TA29;A0A0G2JL54;A0A0G2JPR0;P0C0L5;P0C0L4;B4DIE5	Complement C4-B;Complement C4 beta chain;Complement C4-B alpha chain;C4a anaphylatoxin;C4b-B;C4d-B;Complement C4 gamma chain;Complement C4-A;Complement C4 beta chain;Complement C4-A alpha chain;C4a anaphylatoxin;C4b-A;C4d-A;Complement C4 gamma chain	C4B;C4A	tr|A0A3B3ISA6|A0A3B3ISA6_HUMAN C4a anaphylatoxin (Fragment) OS=Homo sapiens OX=9606 GN=C4B PE=1 SV=1;tr|F5GXS0|F5GXS0_HUMAN C4a anaphylatoxin OS=Homo sapiens OX=9606 GN=C4B PE=1 SV=1;tr|A0A140TA49|A0A140TA49_HUMAN C4a anaphylatoxin OS=Homo sapiens OX=9606	11	2	2	2	2	0	2	0	2	0	4	142.88	1296	11.596	4	0	29723000	29723000	0
A0A3B3IRR6;A0A3B3IT54;A0A3B3ITA3;Q9H7E9	A0A3B3IRR6;A0A3B3IT54;A0A3B3ITA3;Q9H7E9	UPF0488 protein C8orf33	C8orf33	tr|A0A3B3IRR6|A0A3B3IRR6_HUMAN UPF0488 protein C8orf33 OS=Homo sapiens OX=9606 GN=C8orf33 PE=1 SV=1;tr|A0A3B3IT54|A0A3B3IT54_HUMAN UPF0488 protein C8orf33 OS=Homo sapiens OX=9606 GN=C8orf33 PE=1 SV=1;tr|A0A3B3ITA3|A0A3B3ITA3_HUMAN UPF0488 protein C8orf33 O	4	1	1	1	0	1	0	1	0	1	10.2	24.465	226	7.2418	0	10.2	31476000	0	31476000
F8VPD4;P27708;Q53SZ4;G1UI39;Q53SY7	F8VPD4;P27708;Q53SZ4;G1UI39;Q53SY7	CAD protein;Glutamine-dependent carbamoyl-phosphate synthase;Aspartate carbamoyltransferase;Dihydroorotase	CAD	tr|F8VPD4|F8VPD4_HUMAN Aspartate carbamoyltransferase OS=Homo sapiens OX=9606 GN=CAD PE=1 SV=1;sp|P27708|PYR1_HUMAN CAD protein OS=Homo sapiens OX=9606 GN=CAD PE=1 SV=3;tr|Q53SZ4|Q53SZ4_HUMAN Uncharacterized protein CAD (Fragment) OS=Homo sapiens OX=9606 G	5	2	2	2	2	1	2	1	2	1	1.2	236.02	2162	14.112	1.2	0.6	32731000	23677000	9054500
C9J813;Q9NYG1;E9PGZ1;A0A140VKA0;B7Z6G4;E7EX44;Q05682;B4DPW5;B4E3I0;Q6P707;A0A6Q8PGI1;Q6PJM5;C9JE79;F8WE61;C9JEK3;Q05DR4	C9J813;Q9NYG1;E9PGZ1;A0A140VKA0;B7Z6G4;E7EX44;Q05682;B4DPW5;B4E3I0	Caldesmon	CALD1	tr|C9J813|C9J813_HUMAN Caldesmon (Fragment) OS=Homo sapiens OX=9606 GN=CALD1 PE=1 SV=1;tr|Q9NYG1|Q9NYG1_HUMAN Caldesmon 1, isoform CRA_b OS=Homo sapiens OX=9606 GN=CALD1 PE=2 SV=3;tr|E9PGZ1|E9PGZ1_HUMAN Caldesmon OS=Homo sapiens OX=9606 GN=CALD1 PE=1 SV=1;	16	5	5	5	2	4	2	4	2	4	11.1	54.158	459	32.777	4.8	8.9	192800000	75123000	117680000
Q9BRL5;P0DP25;P0DP24;P0DP23;B4DJ51;B2RDW0;A8K1M2;E7EMB3;F8WBR5;M0QZ52;G3V479;A0A590UJC0;G3V226;G3V361;A0A590UJI2;Q96HY3;B4DUI9;C9J7T9;P27482;P02585	Q9BRL5;P0DP25;P0DP24;P0DP23;B4DJ51;B2RDW0;A8K1M2;E7EMB3;F8WBR5;M0QZ52;G3V479		CALM3;CALM2;CALM1	tr|Q9BRL5|Q9BRL5_HUMAN CALM3 protein OS=Homo sapiens OX=9606 PE=1 SV=1;sp|P0DP25|CALM3_HUMAN Calmodulin-3 OS=Homo sapiens OX=9606 GN=CALM3 PE=1 SV=1;sp|P0DP24|CALM2_HUMAN Calmodulin-2 OS=Homo sapiens OX=9606 GN=CALM2 PE=1 SV=1;sp|P0DP23|CALM1_HUMAN Calmodu	20	3	3	3	2	3	2	3	2	3	22.4	16.506	147	20.167	17.7	22.4	187480000	68401000	119080000
Q9NZT1;Q53H37	Q9NZT1;Q53H37	Calmodulin-like protein 5	CALML5	sp|Q9NZT1|CALL5_HUMAN Calmodulin-like protein 5 OS=Homo sapiens OX=9606 GN=CALML5 PE=1 SV=2;tr|Q53H37|Q53H37_HUMAN Calmodulin-like skin protein variant (Fragment) OS=Homo sapiens OX=9606 PE=2 SV=1	2	2	2	2	0	2	0	2	0	2	25.3	15.892	146	57.001	0	25.3	199540000	0	199540000
Q6IAW5;B3KQF5;O43852	Q6IAW5;B3KQF5;O43852	Calumenin	CALU	tr|Q6IAW5|Q6IAW5_HUMAN Calumenin OS=Homo sapiens OX=9606 GN=CALU PE=2 SV=1;tr|B3KQF5|B3KQF5_HUMAN Calumenin OS=Homo sapiens OX=9606 PE=2 SV=1;sp|O43852|CALU_HUMAN Calumenin OS=Homo sapiens OX=9606 GN=CALU PE=1 SV=2	3	13	13	3	10	12	10	12	3	2	54.6	37.106	315	139.53	37.8	52.1	4057400000	1531500000	2525800000
H7C0X8;B4DU58;V9HW69;B2R9S4;P40121;E7ENU9	H7C0X8;B4DU58;V9HW69;B2R9S4;P40121;E7ENU9	Macrophage-capping protein	CAPG;HEL-S-66	tr|H7C0X8|H7C0X8_HUMAN Adseverin (Fragment) OS=Homo sapiens OX=9606 GN=CAPG PE=1 SV=1;tr|B4DU58|B4DU58_HUMAN Macrophage-capping protein OS=Homo sapiens OX=9606 PE=2 SV=1;tr|V9HW69|V9HW69_HUMAN Macrophage-capping protein OS=Homo sapiens OX=9606 GN=HEL-S-66	6	2	2	2	0	2	0	2	0	2	22.3	11.595	103	11.581	0	22.3	68362000	0	68362000
B2RCM3;Q59EF6;P17655;B4E1R7	B2RCM3;Q59EF6;P17655;B4E1R7	Calpain-2 catalytic subunit	CAPN2	tr|B2RCM3|B2RCM3_HUMAN Calcium-activated neutral proteinase 2 OS=Homo sapiens OX=9606 PE=2 SV=1;tr|Q59EF6|Q59EF6_HUMAN Calcium-activated neutral proteinase 2 (Fragment) OS=Homo sapiens OX=9606 PE=2 SV=1;sp|P17655|CAN2_HUMAN Calpain-2 catalytic subunit OS=H	4	2	2	2	1	1	1	1	1	1	4	80.078	700	11.351	2.6	1.4	22330000	10246000	12084000
Q14444;G3V153;B3KXU8;E9PLA9;B4DSF8	Q14444;G3V153;B3KXU8;E9PLA9;B4DSF8	Caprin-1	CAPRIN1	sp|Q14444|CAPR1_HUMAN Caprin-1 OS=Homo sapiens OX=9606 GN=CAPRIN1 PE=1 SV=2;tr|G3V153|G3V153_HUMAN Caprin-1 OS=Homo sapiens OX=9606 GN=CAPRIN1 PE=1 SV=1;tr|B3KXU8|B3KXU8_HUMAN cDNA FLJ46087 fis, clone TESTI2009497, highly similar to GPI-anchored protein p1	5	8	8	8	6	6	6	6	6	6	11.7	78.365	709	60.003	9	9.2	1043600000	243530000	800050000
A8K0T9;P52907;C9JUG7;F8W9N7;A0A0D9SET8;Q53GE2;Q53GC7;A4D0V4;P47755	A8K0T9;P52907	F-actin-capping protein subunit alpha-1	CAPZA1	tr|A8K0T9|A8K0T9_HUMAN F-actin-capping protein subunit alpha OS=Homo sapiens OX=9606 PE=2 SV=1;sp|P52907|CAZA1_HUMAN F-actin-capping protein subunit alpha-1 OS=Homo sapiens OX=9606 GN=CAPZA1 PE=1 SV=3	9	4	4	4	2	2	2	2	2	2	18.5	32.908	286	32.357	8	10.5	144010000	42485000	101520000
B1AK87;B2R7T8;A0A384MR50;B1AK88;B4DWA6;P47756;A0A6I8PRV6;Q7L4N0;B1AK85	B1AK87;B2R7T8;A0A384MR50;B1AK88;B4DWA6;P47756;A0A6I8PRV6;Q7L4N0;B1AK85	F-actin-capping protein subunit beta	CAPZB	tr|B1AK87|B1AK87_HUMAN F-actin-capping protein subunit beta OS=Homo sapiens OX=9606 GN=CAPZB PE=1 SV=2;tr|B2R7T8|B2R7T8_HUMAN F-actin-capping protein subunit beta OS=Homo sapiens OX=9606 PE=2 SV=1;tr|A0A384MR50|A0A384MR50_HUMAN F-actin-capping protein subu	9	2	2	2	1	1	1	1	1	1	7	27.44	244	11.448	3.3	3.7	59188000	34537000	24651000
B2CIS9;P31944;A9UFC0	B2CIS9;P31944;A9UFC0	Caspase-14;Caspase-14 subunit p17, mature form;Caspase-14 subunit p10, mature form;Caspase-14 subunit p20, intermediate form;Caspase-14 subunit p8, intermediate form	CASP14	tr|B2CIS9|B2CIS9_HUMAN Caspase 14, apoptosis-related cysteine peptidase OS=Homo sapiens OX=9606 GN=CASP14 PE=2 SV=1;sp|P31944|CASPE_HUMAN Caspase-14 OS=Homo sapiens OX=9606 GN=CASP14 PE=1 SV=2;tr|A9UFC0|A9UFC0_HUMAN Caspase 14 OS=Homo sapiens OX=9606 GN=CA	3	2	2	2	0	2	0	2	0	2	9.9	27.679	242	13.496	0	9.9	69048000	0	69048000
A0A384P5Q0;P04040;B4DWK8;Q8TAK2	A0A384P5Q0;P04040;B4DWK8	Catalase	CAT	tr|A0A384P5Q0|A0A384P5Q0_HUMAN Catalase OS=Homo sapiens OX=9606 PE=2 SV=1;sp|P04040|CATA_HUMAN Catalase OS=Homo sapiens OX=9606 GN=CAT PE=1 SV=3;tr|B4DWK8|B4DWK8_HUMAN Catalase OS=Homo sapiens OX=9606 PE=2 SV=1	4	3	3	3	0	3	0	3	0	3	7.4	59.755	527	19.933	0	7.4	97440000	0	97440000
S4R2Y4;A4D177;Q13185;C9JMM0;B8ZZ43	S4R2Y4;A4D177;Q13185;C9JMM0;B8ZZ43	Chromobox protein homolog 3	CBX3	tr|S4R2Y4|S4R2Y4_HUMAN Chromobox protein homolog 3 (Fragment) OS=Homo sapiens OX=9606 GN=CBX3 PE=1 SV=1;tr|A4D177|A4D177_HUMAN Chromobox homolog 3 (HP1 gamma homolog, Drosophila) OS=Homo sapiens OX=9606 GN=CBX3 PE=4 SV=1;sp|Q13185|CBX3_HUMAN Chromobox prot	5	2	2	2	2	0	2	0	2	0	23.4	12.397	107	14.067	23.4	0	46855000	46855000	0
Q5M9N0	Q5M9N0	Coiled-coil domain-containing protein 158	CCDC158	sp|Q5M9N0|CD158_HUMAN Coiled-coil domain-containing protein 158 OS=Homo sapiens OX=9606 GN=CCDC158 PE=1 SV=2	1	1	1	1	0	1	0	1	0	1	0.9	127.14	1113	-2	0	0.9	91193000	0	91193000
Q8IVM0	Q8IVM0	Coiled-coil domain-containing protein 50	CCDC50	sp|Q8IVM0|CCD50_HUMAN Coiled-coil domain-containing protein 50 OS=Homo sapiens OX=9606 GN=CCDC50 PE=1 SV=1	1	7	7	7	6	2	6	2	6	2	27.1	35.822	306	45.487	21.2	11.1	281690000	235150000	46537000
A0A2R8Y7D9;A0A2R8Y6B2;Q6PAV0;O14997;A0A087WXD9;Q9UI01;A0A2R8YG52;Q6DCA5;A0A2R8YGU1;A0A2R8Y4X4;A0A2R8Y4W8;A0A2R8YG73;A0A2R8Y7B1;D6W5D1;A0A2U3TZV9;Q3V6T2	A0A2R8Y7D9;A0A2R8Y6B2;Q6PAV0;O14997;A0A087WXD9;Q9UI01;A0A2R8YG52;Q6DCA5;A0A2R8YGU1;A0A2R8Y4X4;A0A2R8Y4W8;A0A2R8YG73;A0A2R8Y7B1;D6W5D1;A0A2U3TZV9;Q3V6T2	Girdin	CCDC88A;KIAA1212	tr|A0A2R8Y7D9|A0A2R8Y7D9_HUMAN Girdin (Fragment) OS=Homo sapiens OX=9606 GN=CCDC88A PE=1 SV=1;tr|A0A2R8Y6B2|A0A2R8Y6B2_HUMAN Girdin (Fragment) OS=Homo sapiens OX=9606 GN=CCDC88A PE=1 SV=1;tr|Q6PAV0|Q6PAV0_HUMAN CCDC88A protein (Fragment) OS=Homo sapiens OX	16	1	1	1	1	1	1	1	1	1	2.4	57.665	495	6.7626	2.4	2.4	24935000	9866500	15068000
B4DUR8;B3KX11;Q2TU64;Q59H77;P49368	B4DUR8;B3KX11;Q2TU64;Q59H77;P49368	T-complex protein 1 subunit gamma	CCT3	tr|B4DUR8|B4DUR8_HUMAN T-complex protein 1 subunit gamma OS=Homo sapiens OX=9606 GN=CCT3 PE=1 SV=1;tr|B3KX11|B3KX11_HUMAN T-complex protein 1 subunit gamma OS=Homo sapiens OX=9606 PE=2 SV=1;tr|Q2TU64|Q2TU64_HUMAN T-complex protein 1 subunit gamma OS=Homo s	5	3	3	3	2	1	2	1	2	1	6	55.674	500	19.719	3.6	2.4	27797000	6540900	21256000
A8K3C3;P50991;B7Z2F4;B7Z9L0;B7Z2Z8	A8K3C3;P50991;B7Z2F4;B7Z9L0;B7Z2Z8	T-complex protein 1 subunit delta	CCT4	tr|A8K3C3|A8K3C3_HUMAN T-complex protein 1 subunit delta OS=Homo sapiens OX=9606 PE=2 SV=1;sp|P50991|TCPD_HUMAN T-complex protein 1 subunit delta OS=Homo sapiens OX=9606 GN=CCT4 PE=1 SV=4;tr|B7Z2F4|B7Z2F4_HUMAN T-complex protein 1 subunit delta OS=Homo sap	5	3	3	3	1	2	1	2	1	2	5.2	57.952	539	18.253	1.3	3.9	117550000	32119000	85433000
Q9HB74;Q96GI1;B4DE30;E7ENZ3;B4DYC8;B7ZAR1;B4DDU6;B4DZT5;B4DXI1;E9PCA1;B4DX08;Q9BU08;V9HW37;P48643	Q9HB74;Q96GI1;B4DE30;E7ENZ3;B4DYC8;B7ZAR1;B4DDU6;B4DZT5;B4DXI1;E9PCA1;B4DX08;Q9BU08;V9HW37;P48643	T-complex protein 1 subunit epsilon	CCT5;HEL-S-69	tr|Q9HB74|Q9HB74_HUMAN PNAS-102 OS=Homo sapiens OX=9606 PE=2 SV=1;tr|Q96GI1|Q96GI1_HUMAN Uncharacterized protein (Fragment) OS=Homo sapiens OX=9606 PE=2 SV=1;tr|B4DE30|B4DE30_HUMAN CCT-epsilon OS=Homo sapiens OX=9606 PE=2 SV=1;tr|E7ENZ3|E7ENZ3_HUMAN T-comp	14	1	1	1	1	1	1	1	1	1	5.8	19.011	171	7.2079	5.8	5.8	28567000	7370300	21196000
F8WAM2;B7Z7I4;Q6IBT3;Q53HV2;Q99832	F8WAM2;B7Z7I4;Q6IBT3;Q53HV2;Q99832	T-complex protein 1 subunit eta	CCT7	tr|F8WAM2|F8WAM2_HUMAN T-complex protein 1 subunit eta (Fragment) OS=Homo sapiens OX=9606 GN=CCT7 PE=1 SV=1;tr|B7Z7I4|B7Z7I4_HUMAN T-complex protein 1 subunit eta OS=Homo sapiens OX=9606 PE=2 SV=1;tr|Q6IBT3|Q6IBT3_HUMAN T-complex protein 1 subunit eta OS=H	5	1	1	1	0	1	0	1	0	1	9.2	10.494	98	6.123	0	9.2	26319000	0	26319000
B4E1H5;Q12834	B4E1H5;Q12834	Cell division cycle protein 20 homolog	CDC20	tr|B4E1H5|B4E1H5_HUMAN cDNA FLJ51449, highly similar to Cell division cycle protein 20 homolog OS=Homo sapiens OX=9606 PE=2 SV=1;sp|Q12834|CDC20_HUMAN Cell division cycle protein 20 homolog OS=Homo sapiens OX=9606 GN=CDC20 PE=1 SV=2	2	1	1	1	0	1	0	1	0	1	1.7	52.109	475	6.6437	0	1.7	24687000	0	24687000
Q96CA8;Q6P5Y5;Q4VBY6;B4E0M9;B4E0N4;A4VCI5;Q5QPR4;B4E3D9;A0A0D9SEI3;Q5QPR3;A0A0D9SER5;A0A0D9SEN2;Q9UQ88;P21127	Q96CA8;Q6P5Y5;Q4VBY6;B4E0M9;B4E0N4;A4VCI5;Q5QPR4;B4E3D9;A0A0D9SEI3;Q5QPR3;A0A0D9SER5;A0A0D9SEN2;Q9UQ88;P21127	Cyclin-dependent kinase 11A;Cyclin-dependent kinase 11B	CDC2L2;CDC2L1;CDK11A;CDK11B	tr|Q96CA8|Q96CA8_HUMAN CDC2L2 protein (Fragment) OS=Homo sapiens OX=9606 GN=CDC2L2 PE=2 SV=1;tr|Q6P5Y5|Q6P5Y5_HUMAN CDC2L2 protein (Fragment) OS=Homo sapiens OX=9606 GN=CDC2L2 PE=2 SV=1;tr|Q4VBY6|Q4VBY6_HUMAN CDC2L2 protein (Fragment) OS=Homo sapiens OX=96	14	1	1	1	0	1	0	1	0	1	2.4	52.406	464	6.4238	0	2.4	14485000	0	14485000
C9JEZ4;Q9UKI2	C9JEZ4;Q9UKI2	Cdc42 effector protein 3	CDC42EP3	tr|C9JEZ4|C9JEZ4_HUMAN Cdc42 effector protein 3 (Fragment) OS=Homo sapiens OX=9606 GN=CDC42EP3 PE=1 SV=8;sp|Q9UKI2|BORG2_HUMAN Cdc42 effector protein 3 OS=Homo sapiens OX=9606 GN=CDC42EP3 PE=1 SV=1	2	1	1	1	0	1	0	1	0	1	8.4	23.507	215	6.187	0	8.4	5049200	0	5049200
E5RIU6;A0A087WZZ9;I6L9I5;A0A024QZP7;Q5H9N4;P06493;B7Z3D6;F8VXD2;A0A2R8YEB7;B3KX76;F8VYH9;F8VZZ0;F8VTV8;F8VWX7;F8VZ51;K7EJ83;Q6LC83;Q8IWB3;E7ESI2;B4DDL9;A0A2R8Y644;A0A024QZJ8;H0YAZ9;A0A0S2Z355;A0A024RB10;Q9BWF9;Q6IAW3;A0A090N7W4;A0A024RB77;A0A024RBB6;Q9BVE2;A0A024R8R3;E7EUK8;B4DK59;G3V5T9;B5BU53;B2R9L6;A0A024R880;B4DHU6;B4DER5;E5RGN0;Q96GA5;A0A087X209;Q59G02;Q9BRL4;A0A087WZU2;A0A2R8YD28;F5H6Z0;B4D…	E5RIU6;A0A087WZZ9;I6L9I5;A0A024QZP7;Q5H9N4;P06493;B7Z3D6;F8VXD2;A0A2R8YEB7;B3KX76;F8VYH9;F8VZZ0;F8VTV8;F8VWX7;F8VZ51;K7EJ83;Q6LC83;Q8IWB3;E7ESI2;B4DDL9;A0A2R8Y644;A0A024QZJ8;H0YAZ9;A0A0S2Z355;A0A024RB10;Q9BWF9;Q6IAW3;A0A090N7W4;A0A024RB77;A0A024RBB6;Q9BVE2;A0A024R8R3;E7EUK8;B4DK59;G3V5T9;B5BU53;B2R9L6;A0A024R880;B4DHU6;B4DER5;E5RGN0;Q96GA5;A0A087X209;Q59G02;Q9BRL4;A0A087WZU2;A0A2R8YD28;F5H6Z0;B4D…	Cyclin-dependent kinase 1;Cyclin-dependent-like kinase 5;Cyclin-dependent kinase 2;Cyclin-dependent kinase 4;Cyclin-dependent kinase 3;Cyclin-dependent kinase 6;Cyclin-dependent kinase 9;Cyclin-dependent kinase 15;Cyclin-dependent kinase 14;Cyclin-dependent kinase 18;Cyclin-dependent kinase 16;Cyclin-dependent kinase 17;Cyclin-dependent kinase 12;Cyclin-dependent kinase 13	CDK1;CDC2;DKFZp686L20222;CDK4;CDK3;PCTK3;CDK2;CDK16;CDK5;CDK13;CDK14;CDK9;PCTK1;CDK17;PCTK2;CDK12;CDC2L5;CDK6;CDK15;CDK18	tr|E5RIU6|E5RIU6_HUMAN Cyclin-dependent kinase 1 (Fragment) OS=Homo sapiens OX=9606 GN=CDK1 PE=1 SV=2;tr|A0A087WZZ9|A0A087WZZ9_HUMAN Cyclin-dependent kinase 1 OS=Homo sapiens OX=9606 GN=CDK1 PE=1 SV=1;tr|I6L9I5|I6L9I5_HUMAN CDC2 protein OS=Homo sapiens OX=	75	2	2	2	1	1	1	1	1	1	11.6	21.738	189	11.697	4.2	7.4	60759000	24311000	36448000
B7ZLE9;A6H8X1;B9EG74;Q66GT8;B3KVI2;A0A0C4ZLW1;Q96SN8;Q7Z3M0;A0A0A0MRG9;Q5CZA0;F8WCI3;F8WF55;F8WBJ0;Q05CZ3;B1AMJ5;Q6MZT4;Q5JTU8	B7ZLE9;A6H8X1;B9EG74;Q66GT8;B3KVI2;A0A0C4ZLW1;Q96SN8;Q7Z3M0;A0A0A0MRG9;Q5CZA0;F8WCI3;F8WF55	CDK5 regulatory subunit-associated protein 2	CDK5RAP2;DKFZp686M1993;DKFZp686D1070	tr|B7ZLE9|B7ZLE9_HUMAN CDK5 regulatory subunit associated protein 2 OS=Homo sapiens OX=9606 GN=CDK5RAP2 PE=2 SV=1;tr|A6H8X1|A6H8X1_HUMAN CDK5 regulatory subunit associated protein 2 OS=Homo sapiens OX=9606 GN=CDK5RAP2 PE=2 SV=1;tr|B9EG74|B9EG74_HUMAN CDK5	17	10	10	10	4	8	4	8	4	8	6.5	206.32	1814	78.344	2.5	5	321600000	80577000	241020000
P49454;Q9UHT7;A0A087WTY4	P49454	Centromere protein F	CENPF	sp|P49454|CENPF_HUMAN Centromere protein F OS=Homo sapiens OX=9606 GN=CENPF PE=1 SV=3	3	8	8	8	2	7	2	7	2	7	3	357.52	3114	49.351	0.7	2.6	203510000	21212000	182300000
A0A0M3HER2;Q7Z7K6	A0A0M3HER2;Q7Z7K6	Centromere protein V	CENPV	tr|A0A0M3HER2|A0A0M3HER2_HUMAN Centromere protein V OS=Homo sapiens OX=9606 GN=CENPV PE=1 SV=1;sp|Q7Z7K6|CENPV_HUMAN Centromere protein V OS=Homo sapiens OX=9606 GN=CENPV PE=1 SV=1	2	1	1	1	1	1	1	1	1	1	6.3	18.807	175	6.5307	6.3	6.3	31298000	14214000	17084000
A6H8X9;B2RTS4;H0Y2V6;Q5SW79;B4DL23;Q6AZE1;B3KME6;B4DS35	A6H8X9;B2RTS4;H0Y2V6;Q5SW79;B4DL23	Centrosomal protein of 170 kDa	CEP170	tr|A6H8X9|A6H8X9_HUMAN Centrosomal protein 170kDa OS=Homo sapiens OX=9606 GN=CEP170 PE=2 SV=1;tr|B2RTS4|B2RTS4_HUMAN Centrosomal protein 170kDa OS=Homo sapiens OX=9606 GN=CEP170 PE=2 SV=1;tr|H0Y2V6|H0Y2V6_HUMAN Centrosomal protein of 170 kDa (Fragment) OS=	8	5	5	5	1	5	1	5	1	5	5	161.44	1460	32.159	1	5	131110000	13174000	117930000
Q53EZ4;H0Y432	Q53EZ4;H0Y432	Centrosomal protein of 55 kDa	CEP55	sp|Q53EZ4|CEP55_HUMAN Centrosomal protein of 55 kDa OS=Homo sapiens OX=9606 GN=CEP55 PE=1 SV=3;tr|H0Y432|H0Y432_HUMAN Centrosomal protein of 55 kDa (Fragment) OS=Homo sapiens OX=9606 GN=CEP55 PE=1 SV=1	2	4	4	4	3	2	3	2	3	2	7.8	54.178	464	31.174	5.4	4.3	146140000	135370000	10774000
Q6P2H3;H7BZW2;Q9NTB2	Q6P2H3;H7BZW2	Centrosomal protein of 85 kDa	CEP85	sp|Q6P2H3|CEP85_HUMAN Centrosomal protein of 85 kDa OS=Homo sapiens OX=9606 GN=CEP85 PE=1 SV=1;tr|H7BZW2|H7BZW2_HUMAN Centrosomal protein of 85 kDa (Fragment) OS=Homo sapiens OX=9606 GN=CEP85 PE=1 SV=1	3	13	13	13	3	12	3	12	3	12	20.6	85.638	762	100.13	4.3	18.9	703000000	94172000	608830000
Q9P2B7	Q9P2B7	Cilia- and flagella-associated protein 97	CFAP97	sp|Q9P2B7|CFA97_HUMAN Cilia- and flagella-associated protein 97 OS=Homo sapiens OX=9606 GN=CFAP97 PE=1 SV=2	1	2	2	2	0	2	0	2	0	2	4.1	59.474	532	11.729	0	4.1	36382000	0	36382000
E9PLJ3;B4E112;E9PQB7;G3V1A4;E9PP50;V9HWI5;E9PK25;P23528;E9PS23;Q549N0;Q9Y281	E9PLJ3;B4E112;E9PQB7;G3V1A4;E9PP50;V9HWI5;E9PK25;P23528;E9PS23;Q549N0;Q9Y281	Cofilin-1;Cofilin-2	CFL1;HEL-S-15;CFL2	tr|E9PLJ3|E9PLJ3_HUMAN Cofilin, non-muscle isoform (Fragment) OS=Homo sapiens OX=9606 GN=CFL1 PE=1 SV=1;tr|B4E112|B4E112_HUMAN Cofilin, non-muscle isoform OS=Homo sapiens OX=9606 PE=2 SV=1;tr|E9PQB7|E9PQB7_HUMAN Cofilin, non-muscle isoform (Fragment) OS=Ho	11	2	2	2	2	2	2	2	2	2	27.8	9.0904	79	13.934	27.8	27.8	207420000	62693000	144720000
A4D1N4;C9JRZ6;Q9NX63;F8WAR4;A0A286YEX5;B7Z1X9	A4D1N4;C9JRZ6;Q9NX63;F8WAR4;A0A286YEX5	MICOS complex subunit MIC19	CHCHD3	tr|A4D1N4|A4D1N4_HUMAN Coiled-coil-helix-coiled-coil-helix domain containing 3 OS=Homo sapiens OX=9606 GN=CHCHD3 PE=4 SV=1;tr|C9JRZ6|C9JRZ6_HUMAN MICOS complex subunit MIC19 OS=Homo sapiens OX=9606 GN=CHCHD3 PE=1 SV=2;sp|Q9NX63|MIC19_HUMAN MICOS complex su	6	5	5	5	1	5	1	5	1	5	21.6	26.152	227	32.858	3.5	21.6	407280000	96210000	311070000
B3KX75;O00533	B3KX75;O00533	Neural cell adhesion molecule L1-like protein;Processed neural cell adhesion molecule L1-like protein	CHL1	tr|B3KX75|B3KX75_HUMAN cDNA FLJ44930 fis, clone BRAMY3015549, highly similar to Neural cell adhesion molecule L1-like protein (Fragment) OS=Homo sapiens OX=9606 PE=2 SV=1;sp|O00533|NCHL1_HUMAN Neural cell adhesion molecule L1-like protein OS=Homo sapiens O	2	1	1	1	0	1	0	1	0	1	0.9	124.76	1113	6.1386	0	0.9	1152400000	0	1152400000
A0A6Q8PGM8;B4DXN3;A0A6Q8PF35;F8VUA2;F8VVT7;A0A6Q8PG85;F5H875;A0A6Q8PFF9;Q9HD42	A0A6Q8PGM8;B4DXN3;A0A6Q8PF35;F8VUA2;F8VVT7;A0A6Q8PG85;F5H875;A0A6Q8PFF9;Q9HD42	Charged multivesicular body protein 1a	CHMP1A	tr|A0A6Q8PGM8|A0A6Q8PGM8_HUMAN Charged multivesicular body protein 1a OS=Homo sapiens OX=9606 GN=CHMP1A PE=1 SV=1;tr|B4DXN3|B4DXN3_HUMAN Charged multivesicular body protein 1a OS=Homo sapiens OX=9606 PE=2 SV=1;tr|A0A6Q8PF35|A0A6Q8PF35_HUMAN Charged multive	9	1	1	1	1	0	1	0	1	0	7.1	12.406	113	6.4439	7.1	0	44535000	44535000	0
L0R4W3;P0CG12	L0R4W3;P0CG12	Chromosome transmission fidelity protein 8 homolog isoform 2	CHTF8	tr|L0R4W3|L0R4W3_HUMAN Alternative protein CHTF8 OS=Homo sapiens OX=9606 GN=CHTF8 PE=4 SV=1;sp|P0CG12|DERPC_HUMAN Decreased expression in renal and prostate cancer protein OS=Homo sapiens OX=9606 GN=DERPC PE=1 SV=1	2	3	3	3	1	3	1	3	1	3	6.5	51.391	524	20.223	2.5	6.5	153490000	24464000	129020000
X6R700;Q9Y3Y2;A0A087X1B7;Q5T7Y7	X6R700;Q9Y3Y2;A0A087X1B7;Q5T7Y7	Chromatin target of PRMT1 protein	CHTOP	tr|X6R700|X6R700_HUMAN Chromatin target of PRMT1 protein OS=Homo sapiens OX=9606 GN=CHTOP PE=1 SV=1;sp|Q9Y3Y2|CHTOP_HUMAN Chromatin target of PRMT1 protein OS=Homo sapiens OX=9606 GN=CHTOP PE=1 SV=2;tr|A0A087X1B7|A0A087X1B7_HUMAN Chromatin target of PRMT1	4	2	2	2	0	2	0	2	0	2	13	23.661	223	11.812	0	13	103960000	0	103960000
A0A0J9YWK2;A0A0J9YWM9;H3BSH7;Q969X6	A0A0J9YWK2;A0A0J9YWM9;H3BSH7;Q969X6	Cirhin	CIRH1A	tr|A0A0J9YWK2|A0A0J9YWK2_HUMAN U3 small nucleolar RNA-associated protein 4 homolog (Fragment) OS=Homo sapiens OX=9606 GN=UTP4 PE=1 SV=1;tr|A0A0J9YWM9|A0A0J9YWM9_HUMAN U3 small nucleolar RNA-associated protein 4 homolog (Fragment) OS=Homo sapiens OX=9606 GN	4	1	1	1	1	0	1	0	1	0	2	49.965	450	6.1723	2	0	33675000	33675000	0
O14578;H7BYJ3;A0A7I2V2G7;A0A7I2YQJ8;A0A7I2V365;A0A7I2V4A6;A0A7I2V4I0;A0A7I2V692;A0A7I2V4H7	O14578;H7BYJ3	Citron Rho-interacting kinase	CIT	sp|O14578|CTRO_HUMAN Citron Rho-interacting kinase OS=Homo sapiens OX=9606 GN=CIT PE=1 SV=2;tr|H7BYJ3|H7BYJ3_HUMAN Non-specific serine/threonine protein kinase (Fragment) OS=Homo sapiens OX=9606 GN=CIT PE=1 SV=1	9	3	3	3	2	1	2	1	2	1	1.7	231.43	2027	18.743	1.1	0.6	45878000	26229000	19649000
C9J7Y4;B2RMQ4;Q8WWK9	C9J7Y4;B2RMQ4;Q8WWK9	Cytoskeleton-associated protein 2	CKAP2	tr|C9J7Y4|C9J7Y4_HUMAN Cytoskeleton-associated protein 2 (Fragment) OS=Homo sapiens OX=9606 GN=CKAP2 PE=1 SV=1;tr|B2RMQ4|B2RMQ4_HUMAN Cytoskeleton associated protein 2 OS=Homo sapiens OX=9606 GN=CKAP2 PE=2 SV=1;sp|Q8WWK9|CKAP2_HUMAN Cytoskeleton-associated	3	1	1	1	0	1	0	1	0	1	13.4	10.865	97	6.5726	0	13.4	14368000	0	14368000
A0A024RBH2;Q07065;B3KVX6;Q8TB01;Q6NWZ1;H3BUW6;Q59G85;H3BN64;A0A024R9K5;H3BRM1;H3BRF9;Q96K21	A0A024RBH2;Q07065;B3KVX6;Q8TB01;Q6NWZ1	Cytoskeleton-associated protein 4	CKAP4	tr|A0A024RBH2|A0A024RBH2_HUMAN Cytoskeleton-associated protein 4, isoform CRA_c OS=Homo sapiens OX=9606 GN=CKAP4 PE=4 SV=1;sp|Q07065|CKAP4_HUMAN Cytoskeleton-associated protein 4 OS=Homo sapiens OX=9606 GN=CKAP4 PE=1 SV=2;tr|B3KVX6|B3KVX6_HUMAN cDNA FLJ416	12	15	15	15	7	15	7	15	7	15	33.4	66.022	602	130.44	16.4	33.4	1656200000	187050000	1469100000
Q14008;Q8IYN5;H0YDX5;Q8NAH3	Q14008	Cytoskeleton-associated protein 5	CKAP5	sp|Q14008|CKAP5_HUMAN Cytoskeleton-associated protein 5 OS=Homo sapiens OX=9606 GN=CKAP5 PE=1 SV=3	4	8	8	8	2	8	2	8	2	8	4.3	225.49	2032	51.329	1.2	4.3	296700000	16589000	280110000
B4DUP1;B2R892;P06732	B4DUP1;B2R892;P06732	Creatine kinase M-type;Creatine kinase M-type, N-terminally processed	CKM	tr|B4DUP1|B4DUP1_HUMAN Creatine kinase OS=Homo sapiens OX=9606 PE=2 SV=1;tr|B2R892|B2R892_HUMAN Creatine kinase OS=Homo sapiens OX=9606 PE=2 SV=1;sp|P06732|KCRM_HUMAN Creatine kinase M-type OS=Homo sapiens OX=9606 GN=CKM PE=1 SV=2	3	1	1	1	1	1	1	1	1	1	2.2	29.941	267	6.1504	2.2	2.2	88105000	42469000	45636000
A0A1U9X8Y4;Q5SRT3;Q53FB0;O00299	A0A1U9X8Y4;Q5SRT3;Q53FB0;O00299	Chloride intracellular channel protein;Chloride intracellular channel protein 1	CLIC1	tr|A0A1U9X8Y4|A0A1U9X8Y4_HUMAN Chloride intracellular channel protein OS=Homo sapiens OX=9606 PE=3 SV=1;tr|Q5SRT3|Q5SRT3_HUMAN Chloride intracellular channel protein OS=Homo sapiens OX=9606 GN=CLIC1 PE=2 SV=2;tr|Q53FB0|Q53FB0_HUMAN Chloride intracellular c	4	1	1	1	0	1	0	1	0	1	3.8	26.793	240	6.0271	0	3.8	21054000	0	21054000
A0A0S2Z4Y4;Q14677;A0A0S2Z5H3;H0YDU9	A0A0S2Z4Y4;Q14677;A0A0S2Z5H3	Clathrin interactor 1	CLINT1	tr|A0A0S2Z4Y4|A0A0S2Z4Y4_HUMAN Clathrin interactor 1 isoform 1 (Fragment) OS=Homo sapiens OX=9606 GN=CLINT1 PE=2 SV=1;sp|Q14677|EPN4_HUMAN Clathrin interactor 1 OS=Homo sapiens OX=9606 GN=CLINT1 PE=1 SV=1;tr|A0A0S2Z5H3|A0A0S2Z5H3_HUMAN Clathrin interactor	4	8	8	8	0	8	0	8	0	8	12.2	68.259	625	53.387	0	12.2	415950000	0	415950000
A0A087WVQ6;Q00610	A0A087WVQ6;Q00610	Clathrin heavy chain;Clathrin heavy chain 1	CLTC	tr|A0A087WVQ6|A0A087WVQ6_HUMAN Clathrin heavy chain OS=Homo sapiens OX=9606 GN=CLTC PE=1 SV=1;sp|Q00610|CLH1_HUMAN Clathrin heavy chain 1 OS=Homo sapiens OX=9606 GN=CLTC PE=1 SV=5	2	1	1	1	0	1	0	1	0	1	0.7	192.06	1679	7.098	0	0.7	16983000	0	16983000
B4DDF4;B2RWM5;Q6FHE4;B4DUT8;Q99439;H3BVI6;B4DN57;Q6FHC3;A0A087X271;B4DHU5;Q53GK7;A0A087X1X5;K7ES69;U3KPS3;H3BQH0;K7EQ72;K7ER02;B7Z7E1;V9HWA5;Q53FP8;P51911	B4DDF4;B2RWM5;Q6FHE4;B4DUT8;Q99439;H3BVI6;B4DN57;Q6FHC3;A0A087X271;B4DHU5;Q53GK7;A0A087X1X5	Calponin;Calponin-2	CNN2	tr|B4DDF4|B4DDF4_HUMAN Calponin OS=Homo sapiens OX=9606 GN=CNN2 PE=1 SV=1;tr|B2RWM5|B2RWM5_HUMAN Calponin (Fragment) OS=Homo sapiens OX=9606 GN=CNN2 PE=2 SV=1;tr|Q6FHE4|Q6FHE4_HUMAN Calponin OS=Homo sapiens OX=9606 GN=CNN2 PE=2 SV=1;tr|B4DUT8|B4DUT8_HUMAN	21	8	6	6	7	8	5	6	5	6	31.5	32.616	298	69.828	25.8	31.5	3644100000	2104000000	1540100000
Q15417;E9PDU6;Q9BWY6	Q15417;E9PDU6	Calponin-3;Calponin	CNN3	sp|Q15417|CNN3_HUMAN Calponin-3 OS=Homo sapiens OX=9606 GN=CNN3 PE=1 SV=1;tr|E9PDU6|E9PDU6_HUMAN Calponin (Fragment) OS=Homo sapiens OX=9606 GN=CNN3 PE=1 SV=1	3	13	13	11	11	12	11	12	9	10	49.5	36.413	329	135.83	40.4	47.7	22626000000	10095000000	12531000000
A5YKK6;H3BMZ2;B4DYL7	A5YKK6;H3BMZ2;B4DYL7	CCR4-NOT transcription complex subunit 1	CNOT1	sp|A5YKK6|CNOT1_HUMAN CCR4-NOT transcription complex subunit 1 OS=Homo sapiens OX=9606 GN=CNOT1 PE=1 SV=2;tr|H3BMZ2|H3BMZ2_HUMAN CCR4-NOT transcription complex subunit 1 (Fragment) OS=Homo sapiens OX=9606 GN=CNOT1 PE=1 SV=1;tr|B4DYL7|B4DYL7_HUMAN cDNA FLJ5	3	2	2	2	0	2	0	2	0	2	0.9	266.94	2376	11.262	0	0.9	12377000	0	12377000
A0A024R1T5;P09543;K7EN66;C9K0L8;K7ERZ0;K7ERC4;B4DFN6;B4DI06	A0A024R1T5;P09543;K7EN66;C9K0L8;K7ERZ0;K7ERC4;B4DFN6;B4DI06	2,3-cyclic-nucleotide 3-phosphodiesterase	CNP	tr|A0A024R1T5|A0A024R1T5_HUMAN 2,3-cyclic-nucleotide 3-phosphodiesterase OS=Homo sapiens OX=9606 GN=CNP PE=3 SV=1;sp|P09543|CN37_HUMAN 2,3-cyclic-nucleotide 3-phosphodiesterase OS=Homo sapiens OX=9606 GN=CNP PE=1 SV=2;tr|K7EN66|K7EN66_HUMAN 2,3-cyc	8	4	4	4	1	4	1	4	1	4	11	45.098	401	30.645	2.2	11	193070000	25569000	167500000
Q9UP45;A0A669KB54;E7EX21;A0A669KB16;E7ES50;A0A669KAZ4;A0A6E1W314;A0A2R8YGI3;Q5TAT6	Q9UP45;A0A669KB54;E7EX21;A0A669KB16;E7ES50;A0A669KAZ4;A0A6E1W314;A0A2R8YGI3;Q5TAT6	Collagen alpha-1(XIII) chain	COL13A1	tr|Q9UP45|Q9UP45_HUMAN Type XIII collagen (Fragment) OS=Homo sapiens OX=9606 PE=4 SV=1;tr|A0A669KB54|A0A669KB54_HUMAN Collagen alpha-1(XIII) chain (Fragment) OS=Homo sapiens OX=9606 GN=COL13A1 PE=1 SV=1;tr|E7EX21|E7EX21_HUMAN Collagen alpha-1(XIII) chain O	9	1	1	1	0	1	0	1	0	1	17.3	10.228	98	7.7467	0	17.3	23680000	0	23680000
P53618;E9PP73	P53618	Coatomer subunit beta	COPB1	sp|P53618|COPB_HUMAN Coatomer subunit beta OS=Homo sapiens OX=9606 GN=COPB1 PE=1 SV=3	2	3	3	3	1	2	1	2	1	2	4.9	107.14	953	17.662	1.9	3	64950000	3413700	61537000
Q9NQ92;J3QRX9;J3QRX4;J3QRX6;H9KV77	Q9NQ92;J3QRX9;J3QRX4;J3QRX6;H9KV77	Coordinator of PRMT5 and differentiation stimulator	COPRS	sp|Q9NQ92|COPRS_HUMAN Coordinator of PRMT5 and differentiation stimulator OS=Homo sapiens OX=9606 GN=COPRS PE=1 SV=3;tr|J3QRX9|J3QRX9_HUMAN Coordinator of PRMT5 and differentiation stimulator OS=Homo sapiens OX=9606 GN=COPRS PE=1 SV=1;tr|J3QRX4|J3QRX4_HUMA	5	2	2	2	0	2	0	2	0	2	16.3	20.066	184	14.919	0	16.3	119750000	0	119750000
Q53G58;B3KN06;A0A024RBI5;Q59EA2;Q9ULV4;F8W1H8;F8VUX3;F8VSA4;F8VRE9;F8VTT6;F8VVB7;B4DMH3;H0YHL7;B3KRY9;B3KSZ9;B7Z9V0;B4E3S0;J3QLV6;J3KSS5;Q6QEF8	Q53G58;B3KN06;A0A024RBI5;Q59EA2;Q9ULV4;F8W1H8;F8VUX3;F8VSA4;F8VRE9;F8VTT6;F8VVB7;B4DMH3	Coronin;Coronin-1C	CORO1C	tr|Q53G58|Q53G58_HUMAN Coronin (Fragment) OS=Homo sapiens OX=9606 PE=2 SV=1;tr|B3KN06|B3KN06_HUMAN Coronin OS=Homo sapiens OX=9606 PE=2 SV=1;tr|A0A024RBI5|A0A024RBI5_HUMAN Coronin OS=Homo sapiens OX=9606 GN=CORO1C PE=3 SV=1;tr|Q59EA2|Q59EA2_HUMAN Coronin (	20	3	3	3	0	3	0	3	0	3	5.9	53.28	474	17.542	0	5.9	105990000	0	105990000
E9PFZ2;B7Z5Q2;Q1L857;A8K5A4;A5PL27;P00450;Q6NSB2;H7C5R1;H7C5N5;B3KTA8	E9PFZ2;B7Z5Q2;Q1L857;A8K5A4;A5PL27;P00450;Q6NSB2;H7C5R1	Ceruloplasmin	CP	tr|E9PFZ2|E9PFZ2_HUMAN Ceruloplasmin OS=Homo sapiens OX=9606 GN=CP PE=1 SV=1;tr|B7Z5Q2|B7Z5Q2_HUMAN cDNA FLJ58075, highly similar to Ceruloplasmin OS=Homo sapiens OX=9606 PE=2 SV=1;tr|Q1L857|Q1L857_HUMAN Ceruloplasmin (Fragment) OS=Homo sapiens OX=9606 PE=	10	4	4	4	2	3	2	3	2	3	5	108.82	946	25.909	2.1	3.9	483110000	228920000	254190000
Q6PKC2;Q86Y74;B4DJ96;A8K3C5;J3KPP4;O95232;D6RHH0;U3KQT3;D6RDI2	Q6PKC2;Q86Y74;B4DJ96;A8K3C5;J3KPP4;O95232;D6RHH0;U3KQT3;D6RDI2	Luc7-like protein 3	CROP;LUC7L3	tr|Q6PKC2|Q6PKC2_HUMAN CROP protein (Fragment) OS=Homo sapiens OX=9606 GN=CROP PE=2 SV=1;tr|Q86Y74|Q86Y74_HUMAN CROP protein (Fragment) OS=Homo sapiens OX=9606 GN=CROP PE=2 SV=1;tr|B4DJ96|B4DJ96_HUMAN cDNA FLJ59548, highly similar to Cisplatin resistance-a	9	2	2	2	1	1	1	1	1	1	10.6	27.016	236	11.442	5.9	4.7	21440000	9725100	11715000
Q53ET0;Q5T4K5;H0YDQ8;Q8WZ18;B3KU15	Q53ET0;Q5T4K5;H0YDQ8	CREB-regulated transcription coactivator 2	CRTC2	sp|Q53ET0|CRTC2_HUMAN CREB-regulated transcription coactivator 2 OS=Homo sapiens OX=9606 GN=CRTC2 PE=1 SV=2;tr|Q5T4K5|Q5T4K5_HUMAN CREB-regulated transcription coactivator 2 OS=Homo sapiens OX=9606 GN=CRTC2 PE=1 SV=1;tr|H0YDQ8|H0YDQ8_HUMAN CREB-regulated t	5	5	5	5	4	3	4	3	4	3	11.8	73.301	693	37.676	9.1	6.8	192080000	66438000	125640000
Q6UUV7;H0YK33;A7LNP1;H0YK64;Q8TEF4	Q6UUV7;H0YK33	CREB-regulated transcription coactivator 3	CRTC3	sp|Q6UUV7|CRTC3_HUMAN CREB-regulated transcription coactivator 3 OS=Homo sapiens OX=9606 GN=CRTC3 PE=1 SV=2;tr|H0YK33|H0YK33_HUMAN CREB-regulated transcription coactivator 3 OS=Homo sapiens OX=9606 GN=CRTC3 PE=1 SV=1	5	3	3	3	2	1	2	1	2	1	4.2	66.958	619	18.413	3.1	1.1	28280000	28280000	0
A0A024RAV4;A0A024RAQ1;P16989;Q96GD7;Q59EB5;A0A0D9SEI8	A0A024RAV4;A0A024RAQ1;P16989;Q96GD7;Q59EB5	Y-box-binding protein 3	CSDA;YBX3	tr|A0A024RAV4|A0A024RAV4_HUMAN Cold shock domain protein A, isoform CRA_b OS=Homo sapiens OX=9606 GN=CSDA PE=4 SV=1;tr|A0A024RAQ1|A0A024RAQ1_HUMAN Cold shock domain protein A, isoform CRA_a OS=Homo sapiens OX=9606 GN=CSDA PE=4 SV=1;sp|P16989|YBOX3_HUMAN Y-	6	7	3	3	4	7	1	3	1	3	33	31.947	303	22.561	19.5	33	210260000	29001000	181250000
B4DY28;A0A384P5K2;P21291;Q9BTA4;Q6ZMS3;B4E2T4;E9PND2;E9PS42;Q59EQ5;E9PP21;Q6AI18;B3KVC9;Q6AWD1	B4DY28;A0A384P5K2;P21291;Q9BTA4;Q6ZMS3;B4E2T4;E9PND2;E9PS42;Q59EQ5;E9PP21;Q6AI18;B3KVC9	Cysteine and glycine-rich protein 1	CSRP1;DKFZp686M148	tr|B4DY28|B4DY28_HUMAN cDNA FLJ61189, highly similar to Cysteine and glycine-rich protein 1 OS=Homo sapiens OX=9606 PE=2 SV=1;tr|A0A384P5K2|A0A384P5K2_HUMAN Epididymis secretory sperm binding protein OS=Homo sapiens OX=9606 PE=2 SV=1;sp|P21291|CSRP1_HUMAN	13	11	11	11	10	8	10	8	10	8	66.3	20.042	187	85.841	58.3	52.4	1549500000	778870000	770640000
F8VQR7;A0A024RBB5;F8VW96;Q16527	F8VQR7;A0A024RBB5;F8VW96;Q16527	Cysteine and glycine-rich protein 2	CSRP2	tr|F8VQR7|F8VQR7_HUMAN Cysteine and glycine-rich protein 2 OS=Homo sapiens OX=9606 GN=CSRP2 PE=1 SV=1;tr|A0A024RBB5|A0A024RBB5_HUMAN Cysteine and glycine-rich protein 2, isoform CRA_a OS=Homo sapiens OX=9606 GN=CSRP2 PE=2 SV=1;tr|F8VW96|F8VW96_HUMAN Cystei	4	3	3	3	3	2	3	2	3	2	20.3	20.677	187	19.356	20.3	12.3	210650000	132490000	78166000
P01040;C9J0E4	P01040;C9J0E4	Cystatin-A;Cystatin-A, N-terminally processed	CSTA	sp|P01040|CYTA_HUMAN Cystatin-A OS=Homo sapiens OX=9606 GN=CSTA PE=1 SV=1;tr|C9J0E4|C9J0E4_HUMAN Cystatin-A OS=Homo sapiens OX=9606 GN=CSTA PE=1 SV=1	2	4	4	4	0	4	0	4	0	4	50	11.006	98	25.665	0	50	247190000	0	247190000
A0A669KB05;C9JZR2;O60716;Q96FS1;A0A669KB62;Q68DU0;Q7KZJ3;A0A024R4Z0;A0A024R4Y7;H0YC95;E9PKY0	A0A669KB05;C9JZR2;O60716;Q96FS1;A0A669KB62;Q68DU0;Q7KZJ3;A0A024R4Z0;A0A024R4Y7	Catenin delta-1	CTNND1;DKFZp781O2021	tr|A0A669KB05|A0A669KB05_HUMAN Catenin delta-1 OS=Homo sapiens OX=9606 GN=CTNND1 PE=1 SV=1;tr|C9JZR2|C9JZR2_HUMAN Catenin delta-1 OS=Homo sapiens OX=9606 GN=CTNND1 PE=1 SV=2;sp|O60716|CTND1_HUMAN Catenin delta-1 OS=Homo sapiens OX=9606 GN=CTNND1 PE=1 SV=1;	11	14	14	14	4	12	4	12	4	12	20.3	102.29	915	134.01	5.2	18	761010000	125730000	635280000
A0A7I2V668;A8K2H4;A0A024R374;A0A7I2V440;E9PHZ5;P07858;B4DMY4;B4DL49;B3KUJ8;A0A7I2YQK9;E9PQM1;E9PR21;Q6LAF9;E9PSG5;A0A7I2V4Z9;R4GMQ5;A0A7I2V367;Q8TAC7;E9PS78;Q5HYG5;E9PCB3;A0A7I2V302;E9PKQ7;A0A7I2V2J1;E9PNL5;E9PLY3;A0A7I2V4S6	A0A7I2V668;A8K2H4;A0A024R374;A0A7I2V440;E9PHZ5;P07858;B4DMY4;B4DL49;B3KUJ8;A0A7I2YQK9;E9PQM1;E9PR21;Q6LAF9;E9PSG5;A0A7I2V4Z9	Cathepsin B;Cathepsin B light chain;Cathepsin B heavy chain	CTSB	tr|A0A7I2V668|A0A7I2V668_HUMAN Cathepsin B OS=Homo sapiens OX=9606 GN=CTSB PE=4 SV=1;tr|A8K2H4|A8K2H4_HUMAN Cathepsin B OS=Homo sapiens OX=9606 PE=2 SV=1;tr|A0A024R374|A0A024R374_HUMAN Cathepsin B OS=Homo sapiens OX=9606 GN=CTSB PE=2 SV=1;tr|A0A7I2V440|A0A	27	7	7	7	5	5	5	5	5	5	34.1	29.528	267	49.947	27	24.3	1211100000	298950000	912140000
A0A0S2Z3L4;F8W787;A0A1B0GW44;A0A1B0GVP3;A0A1B0GV23;A0A1B0GVD5;A0A1B0GWE8;V9HWI3;C9JH19;P07339	A0A0S2Z3L4;F8W787;A0A1B0GW44;A0A1B0GVP3;A0A1B0GV23;A0A1B0GVD5;A0A1B0GWE8;V9HWI3;C9JH19;P07339	Cathepsin D;Cathepsin D light chain;Cathepsin D heavy chain	CTSD;HEL-S-130P	tr|A0A0S2Z3L4|A0A0S2Z3L4_HUMAN Cathepsin D isoform 2 (Fragment) OS=Homo sapiens OX=9606 GN=CTSD PE=2 SV=1;tr|F8W787|F8W787_HUMAN Cathepsin D OS=Homo sapiens OX=9606 GN=CTSD PE=1 SV=2;tr|A0A1B0GW44|A0A1B0GW44_HUMAN Cathepsin D OS=Homo sapiens OX=9606 GN=CTS	10	1	1	1	0	1	0	1	0	1	9.6	9.0815	83	8.1063	0	9.6	0	0	0
Q53HG7;A0A384MDY8;Q14247;A0A024R5M3;Q76MU0;B3KRK4;B4E358;H0YEV2;H0YCD9;A0A0B6XJY7	Q53HG7;A0A384MDY8;Q14247;A0A024R5M3;Q76MU0	Src substrate cortactin	CTTN;EMS1	tr|Q53HG7|Q53HG7_HUMAN Cortactin isoform a variant (Fragment) OS=Homo sapiens OX=9606 PE=2 SV=1;tr|A0A384MDY8|A0A384MDY8_HUMAN Epididymis secretory sperm binding protein OS=Homo sapiens OX=9606 PE=2 SV=1;sp|Q14247|SRC8_HUMAN Src substrate cortactin OS=Homo	10	27	27	27	24	25	24	25	24	25	54.5	61.557	550	265.26	44.5	51.3	22093000000	9699100000	12394000000
B4DI61;Q6FI18;O00622;Q53FA4;Q9UID7	B4DI61;Q6FI18;O00622;Q53FA4;Q9UID7	Protein CYR61	CYR61	tr|B4DI61|B4DI61_HUMAN cDNA FLJ58182, highly similar to Protein CYR61 OS=Homo sapiens OX=9606 PE=2 SV=1;tr|Q6FI18|Q6FI18_HUMAN CYR61 protein OS=Homo sapiens OX=9606 GN=CYR61 PE=1 SV=1;sp|O00622|CCN1_HUMAN CCN family member 1 OS=Homo sapiens OX=9606 GN=CCN1	5	9	9	9	4	7	4	7	4	7	28.9	39.679	357	64.504	10.9	23.8	1390400000	297610000	1092700000
F5H895;A0A0B4J239;F5GXX5;Q53G02;P61803	F5H895;A0A0B4J239;F5GXX5;Q53G02;P61803	Dolichyl-diphosphooligosaccharide--protein glycosyltransferase subunit DAD1	DAD1	tr|F5H895|F5H895_HUMAN Defender against cell death 1 OS=Homo sapiens OX=9606 GN=DAD1 PE=1 SV=1;tr|A0A0B4J239|A0A0B4J239_HUMAN Dolichyl-diphosphooligosaccharide--protein glycosyltransferase subunit DAD1 OS=Homo sapiens OX=9606 GN=DAD1 PE=1 SV=1;tr|F5GXX5|F5	5	1	1	1	0	1	0	1	0	1	18.5	7.2883	65	7.0053	0	18.5	8893400	0	8893400
B3KNJ3;O43293;B3KSK3	B3KNJ3;O43293;B3KSK3	Death-associated protein kinase 3	DAPK3	tr|B3KNJ3|B3KNJ3_HUMAN cDNA FLJ14684 fis, clone NT2RP2004933, highly similar to Death-associated protein kinase 3 OS=Homo sapiens OX=9606 PE=2 SV=1;sp|O43293|DAPK3_HUMAN Death-associated protein kinase 3 OS=Homo sapiens OX=9606 GN=DAPK3 PE=1 SV=1;tr|B3KSK3	3	2	2	2	0	2	0	2	0	2	4	52.505	454	11.308	0	4	57251000	0	57251000
Q5SQH4;O60231;A0A140T947;B4DZ28;A0A1U9X7L7;A0A1U9X7L6;Q6PKC8;A2AB15;Q9P186;Q5SQH5;A0A140T8Y5	Q5SQH4;O60231;A0A140T947;B4DZ28;A0A1U9X7L7;A0A1U9X7L6	Putative pre-mRNA-splicing factor ATP-dependent RNA helicase DHX16	DBP2;DHX16	tr|Q5SQH4|Q5SQH4_HUMAN RNA helicase OS=Homo sapiens OX=9606 GN=DBP2 PE=2 SV=1;sp|O60231|DHX16_HUMAN Pre-mRNA-splicing factor ATP-dependent RNA helicase DHX16 OS=Homo sapiens OX=9606 GN=DHX16 PE=1 SV=2;tr|A0A140T947|A0A140T947_HUMAN Pre-mRNA-splicing factor	11	3	3	3	0	3	0	3	0	3	3.5	119.26	1041	18.851	0	3.5	37485000	0	37485000
A0A087WWI6;P61962;B4DH46	A0A087WWI6;P61962;B4DH46	DDB1- and CUL4-associated factor 7	DCAF7	tr|A0A087WWI6|A0A087WWI6_HUMAN DDB1- and CUL4-associated factor 7 (Fragment) OS=Homo sapiens OX=9606 GN=DCAF7 PE=1 SV=6;sp|P61962|DCAF7_HUMAN DDB1- and CUL4-associated factor 7 OS=Homo sapiens OX=9606 GN=DCAF7 PE=1 SV=1;tr|B4DH46|B4DH46_HUMAN cDNA FLJ60519	3	4	4	4	2	3	2	3	2	3	18.4	23.431	206	41.082	7.8	15	252500000	24718000	227780000
P81605	P81605	Dermcidin;Survival-promoting peptide;DCD-1	DCD	sp|P81605|DCD_HUMAN Dermcidin OS=Homo sapiens OX=9606 GN=DCD PE=1 SV=2	1	2	2	2	2	0	2	0	2	0	20	11.284	110	13.871	20	0	172220000	172220000	0
H0YI98;A8K8J9;F8W1I6;B3KTX4;A0A7I2V4Y9;A0A7I2V4H4;A0A384MDU9;V9HW58;Q53H88;Q13561	H0YI98;A8K8J9;F8W1I6;B3KTX4;A0A7I2V4Y9;A0A7I2V4H4;A0A384MDU9;V9HW58;Q53H88;Q13561	Dynactin subunit 2	DCTN2;HEL-S-77	tr|H0YI98|H0YI98_HUMAN Dynactin subunit 2 (Fragment) OS=Homo sapiens OX=9606 GN=DCTN2 PE=1 SV=1;tr|A8K8J9|A8K8J9_HUMAN Dynactin 2 (P50), isoform CRA_b OS=Homo sapiens OX=9606 GN=DCTN2 PE=2 SV=1;tr|F8W1I6|F8W1I6_HUMAN Dynactin subunit 2 OS=Homo sapiens OX=9	10	1	1	1	0	1	0	1	0	1	4.1	29.326	268	5.9854	0	4.1	27516000	0	27516000
B3KPM6;O94830;B4DSR3;E9PPH8;E9PIF5;E9PQY9;E9PM60;E9PKE6;E9PP45;E9PK57;H0YF30;H0YF17	B3KPM6;O94830	Phospholipase DDHD2	DDHD2	tr|B3KPM6|B3KPM6_HUMAN cDNA FLJ31963 fis, clone NT2RP7007610, highly similar to Homo sapiens DDHD domain containing 2 (DDHD2), mRNA OS=Homo sapiens OX=9606 PE=2 SV=1;sp|O94830|DDHD2_HUMAN Phospholipase DDHD2 OS=Homo sapiens OX=9606 GN=DDHD2 PE=1 SV=2	12	10	10	10	0	10	0	10	0	10	13.4	80.961	711	73.477	0	13.4	1066700000	0	1066700000
A0A087X2G1;A0A087WZ71;F1T0B3;A0A7I2V430;A0A7I2V2M5;A0A7I2V4F0;A3RJH1;Q92499;A0A7I2YQ77;B4DP70;A0A7I2V4J3;A0A7I2V5X8;A0A7I2V421;A0A7I2YQD0;A0A7I2V4Q0	A0A087X2G1;A0A087WZ71;F1T0B3;A0A7I2V430;A0A7I2V2M5;A0A7I2V4F0;A3RJH1;Q92499;A0A7I2YQ77;B4DP70;A0A7I2V4J3;A0A7I2V5X8;A0A7I2V421	ATP-dependent RNA helicase DDX1	DDX1	tr|A0A087X2G1|A0A087X2G1_HUMAN ATP-dependent RNA helicase DDX1 OS=Homo sapiens OX=9606 GN=DDX1 PE=1 SV=2;tr|A0A087WZ71|A0A087WZ71_HUMAN ATP-dependent RNA helicase DDX1 OS=Homo sapiens OX=9606 GN=DDX1 PE=1 SV=1;tr|F1T0B3|F1T0B3_HUMAN ATP-dependent RNA helic	15	13	13	13	2	13	2	13	2	13	24.5	71.466	636	110.99	2.8	24.5	1614500000	117670000	1496800000
A0A1X7SBZ2;A0A5H1ZRQ2;Q59F66;Q92841;B4DZQ7;Q9UQL5	A0A1X7SBZ2;A0A5H1ZRQ2;Q59F66;Q92841;B4DZQ7	Probable ATP-dependent RNA helicase DDX17	DDX17	tr|A0A1X7SBZ2|A0A1X7SBZ2_HUMAN RNA helicase OS=Homo sapiens OX=9606 GN=DDX17 PE=1 SV=1;tr|A0A5H1ZRQ2|A0A5H1ZRQ2_HUMAN RNA helicase OS=Homo sapiens OX=9606 GN=DDX17 PE=1 SV=2;tr|Q59F66|Q59F66_HUMAN RNA helicase (Fragment) OS=Homo sapiens OX=9606 PE=2 SV=1;s	6	6	2	2	5	4	1	2	1	2	9.6	80.253	729	12.563	8.1	6.7	73087000	12285000	60802000
Q4ZG72;Q9NVP1;H7C452;Q8N254;Q59FR7	Q4ZG72;Q9NVP1;H7C452;Q8N254	ATP-dependent RNA helicase DDX18	DDX18	tr|Q4ZG72|Q4ZG72_HUMAN RNA helicase (Fragment) OS=Homo sapiens OX=9606 GN=DDX18 PE=3 SV=1;sp|Q9NVP1|DDX18_HUMAN ATP-dependent RNA helicase DDX18 OS=Homo sapiens OX=9606 GN=DDX18 PE=1 SV=2;tr|H7C452|H7C452_HUMAN ATP-dependent RNA helicase DDX18 (Fragment) O	5	3	3	3	3	1	3	1	3	1	6	61.594	546	19.657	6	1.8	110260000	71495000	38766000
E9PJ60;Q8TDR3;Q8NEH0;Q8IYV2;Q9UHI6	E9PJ60;Q8TDR3;Q8NEH0;Q8IYV2;Q9UHI6	Probable ATP-dependent RNA helicase DDX20	DDX20	tr|E9PJ60|E9PJ60_HUMAN Probable ATP-dependent RNA helicase DDX20 OS=Homo sapiens OX=9606 GN=DDX20 PE=1 SV=1;tr|Q8TDR3|Q8TDR3_HUMAN RNA helicase OS=Homo sapiens OX=9606 GN=DDX20 PE=2 SV=1;tr|Q8NEH0|Q8NEH0_HUMAN RNA helicase OS=Homo sapiens OX=9606 GN=DDX20	5	1	1	1	0	1	0	1	0	1	2.3	49.374	432	5.9814	0	2.3	18782000	0	18782000
Q9NR30;Q8NI92;Q3SWU7;Q53FI9	Q9NR30	Nucleolar RNA helicase 2	DDX21	sp|Q9NR30|DDX21_HUMAN Nucleolar RNA helicase 2 OS=Homo sapiens OX=9606 GN=DDX21 PE=1 SV=5	4	18	18	17	14	7	14	7	13	7	23.6	87.343	783	111.25	19.2	8.8	1066000000	784290000	281760000
B4DGI6;Q59FS7;B4DM03;B4DKV2;G3V529;Q9GZR7;Q9P054;Q7Z4W0;A0A087WXU8;Q7Z4X3;A0A1W2PRR2;F5GYL3;B4E300	B4DGI6;Q59FS7;B4DM03;B4DKV2;G3V529;Q9GZR7;Q9P054;Q7Z4W0;A0A087WXU8;Q7Z4X3;A0A1W2PRR2;F5GYL3;B4E300	ATP-dependent RNA helicase DDX24	DDX24	tr|B4DGI6|B4DGI6_HUMAN cDNA FLJ50498, highly similar to ATP-dependent RNA helicase DDX24 OS=Homo sapiens OX=9606 PE=2 SV=1;tr|Q59FS7|Q59FS7_HUMAN RNA helicase (Fragment) OS=Homo sapiens OX=9606 PE=2 SV=1;tr|B4DM03|B4DM03_HUMAN RNA helicase OS=Homo sapiens	13	2	2	2	0	2	0	2	0	2	4.7	55.57	487	12.776	0	4.7	99392000	0	99392000
B7Z6D5;B3GQE6;Q96GQ7;A0A087X059;Q53G15	B7Z6D5;B3GQE6;Q96GQ7;A0A087X059;Q53G15	Probable ATP-dependent RNA helicase DDX27	DDX27	tr|B7Z6D5|B7Z6D5_HUMAN RNA helicase OS=Homo sapiens OX=9606 GN=DDX27 PE=1 SV=1;tr|B3GQE6|B3GQE6_HUMAN RNA helicase OS=Homo sapiens OX=9606 GN=DDX27 PE=2 SV=1;sp|Q96GQ7|DDX27_HUMAN Probable ATP-dependent RNA helicase DDX27 OS=Homo sapiens OX=9606 GN=DDX27 P	5	2	2	2	2	0	2	0	2	0	2.7	86.604	765	12.461	2.7	0	32556000	32556000	0
A0A2R8Y5G6;A0A0D9SFB3;A0A2R8YF78;A0A2R8YCW1;A0A0D9SG12;A0A2R8YFR4;A0A2U3TZJ9;A0A2R8YFS5;B5BTY4;A0A2R8Y4A4;Q59GX6;A0A2R8Y645;A0A0D9SF53;O00571;F6S8Q4;A0A2R8YDT5;A0A2R8Y7T2;A0A2R8YDH3;A0A024R9A4;O15523;B4DLU5;Q5S4N1;B4E010;B4E132;A0A0J9YVQ7;A0A087WVZ1;C9J081;B4E3C4;C9J8G5;A0A2R8YCU0;A0A2R8Y650;A0A2R8Y4D2;A0A2R8YF89;B4DLA0;D6RCM4;Q9NQI0;A0A087WX09;H0Y960	A0A2R8Y5G6;A0A0D9SFB3;A0A2R8YF78;A0A2R8YCW1;A0A0D9SG12;A0A2R8YFR4;A0A2U3TZJ9;A0A2R8YFS5;B5BTY4;A0A2R8Y4A4;Q59GX6;A0A2R8Y645;A0A0D9SF53;O00571;F6S8Q4;A0A2R8YDT5;A0A2R8Y7T2;A0A2R8YDH3;A0A024R9A4;O15523;B4DLU5;Q5S4N1;B4E010	ATP-dependent RNA helicase DDX3X;ATP-dependent RNA helicase DDX3Y	DDX3X;DDX3Y	tr|A0A2R8Y5G6|A0A2R8Y5G6_HUMAN RNA helicase OS=Homo sapiens OX=9606 GN=DDX3X PE=1 SV=1;tr|A0A0D9SFB3|A0A0D9SFB3_HUMAN RNA helicase OS=Homo sapiens OX=9606 GN=DDX3X PE=1 SV=1;tr|A0A2R8YF78|A0A2R8YF78_HUMAN RNA helicase OS=Homo sapiens OX=9606 GN=DDX3X PE=1	38	18	18	17	12	16	12	16	11	15	32.5	69.047	622	292.16	21.7	28.9	3650200000	770070000	2880100000
D3DQA6;A8K6X3;A0A0C4DG89;Q7L014;D6RJA6	D3DQA6;A8K6X3;A0A0C4DG89;Q7L014	Probable ATP-dependent RNA helicase DDX46	DDX46	tr|D3DQA6|D3DQA6_HUMAN RNA helicase OS=Homo sapiens OX=9606 GN=DDX46 PE=4 SV=1;tr|A8K6X3|A8K6X3_HUMAN RNA helicase OS=Homo sapiens OX=9606 PE=2 SV=1;tr|A0A0C4DG89|A0A0C4DG89_HUMAN RNA helicase OS=Homo sapiens OX=9606 GN=DDX46 PE=1 SV=1;sp|Q7L014|DDX46_HUMA	5	3	3	3	1	2	1	2	1	2	3.7	100.39	883	18.781	1.4	2.4	61043000	0	61043000
B4DN41;J3KTA4;B5BUE6;P17844;A0A0G2JLI4;B4DNG2;Q7Z2V5;A0A7I2V507;A0A7I2V2S0;Q59E92;A0A7I2V5F5;J3KRZ1;J3QSF1;J3QRQ7;J3QR02;J3KTQ4	B4DN41;J3KTA4;B5BUE6;P17844;A0A0G2JLI4;B4DNG2;Q7Z2V5;A0A7I2V507;A0A7I2V2S0;Q59E92;A0A7I2V5F5;J3KRZ1	Probable ATP-dependent RNA helicase DDX5	DDX5;DKFZp686J01190	tr|B4DN41|B4DN41_HUMAN DEAD box protein 5 OS=Homo sapiens OX=9606 PE=2 SV=1;tr|J3KTA4|J3KTA4_HUMAN DEAD box protein 5 OS=Homo sapiens OX=9606 GN=DDX5 PE=1 SV=1;tr|B5BUE6|B5BUE6_HUMAN DEAD box protein 5 (Fragment) OS=Homo sapiens OX=9606 GN=DDX5 PE=2 SV=1;s	16	11	10	6	7	9	6	8	3	6	20.2	67.762	603	77.754	13.1	16.7	552850000	113350000	439510000
Q8TDD1;H0YHH7	Q8TDD1;H0YHH7	ATP-dependent RNA helicase DDX54	DDX54	sp|Q8TDD1|DDX54_HUMAN ATP-dependent RNA helicase DDX54 OS=Homo sapiens OX=9606 GN=DDX54 PE=1 SV=2;tr|H0YHH7|H0YHH7_HUMAN RNA helicase (Fragment) OS=Homo sapiens OX=9606 GN=DDX54 PE=1 SV=1	2	3	3	3	0	3	0	3	0	3	3.3	98.594	881	20.515	0	3.3	54963000	0	54963000
C1IK54;D3DX44;B7Z1R4;B7Z5F4;B7Z2C9;A2NIV0;B5MCT2;P50549;P43268;P41161	C1IK54;D3DX44;B7Z1R4;B7Z5F4;B7Z2C9;A2NIV0;B5MCT2;P50549;P43268;P41161	ETS translocation variant 1;ETS translocation variant 4;ETS translocation variant 5	DDX5-ETV4 fusion;ETV4;ETV1;ETV5	tr|C1IK54|C1IK54_HUMAN DEAD box polypeptide 5/ets variant protein 4 fusion protein OS=Homo sapiens OX=9606 GN=DDX5-ETV4 fusion PE=2 SV=1;tr|D3DX44|D3DX44_HUMAN Ets variant gene 4 (E1A enhancer binding protein, E1AF), isoform CRA_b OS=Homo sapiens OX=9606 G	10	2	1	1	1	2	1	1	1	1	3.5	58.159	519	6.7085	1.7	3.5	0	0	0
B2R858;P26196;Q8IV96	B2R858;P26196	Probable ATP-dependent RNA helicase DDX6	DDX6	tr|B2R858|B2R858_HUMAN RNA helicase OS=Homo sapiens OX=9606 PE=2 SV=1;sp|P26196|DDX6_HUMAN Probable ATP-dependent RNA helicase DDX6 OS=Homo sapiens OX=9606 GN=DDX6 PE=1 SV=2	3	3	3	3	0	3	0	3	0	3	8.5	53.216	472	19.984	0	8.5	117280000	0	117280000
Q6EZE9;P59666;P59665	Q6EZE9;P59666;P59665	Neutrophil defensin 3;HP 3-56;Neutrophil defensin 2;Neutrophil defensin 1;HP 1-56;Neutrophil defensin 2	DEFA3;DEFA1	tr|Q6EZE9|Q6EZE9_HUMAN Defensin, alpha 3, neutrophil-specific OS=Homo sapiens OX=9606 GN=DEFA3 PE=2 SV=1;sp|P59666|DEF3_HUMAN Neutrophil defensin 3 OS=Homo sapiens OX=9606 GN=DEFA3 PE=1 SV=1;sp|P59665|DEF1_HUMAN Neutrophil defensin 1 OS=Homo sapiens OX=960	3	2	2	2	0	2	0	2	0	2	19.1	10.245	94	12.011	0	19.1	25029000	0	25029000
Q8TEH3;A0A0A0MS48;Q9HCG4	Q8TEH3;A0A0A0MS48;Q9HCG4	DENN domain-containing protein 1A	DENND1A;KIAA1608	sp|Q8TEH3|DEN1A_HUMAN DENN domain-containing protein 1A OS=Homo sapiens OX=9606 GN=DENND1A PE=1 SV=2;tr|A0A0A0MS48|A0A0A0MS48_HUMAN DENN domain-containing protein 1A OS=Homo sapiens OX=9606 GN=DENND1A PE=1 SV=1;tr|Q9HCG4|Q9HCG4_HUMAN KIAA1608 protein (Frag	3	2	2	2	0	2	0	2	0	2	2.2	110.58	1009	12.312	0	2.2	197380000	0	197380000
A0A1Y1BG54;A0A1Y1BBN3;H0YE57;B4E1K5;X5DNI9;A8K0D2;A0A1Y1B909;A0A024R5F7;Q9UBM7	A0A1Y1BG54;A0A1Y1BBN3;H0YE57;B4E1K5;X5DNI9;A8K0D2;A0A1Y1B909;A0A024R5F7;Q9UBM7	7-dehydrocholesterol reductase	DHCR7	tr|A0A1Y1BG54|A0A1Y1BG54_HUMAN 7-dehydrocholesterol (Fragment) OS=Homo sapiens OX=9606 GN=DHCR7 PE=3 SV=1;tr|A0A1Y1BBN3|A0A1Y1BBN3_HUMAN 7-dehydrocholesterol (Fragment) OS=Homo sapiens OX=9606 GN=DHCR7 PE=3 SV=1;tr|H0YE57|H0YE57_HUMAN 7-dehydrocholesterol	9	1	1	1	1	0	1	0	1	0	6.6	22.989	198	6.115	6.6	0	0	0	0
B4E0S6;O43143	B4E0S6;O43143	Pre-mRNA-splicing factor ATP-dependent RNA helicase DHX15	DHX15	tr|B4E0S6|B4E0S6_HUMAN RNA helicase OS=Homo sapiens OX=9606 PE=2 SV=1;sp|O43143|DHX15_HUMAN Pre-mRNA-splicing factor ATP-dependent RNA helicase DHX15 OS=Homo sapiens OX=9606 GN=DHX15 PE=1 SV=2	2	9	9	9	8	7	8	7	8	7	12.8	89.546	784	58.938	11.1	10.2	476240000	245610000	230630000
H7BXY3;Q7L2E3	H7BXY3;Q7L2E3	Putative ATP-dependent RNA helicase DHX30	DHX30	tr|H7BXY3|H7BXY3_HUMAN RNA helicase OS=Homo sapiens OX=9606 GN=DHX30 PE=1 SV=1;sp|Q7L2E3|DHX30_HUMAN ATP-dependent RNA helicase DHX30 OS=Homo sapiens OX=9606 GN=DHX30 PE=1 SV=1	2	12	12	12	7	10	7	10	7	10	10	130.55	1166	74.444	6.3	8.5	624380000	160110000	464270000
Q08211;Q58F26;Q6PJK6;B3KU66	Q08211;Q58F26;Q6PJK6	ATP-dependent RNA helicase A	DHX9	sp|Q08211|DHX9_HUMAN ATP-dependent RNA helicase A OS=Homo sapiens OX=9606 GN=DHX9 PE=1 SV=4;tr|Q58F26|Q58F26_HUMAN RNA helicase (Fragment) OS=Homo sapiens OX=9606 GN=DHX9 PE=2 SV=1;tr|Q6PJK6|Q6PJK6_HUMAN RNA helicase (Fragment) OS=Homo sapiens OX=9606 GN=D	4	5	5	5	2	3	2	3	2	3	4.9	140.96	1270	31.424	1.8	3.1	83743000	40006000	43737000
Q9NSV4;B7ZB09;B4DPV3	Q9NSV4;B7ZB09;B4DPV3	Protein diaphanous homolog 3	DIAPH3	sp|Q9NSV4|DIAP3_HUMAN Protein diaphanous homolog 3 OS=Homo sapiens OX=9606 GN=DIAPH3 PE=1 SV=4;tr|B7ZB09|B7ZB09_HUMAN cDNA, FLJ79373, highly similar to Protein diaphanous homolog 3 (Fragment) OS=Homo sapiens OX=9606 PE=2 SV=1;tr|B4DPV3|B4DPV3_HUMAN cDNA FL	3	4	4	4	0	4	0	4	0	4	3.8	136.92	1193	24.017	0	3.8	68667000	0	68667000
Q9NSM5;Q59EG8;Q13200;B4DM22	Q9NSM5;Q59EG8;Q13200;B4DM22	26S proteasome non-ATPase regulatory subunit 2	DKFZp564A2282;PSMD2	tr|Q9NSM5|Q9NSM5_HUMAN 26S proteasome non-ATPase regulatory subunit 2 (Fragment) OS=Homo sapiens OX=9606 GN=DKFZp564A2282 PE=2 SV=2;tr|Q59EG8|Q59EG8_HUMAN 26S proteasome non-ATPase regulatory subunit 2 (Fragment) OS=Homo sapiens OX=9606 PE=2 SV=1;sp|Q13200	4	2	2	2	2	1	2	1	2	1	3.2	70.189	632	12.752	3.2	1.9	53599000	28197000	25402000
Q658X5;Q4VBP4;A8K5C5;Q8N3R9	Q658X5;Q4VBP4;A8K5C5;Q8N3R9	MAGUK p55 subfamily member 5	DKFZp666F1010;MPP5	tr|Q658X5|Q658X5_HUMAN Uncharacterized protein DKFZp666F1010 (Fragment) OS=Homo sapiens OX=9606 GN=DKFZp666F1010 PE=2 SV=1;tr|Q4VBP4|Q4VBP4_HUMAN MAGUK p55 subfamily member 5 OS=Homo sapiens OX=9606 GN=MPP5 PE=2 SV=1;tr|A8K5C5|A8K5C5_HUMAN MAGUK p55 subfam	4	1	1	1	0	1	0	1	0	1	2.7	46.598	407	7.6028	0	2.7	18457000	0	18457000
A0A0U1RQH7;B7Z4L7;Q6N037;E1P5S2;G3XAC6;B4DRA0;B4DLM0;B3KWX7;Q68DD9;B4E1M7;A0A384NQ03;Q14498;H0Y4X3;Q7Z3L0;Q6MZY7;A0A0U1RQW2;Q5QP23;Q5QP22	A0A0U1RQH7;B7Z4L7;Q6N037;E1P5S2;G3XAC6;B4DRA0;B4DLM0;B3KWX7;Q68DD9;B4E1M7;A0A384NQ03;Q14498;H0Y4X3;Q7Z3L0;Q6MZY7;A0A0U1RQW2;Q5QP23	RNA-binding protein 39	DKFZp686A11192;RNPC2;RBM39;DKFZp781C0423;DKFZp781I1140;DKFZp686C17209	tr|A0A0U1RQH7|A0A0U1RQH7_HUMAN RNA-binding protein 39 (Fragment) OS=Homo sapiens OX=9606 GN=RBM39 PE=1 SV=1;tr|B7Z4L7|B7Z4L7_HUMAN cDNA FLJ59035, highly similar to RNA-binding region-containing protein 2 OS=Homo sapiens OX=9606 PE=2 SV=1;tr|Q6N037|Q6N037_H	18	4	4	4	0	4	0	4	0	4	23.3	26.698	245	29.127	0	23.3	133650000	0	133650000
Q59F36;Q6AWB3;Q6AWB1;E7EX90;Q6MZZ3;Q14203;H8Y0Y3;O95654	Q59F36;Q6AWB3;Q6AWB1;E7EX90;Q6MZZ3;Q14203	Dynactin subunit 1	DKFZp686E191;DKFZp686E0752;DCTN1;DKFZp686I0746	tr|Q59F36|Q59F36_HUMAN Dynactin 1 isoform 1 variant (Fragment) OS=Homo sapiens OX=9606 PE=2 SV=1;tr|Q6AWB3|Q6AWB3_HUMAN Dynactin subunit 1 OS=Homo sapiens OX=9606 GN=DKFZp686E191 PE=2 SV=1;tr|Q6AWB1|Q6AWB1_HUMAN Dynactin subunit 1 OS=Homo sapiens OX=9606 G	8	3	3	3	2	1	2	1	2	1	7.4	53.084	459	18.113	5.2	2.2	61363000	44750000	16613000
Q5H9P1;A2BDK6;A0A024RAM4;P46821;E9PGC8;P78559	Q5H9P1;A2BDK6;A0A024RAM4;P46821	Microtubule-associated protein 1B;MAP1B heavy chain;MAP1 light chain LC1	DKFZp686F1345;MAP1B	tr|Q5H9P1|Q5H9P1_HUMAN Uncharacterized protein DKFZp686F1345 (Fragment) OS=Homo sapiens OX=9606 GN=DKFZp686F1345 PE=2 SV=1;tr|A2BDK6|A2BDK6_HUMAN Microtubule-associated protein 1B OS=Homo sapiens OX=9606 GN=MAP1B PE=2 SV=1;tr|A0A024RAM4|A0A024RAM4_HUMAN Mi	6	4	4	4	4	0	4	0	4	0	3.4	192.38	1772	24.465	3.4	0	60495000	60495000	0
Q7Z3C4;A0A0A0MSW3;A0A494C1F2;A0A024R8B6;P35658;B4DZN4;E9PKD2;B7ZAV2;B4DYZ6;H0Y837;B7ZAX0	Q7Z3C4;A0A0A0MSW3;A0A494C1F2;A0A024R8B6;P35658;B4DZN4;E9PKD2;B7ZAV2;B4DYZ6;H0Y837	Nuclear pore complex protein Nup214	DKFZp686J0330;NUP214	tr|Q7Z3C4|Q7Z3C4_HUMAN Uncharacterized protein DKFZp686J0330 OS=Homo sapiens OX=9606 GN=DKFZp686J0330 PE=2 SV=1;tr|A0A0A0MSW3|A0A0A0MSW3_HUMAN Nuclear pore complex protein Nup214 OS=Homo sapiens OX=9606 GN=NUP214 PE=1 SV=1;tr|A0A494C1F2|A0A494C1F2_HUMAN Nu	11	3	3	3	3	1	3	1	3	1	2.4	152.47	1519	19.567	2.4	1	77404000	63249000	14155000
A0A0G2JMB2;Q9NPP6;Q7Z379;Q6MZV6;Q6P089;Q6MZX9;Q6ZVX0;Q7Z374;A0A286YEY5;P0DOX2;Q6N041;Q6N091;P01877	A0A0G2JMB2;Q9NPP6;Q7Z379;Q6MZV6;Q6P089;Q6MZX9;Q6ZVX0;Q7Z374;A0A286YEY5;P0DOX2;Q6N041;Q6N091;P01877	Ig alpha-2 chain C region	DKFZp686K04218;DKFZp686L19235;IGH@;DKFZp686M08189;DKFZp686C02218;DKFZp686O16217;DKFZp686C02220;IGHA2	tr|A0A0G2JMB2|A0A0G2JMB2_HUMAN Immunoglobulin heavy constant alpha 2 (Fragment) OS=Homo sapiens OX=9606 GN=IGHA2 PE=1 SV=1;tr|Q9NPP6|Q9NPP6_HUMAN Immunoglobulin heavy chain variant (Fragment) OS=Homo sapiens OX=9606 PE=2 SV=1;tr|Q7Z379|Q7Z379_HUMAN Unchara	13	4	1	1	0	4	0	1	0	1	14.4	36.508	340	6.5875	0	14.4	38300000	0	38300000
Q6ZW64;Q96DK0;Q6N092;Q9UP60;A0A286YEY1;Q8NCL6;Q96K68;Q6N090;Q6MZW0;P01876;Q8WY24	Q6ZW64;Q96DK0;Q6N092;Q9UP60;A0A286YEY1;Q8NCL6;Q96K68;Q6N090;Q6MZW0;P01876;Q8WY24	Ig alpha-1 chain C region	DKFZp686K18196;SNC73;DKFZp686G21220;DKFZp686J11235;IGHA1	tr|Q6ZW64|Q6ZW64_HUMAN cDNA FLJ41552 fis, clone COLON2004478, highly similar to Protein Tro alpha1 H,myeloma OS=Homo sapiens OX=9606 PE=2 SV=1;tr|Q96DK0|Q96DK0_HUMAN cDNA FLJ25298 fis, clone STM07683, highly similar to Protein Tro alpha1 H,myeloma OS=Homo	11	6	6	3	0	6	0	6	0	3	13.6	53.321	494	62.1	0	13.6	3103200000	0	3103200000
Q6AWC7;B4DEV7;B3KW22;H0YFL6;Q8N3F9	Q6AWC7;B4DEV7;B3KW22;H0YFL6;Q8N3F9	Integral membrane protein GPR137C	DKFZp686N01223;GPR137C	tr|Q6AWC7|Q6AWC7_HUMAN Uncharacterized protein DKFZp686N01223 (Fragment) OS=Homo sapiens OX=9606 GN=DKFZp686N01223 PE=2 SV=1;tr|B4DEV7|B4DEV7_HUMAN cDNA FLJ56963, moderately similar to Integral membrane protein GPR137B OS=Homo sapiens OX=9606 PE=2 SV=1;tr|	5	1	1	1	1	1	1	1	1	1	7.3	22.903	206	6.3338	7.3	7.3	618680000	412420000	206260000
Q63HR1;Q5VU21;Q8NC51;D3DQ69;D3DQ70	Q63HR1;Q5VU21;Q8NC51;D3DQ69;D3DQ70	Plasminogen activator inhibitor 1 RNA-binding protein	DKFZp686P17171;SERBP1	tr|Q63HR1|Q63HR1_HUMAN Uncharacterized protein DKFZp686P17171 OS=Homo sapiens OX=9606 GN=DKFZp686P17171 PE=2 SV=1;tr|Q5VU21|Q5VU21_HUMAN PAI-1 mRNA-binding protein variant OS=Homo sapiens OX=9606 PE=2 SV=1;sp|Q8NC51|PAIRB_HUMAN Plasminogen activator inhibi	5	4	4	4	1	4	1	4	1	4	14.2	42.44	387	46.153	3.9	14.2	448530000	40526000	408000000
A0A590UK99;A0A590UIX5;A0A590UJF8;A0A590UJZ9;A0A590UJ76;Q9UGM3	A0A590UK99;A0A590UIX5;A0A590UJF8;A0A590UJZ9;A0A590UJ76;Q9UGM3	Deleted in malignant brain tumors 1 protein	DMBT1	tr|A0A590UK99|A0A590UK99_HUMAN Deleted in malignant brain tumors 1 protein (Fragment) OS=Homo sapiens OX=9606 GN=DMBT1 PE=1 SV=1;tr|A0A590UIX5|A0A590UIX5_HUMAN Deleted in malignant brain tumors 1 protein (Fragment) OS=Homo sapiens OX=9606 GN=DMBT1 PE=1 SV=	6	1	1	1	0	1	0	1	0	1	10.8	13.783	130	7.8631	0	10.8	112750000	0	112750000
P31689;B7Z5C0;Q9NXZ8	P31689	DnaJ homolog subfamily A member 1	DNAJA1	sp|P31689|DNJA1_HUMAN DnaJ homolog subfamily A member 1 OS=Homo sapiens OX=9606 GN=DNAJA1 PE=1 SV=2	3	3	3	3	1	3	1	3	1	3	9.1	44.868	397	18.772	3.3	9.1	155130000	27193000	127940000
A0A024R6S1;O60884;A0A087WT48	A0A024R6S1;O60884;A0A087WT48	DnaJ homolog subfamily A member 2	DNAJA2	tr|A0A024R6S1|A0A024R6S1_HUMAN DnaJ (Hsp40) homolog, subfamily A, member 2, isoform CRA_a OS=Homo sapiens OX=9606 GN=DNAJA2 PE=3 SV=1;sp|O60884|DNJA2_HUMAN DnaJ homolog subfamily A member 2 OS=Homo sapiens OX=9606 GN=DNAJA2 PE=1 SV=1;tr|A0A087WT48|A0A087WT	3	2	2	2	1	2	1	2	1	2	5.1	45.745	412	12.629	3.2	5.1	116240000	28246000	87993000
B3KM81;Q59E88;Q53G26;Q96EY1	B3KM81;Q59E88;Q53G26;Q96EY1	DnaJ homolog subfamily A member 3, mitochondrial	DNAJA3	tr|B3KM81|B3KM81_HUMAN cDNA FLJ10471 fis, clone NT2RP2000045, highly similar to DnaJ homolog subfamily A member 3, mitochondrial OS=Homo sapiens OX=9606 PE=2 SV=1;tr|Q59E88|Q59E88_HUMAN DnaJ (Hsp40) homolog, subfamily A, member 3 variant (Fragment) OS=Homo	4	1	1	1	0	1	0	1	0	1	3.5	49.583	453	7.0334	0	3.5	19533000	0	19533000
C9JUL4;Q59E89;Q9UDY4	C9JUL4;Q59E89;Q9UDY4	DnaJ homolog subfamily B member 4	DNAJB4	tr|C9JUL4|C9JUL4_HUMAN DnaJ homolog subfamily B member 4 (Fragment) OS=Homo sapiens OX=9606 GN=DNAJB4 PE=1 SV=1;tr|Q59E89|Q59E89_HUMAN DnaJ (Hsp40) homolog, subfamily B, member 4 variant (Fragment) OS=Homo sapiens OX=9606 PE=2 SV=1;sp|Q9UDY4|DNJB4_HUMAN Dn	3	1	1	1	0	1	0	1	0	1	8.1	19.238	172	6.3134	0	8.1	0	0	0
C9J2C4;B4DVN1;A0A0J9YX62;O75190;A7UJ17;B4DNN5;Q49A72;C9JB42;C9JDR7;C9JDX6;F8WCZ4;C9J2P2;B4DNF1;E9PH18;B4DMJ9;A0A140VJI2;Q8NHS0;C9JN01;B4DJY6;C9JRD2;C9JXB9;A8K0R1;Q8WWF6;P25686	C9J2C4;B4DVN1;A0A0J9YX62;O75190;A7UJ17;B4DNN5;Q49A72;C9JB42;C9JDR7;C9JDX6;F8WCZ4;C9J2P2;B4DNF1;E9PH18;B4DMJ9;A0A140VJI2;Q8NHS0	DnaJ homolog subfamily B member 6;DnaJ homolog subfamily B member 8	DNAJB6;DNAJB8	tr|C9J2C4|C9J2C4_HUMAN DnaJ homolog subfamily B member 6 (Fragment) OS=Homo sapiens OX=9606 GN=DNAJB6 PE=1 SV=1;tr|B4DVN1|B4DVN1_HUMAN cDNA FLJ52214, highly similar to DnaJ homolog subfamily B member 6 OS=Homo sapiens OX=9606 PE=2 SV=1;tr|A0A0J9YX62|A0A0J9	24	4	4	4	1	3	1	3	1	3	17.5	25.377	228	25.307	5.7	11.8	215250000	15739000	199510000
A0A024R3V0;Q9NUQ6;B8ZZZ7;F8W6C2;C9JGM8;C9JW67;F2Z2S1;C9JKE4;F8VZ02;F8VT91;Q4ZFW0;F8WAV0;C9IZC3;C9J8M7;H7C2G5	A0A024R3V0;Q9NUQ6;B8ZZZ7;F8W6C2	SPATS2-like protein	DNAPTP6;SPATS2L	tr|A0A024R3V0|A0A024R3V0_HUMAN DNA polymerase-transactivated protein 6, isoform CRA_a OS=Homo sapiens OX=9606 GN=DNAPTP6 PE=3 SV=1;sp|Q9NUQ6|SPS2L_HUMAN SPATS2-like protein OS=Homo sapiens OX=9606 GN=SPATS2L PE=1 SV=2;tr|B8ZZZ7|B8ZZZ7_HUMAN DNA polymerase-	15	7	7	7	1	6	1	6	1	6	13.8	61.728	558	44.939	2.3	11.5	626470000	31690000	594780000
Q6FGH9;Q96FJ2;P63167	Q6FGH9;Q96FJ2;P63167	Dynein light chain 2, cytoplasmic;Dynein light chain 1, cytoplasmic	DNCL1;DYNLL2;DYNLL1	tr|Q6FGH9|Q6FGH9_HUMAN Dynein light chain OS=Homo sapiens OX=9606 GN=DNCL1 PE=2 SV=1;sp|Q96FJ2|DYL2_HUMAN Dynein light chain 2, cytoplasmic OS=Homo sapiens OX=9606 GN=DYNLL2 PE=1 SV=1;sp|P63167|DYL1_HUMAN Dynein light chain 1, cytoplasmic OS=Homo sapiens O	3	1	1	1	0	1	0	1	0	1	12.4	10.366	89	5.8968	0	12.4	69820000	0	69820000
A0A2X0U4N6;Q6XZF7;B3KY33;A0A1C7CYY6;A0A1B0GTX1;B4E0Q3	A0A2X0U4N6;Q6XZF7;B3KY33;A0A1C7CYY6;A0A1B0GTX1;B4E0Q3	Dynamin-binding protein	DNMBP	tr|A0A2X0U4N6|A0A2X0U4N6_HUMAN Dynamin-binding protein (Fragment) OS=Homo sapiens OX=9606 GN=DNMBP PE=4 SV=1;sp|Q6XZF7|DNMBP_HUMAN Dynamin-binding protein OS=Homo sapiens OX=9606 GN=DNMBP PE=1 SV=1;tr|B3KY33|B3KY33_HUMAN Dynamin-binding protein OS=Homo sap	6	6	6	6	2	6	2	6	2	6	3.6	177.39	1577	35.339	1.3	3.6	134420000	27834000	106580000
Q96N67;A0A2X0SSK2;A0A1B0GWE0;B3KRG0;B4DSH0;A4FU72;A0A1B0GUE9;A0A1B0GVW2;A0A0U1RQT6;A0A0C4DGY6;A0A0U1RRC1;A0A0U1RQJ5;K7EP51;K7ESB7;B7Z9U8;B4DIL4;A2A369;D3DRH1;A0A2X0SFD1;A0A2X0TVX1;Q96HP0;Q8NF50	Q96N67;A0A2X0SSK2	Dedicator of cytokinesis protein 7	DOCK7	sp|Q96N67|DOCK7_HUMAN Dedicator of cytokinesis protein 7 OS=Homo sapiens OX=9606 GN=DOCK7 PE=1 SV=4;tr|A0A2X0SSK2|A0A2X0SSK2_HUMAN DOCK7 (Fragment) OS=Homo sapiens OX=9606 GN=DOCK7 PE=3 SV=1	22	19	19	19	2	18	2	18	2	18	11	242.56	2140	126.39	1.4	10.1	1175000000	22316000	1152700000
A0A1B0GVL8;X6RGR3;B7Z2G6;Q6ZSL5;B9EG73;B7ZVX0;A0A2X0SYY4;A0A088AWN3;A0A0A0MSY4;Q9BZ29	A0A1B0GVL8;X6RGR3;B7Z2G6;Q6ZSL5;B9EG73;B7ZVX0;A0A2X0SYY4;A0A088AWN3;A0A0A0MSY4;Q9BZ29	Dedicator of cytokinesis protein 9	DOCK9	tr|A0A1B0GVL8|A0A1B0GVL8_HUMAN Dedicator of cytokinesis protein 9 (Fragment) OS=Homo sapiens OX=9606 GN=DOCK9 PE=1 SV=1;tr|X6RGR3|X6RGR3_HUMAN Dedicator of cytokinesis protein 9 (Fragment) OS=Homo sapiens OX=9606 GN=DOCK9 PE=1 SV=1;tr|B7Z2G6|B7Z2G6_HUMAN c	10	1	1	1	0	1	0	1	0	1	9.9	16.764	152	7.0337	0	9.9	13873000	0	13873000
Q4W4Y1;Q8WUM4;B7Z5C1;B4DHD2;C9IZF9;A0A3B3IT07	Q4W4Y1;Q8WUM4;B7Z5C1;B4DHD2	Programmed cell death 6-interacting protein	DRIP4;PDCD6IP	tr|Q4W4Y1|Q4W4Y1_HUMAN Dopamine receptor interacting protein 4 OS=Homo sapiens OX=9606 GN=DRIP4 PE=2 SV=1;sp|Q8WUM4|PDC6I_HUMAN Programmed cell death 6-interacting protein OS=Homo sapiens OX=9606 GN=PDCD6IP PE=1 SV=1;tr|B7Z5C1|B7Z5C1_HUMAN cDNA FLJ56126, h	6	3	3	3	3	1	3	1	3	1	3.6	96.078	868	18.177	3.6	1.5	73594000	43920000	29674000
Q9HB00;Q08554	Q9HB00;Q08554	Desmocollin-1	DSC1	tr|Q9HB00|Q9HB00_HUMAN Desmocollin 1, isoform CRA_b OS=Homo sapiens OX=9606 GN=DSC1 PE=4 SV=1;sp|Q08554|DSC1_HUMAN Desmocollin-1 OS=Homo sapiens OX=9606 GN=DSC1 PE=1 SV=2	2	3	3	3	1	3	1	3	1	3	4.5	93.834	840	19.742	1.8	4.5	606140000	25800000	580340000
A8K6T3;A0A024RC29;Q14574	A8K6T3;A0A024RC29;Q14574	Desmocollin-3	DSC3	tr|A8K6T3|A8K6T3_HUMAN cDNA FLJ78674, highly similar to Homo sapiens desmocollin type 4 OS=Homo sapiens OX=9606 PE=2 SV=1;tr|A0A024RC29|A0A024RC29_HUMAN Desmocollin 3, isoform CRA_b OS=Homo sapiens OX=9606 GN=DSC3 PE=4 SV=1;sp|Q14574|DSC3_HUMAN Desmocollin	3	1	1	1	0	1	0	1	0	1	1	99.978	896	6.478	0	1	20480000	0	20480000
Q02413	Q02413	Desmoglein-1	DSG1	sp|Q02413|DSG1_HUMAN Desmoglein-1 OS=Homo sapiens OX=9606 GN=DSG1 PE=1 SV=2	1	9	9	9	0	9	0	9	0	9	10.7	113.75	1049	71.871	0	10.7	621740000	0	621740000
P15924;Q4LE79;B4E2A0;B4DKX6;B4DWT7;G1UI31;Q6ZP16	P15924;Q4LE79	Desmoplakin	DSP;DSP variant protein	sp|P15924|DESP_HUMAN Desmoplakin OS=Homo sapiens OX=9606 GN=DSP PE=1 SV=3;tr|Q4LE79|Q4LE79_HUMAN DSP variant protein (Fragment) OS=Homo sapiens OX=9606 GN=DSP variant protein PE=2 SV=1	7	71	71	71	45	57	45	57	45	57	25	331.77	2871	323.31	15.1	20.3	8177400000	2625400000	5552000000
Q6P0N6;E7ETB9;B4DSS9;A0A494C1D7;E9PHM6;F6QMI7;F8W9J4;Q03001	Q6P0N6;E7ETB9;B4DSS9;A0A494C1D7;E9PHM6;F6QMI7;F8W9J4;Q03001	Dystonin	DST	tr|Q6P0N6|Q6P0N6_HUMAN DST protein OS=Homo sapiens OX=9606 GN=DST PE=1 SV=1;tr|E7ETB9|E7ETB9_HUMAN Dystonin (Fragment) OS=Homo sapiens OX=9606 GN=DST PE=1 SV=1;tr|B4DSS9|B4DSS9_HUMAN cDNA FLJ59296, highly similar to Bullous pemphigoid antigen 1 isoforms1/2	8	1	1	1	1	0	1	0	1	0	1	132.29	1143	6.0226	1	0	0	0	0
F6RFD5;V9HWA6;P60981;B7Z9M9	F6RFD5;V9HWA6;P60981;B7Z9M9	Destrin	DSTN;HEL32	tr|F6RFD5|F6RFD5_HUMAN Actin-depolymerizing factor OS=Homo sapiens OX=9606 GN=DSTN PE=1 SV=1;tr|V9HWA6|V9HWA6_HUMAN Actin-depolymerizing factor OS=Homo sapiens OX=9606 GN=HEL32 PE=2 SV=1;sp|P60981|DEST_HUMAN Destrin OS=Homo sapiens OX=9606 GN=DSTN PE=1 SV=	4	2	2	2	1	1	1	1	1	1	17	15.397	135	13.191	8.9	8.1	17807000	0	17807000
Q14204;A0A2R8Y706;A0A2R8Y5T0;A0A2R8Y542;A0A2R8YFZ7;A0A2R8Y6H2;A0A2R8Y6I5;A0A2R8YGC7;H0YJ21;B4DSR6;Q6P2H7;Q9NRC3;REV__B2RTU8;REV__A6NC98	Q14204;A0A2R8Y706	Cytoplasmic dynein 1 heavy chain 1	DYNC1H1	sp|Q14204|DYHC1_HUMAN Cytoplasmic dynein 1 heavy chain 1 OS=Homo sapiens OX=9606 GN=DYNC1H1 PE=1 SV=5;tr|A0A2R8Y706|A0A2R8Y706_HUMAN Cytoplasmic dynein 1 heavy chain 1 (Fragment) OS=Homo sapiens OX=9606 GN=DYNC1H1 PE=1 SV=1	14	78	78	78	59	56	59	56	59	56	17.8	532.4	4646	323.31	13.9	13.3	7567100000	3258200000	4308900000
B4DPZ3;A0A140VKE9;Q13409;E7EQL5;Q59GU5;Q53SA6;E9PGG1;E7EU01;E7EUM4;E7ERR6;E7ERH4;E7ET01;E7ETL8;E7EQU2;E7ESD3;E7EMU4;E7EV09;Q9H5W7;B4DX93	B4DPZ3;A0A140VKE9;Q13409;E7EQL5;Q59GU5	Cytoplasmic dynein 1 intermediate chain 2	DYNC1I2	tr|B4DPZ3|B4DPZ3_HUMAN cDNA FLJ53290, highly similar to Cytoplasmic dynein 1 intermediate chain 2 OS=Homo sapiens OX=9606 PE=2 SV=1;tr|A0A140VKE9|A0A140VKE9_HUMAN Testis tissue sperm-binding protein Li 66n OS=Homo sapiens OX=9606 PE=2 SV=1;sp|Q13409|DC1I2_	19	3	3	3	3	1	3	1	3	1	6	70.456	630	26.381	6	1.6	130610000	130610000	0
Q9Y6G9;Q6MZE7;B3KM42;E9PHI6;B4DDM4	Q9Y6G9;Q6MZE7;B3KM42;E9PHI6;B4DDM4	Cytoplasmic dynein 1 light intermediate chain 1	DYNC1LI1;DKFZp686A1525	sp|Q9Y6G9|DC1L1_HUMAN Cytoplasmic dynein 1 light intermediate chain 1 OS=Homo sapiens OX=9606 GN=DYNC1LI1 PE=1 SV=3;tr|Q6MZE7|Q6MZE7_HUMAN Dynein light intermediate chain (Fragment) OS=Homo sapiens OX=9606 GN=DKFZp686A1525 PE=2 SV=1;tr|B3KM42|B3KM42_HUMAN	5	3	3	3	2	3	2	3	2	3	6.5	56.578	523	20.455	5.2	6.5	195230000	68639000	126590000
J3KRI4;A0A024R6Z0;O43237;J3KRZ2	J3KRI4;A0A024R6Z0;O43237;J3KRZ2	Cytoplasmic dynein 1 light intermediate chain 2	DYNC1LI2	tr|J3KRI4|J3KRI4_HUMAN Dynein light intermediate chain (Fragment) OS=Homo sapiens OX=9606 GN=DYNC1LI2 PE=1 SV=1;tr|A0A024R6Z0|A0A024R6Z0_HUMAN Dynein light intermediate chain OS=Homo sapiens OX=9606 GN=DYNC1LI2 PE=3 SV=1;sp|O43237|DC1L2_HUMAN Cytoplasmic d	4	3	3	3	2	3	2	3	2	3	26.9	17.778	167	23.205	19.8	26.9	169460000	59422000	110040000
H3BQZ4	H3BQZ4		E4F1	tr|H3BQZ4|H3BQZ4_HUMAN Transcription factor E4F1 (Fragment) OS=Homo sapiens OX=9606 GN=E4F1 PE=1 SV=1	1	1	1	1	0	1	0	1	0	1	3.4	22.707	208	6.2262	0	3.4	493150000	0	493150000
Q6IB29;H7C2Q8;Q99848	Q6IB29;H7C2Q8;Q99848	Probable rRNA-processing protein EBP2	EBNA1BP2	tr|Q6IB29|Q6IB29_HUMAN EBNA1 binding protein 2 OS=Homo sapiens OX=9606 GN=EBNA1BP2 PE=1 SV=1;tr|H7C2Q8|H7C2Q8_HUMAN EBNA1 binding protein 2, isoform CRA_d OS=Homo sapiens OX=9606 GN=EBNA1BP2 PE=1 SV=1;sp|Q99848|EBP2_HUMAN Probable rRNA-processing protein E	3	1	1	1	1	1	1	1	1	1	3.3	34.852	306	7.2592	3.3	3.3	61196000	0	61196000
O60869	O60869	Endothelial differentiation-related factor 1	EDF1	sp|O60869|EDF1_HUMAN Endothelial differentiation-related factor 1 OS=Homo sapiens OX=9606 GN=EDF1 PE=1 SV=1	1	1	1	1	0	1	0	1	0	1	10.1	16.368	148	6.2785	0	10.1	15964000	0	15964000
A0A4D5RAC9;A0A7I2V659;A0A087WVQ9;Q6IPT9;Q6IPS9;Q53HR5;Q53HQ7;Q53HM9;Q53GE9;P68104;A0A4D5RAC7;A8K9C4;Q6IPN6;Q5VTE0;Q96RE1;A0A4D5RAE2;A0A4D5RAN2;Q53G85;Q53GA1;Q8IUB0;B4DV42;A0A7I2V5N4;A0A4D5RBG5;Q53HR1;A0A4D5RA98;A0A7I2V3H3;A0A4D5RA76;Q53G89;Q504Z0;B4DNE0;A0A087WV01;Q9H2I7;Q96C29;Q8TBL1;Q6P082;Q96CD8;Q6P4C9;Q9NZS6;A0A4D5RA52;A0A4D5RAR2;Q16577;A0A4D5RAB8;B4E2C5;A0A4D5RAF1;A0A4D5RBK4;A0A4D5RA61;A9X7H…	A0A4D5RAC9;A0A7I2V659;A0A087WVQ9;Q6IPT9;Q6IPS9;Q53HR5;Q53HQ7;Q53HM9;Q53GE9;P68104;A0A4D5RAC7;A8K9C4;Q6IPN6;Q5VTE0;Q96RE1;A0A4D5RAE2;A0A4D5RAN2;Q53G85;Q53GA1;Q8IUB0;B4DV42;A0A7I2V5N4;A0A4D5RBG5;Q53HR1;A0A4D5RA98;A0A7I2V3H3;A0A4D5RA76;Q53G89;Q504Z0;B4DNE0;A0A087WV01;Q9H2I7;Q96C29;Q8TBL1;Q6P082;Q96CD8;Q6P4C9;Q9NZS6;A0A4D5RA52;A0A4D5RAR2;Q16577;A0A4D5RAB8;B4E2C5	Elongation factor 1-alpha;Elongation factor 1-alpha 1;Putative elongation factor 1-alpha-like 3	EEF1A1;EEF1A1P5;EEF1A1L14;PTI-1	tr|A0A4D5RAC9|A0A4D5RAC9_HUMAN Elongation factor 1-alpha OS=Homo sapiens OX=9606 PE=3 SV=1;tr|A0A7I2V659|A0A7I2V659_HUMAN Elongation factor 1-alpha 1 OS=Homo sapiens OX=9606 GN=EEF1A1 PE=4 SV=1;tr|A0A087WVQ9|A0A087WVQ9_HUMAN Elongation factor 1-alpha 1 OS=	78	22	22	14	15	19	15	19	8	14	45.5	49.397	455	311.55	43.3	34.9	98764000000	18266000000	80498000000
A0A2U3TZH3;Q05639	A0A2U3TZH3;Q05639	Elongation factor 1-alpha 2	EEF1A2	tr|A0A2U3TZH3|A0A2U3TZH3_HUMAN Elongation factor 1-alpha OS=Homo sapiens OX=9606 GN=EEF1A2 PE=1 SV=1;sp|Q05639|EF1A2_HUMAN Elongation factor 1-alpha 2 OS=Homo sapiens OX=9606 GN=EEF1A2 PE=1 SV=1	2	10	2	2	8	7	1	2	1	2	20.4	54.34	496	12.397	20.4	10.7	126030000	23033000	102990000
B4DUP0;Q53YD7;P26641	B4DUP0;Q53YD7;P26641	Elongation factor 1-gamma	EEF1G	tr|B4DUP0|B4DUP0_HUMAN cDNA FLJ59433, highly similar to Elongation factor 1-gamma OS=Homo sapiens OX=9606 PE=2 SV=1;tr|Q53YD7|Q53YD7_HUMAN Elongation factor 1-gamma OS=Homo sapiens OX=9606 GN=EEF1G PE=2 SV=1;sp|P26641|EF1G_HUMAN Elongation factor 1-gamma O	3	1	1	1	0	1	0	1	0	1	4.9	24.104	206	5.9067	0	4.9	11048000	0	11048000
B4DPU3;A0A384N6H1;P13639;B4DMC6;B4DRE8;Q8TA90;Q6PK56;Q6W6M8	B4DPU3;A0A384N6H1;P13639;B4DMC6;B4DRE8;Q8TA90;Q6PK56	Elongation factor 2	EEF2	tr|B4DPU3|B4DPU3_HUMAN cDNA FLJ56548, highly similar to Elongation factor 2 OS=Homo sapiens OX=9606 PE=2 SV=1;tr|A0A384N6H1|A0A384N6H1_HUMAN Epididymis secretory sperm binding protein OS=Homo sapiens OX=9606 PE=2 SV=1;sp|P13639|EF2_HUMAN Elongation factor	8	4	4	4	1	4	1	4	1	4	6.5	62.849	566	27.369	1.8	6.5	184870000	0	184870000
C9JDQ8;C9J2Z4;C9JC03;B4DZH9;B4DMV9;B4DR44;B4DTR4;B2R5U3;A0A024R571;Q9H4M9;Q9NZN3;A8K9B9;A0A024R9N6;Q9H223	C9JDQ8;C9J2Z4;C9JC03;B4DZH9;B4DMV9;B4DR44;B4DTR4;B2R5U3;A0A024R571;Q9H4M9;Q9NZN3;A8K9B9;A0A024R9N6;Q9H223	EH domain-containing protein 1;EH domain-containing protein 3;EH domain-containing protein 4	EHD1;EHD3;EHD4	tr|C9JDQ8|C9JDQ8_HUMAN EH domain-containing protein 1 (Fragment) OS=Homo sapiens OX=9606 GN=EHD1 PE=1 SV=1;tr|C9J2Z4|C9J2Z4_HUMAN EH domain-containing protein 1 (Fragment) OS=Homo sapiens OX=9606 GN=EHD1 PE=1 SV=1;tr|C9JC03|C9JC03_HUMAN EH domain-containin	14	2	2	2	1	1	1	1	1	1	12.3	18.616	162	11.604	6.8	5.6	35545000	19343000	16202000
Q8IW76;B7ZKK7;P19525;Q05CP4;Q6PK38	Q8IW76;B7ZKK7;P19525	Interferon-induced, double-stranded RNA-activated protein kinase	EIF2AK2	tr|Q8IW76|Q8IW76_HUMAN eIF2AK2 protein (Fragment) OS=Homo sapiens OX=9606 GN=EIF2AK2 PE=2 SV=1;tr|B7ZKK7|B7ZKK7_HUMAN eIF2AK2 protein OS=Homo sapiens OX=9606 GN=EIF2AK2 PE=2 SV=1;sp|P19525|E2AK2_HUMAN Interferon-induced, double-stranded RNA-activated prote	5	3	3	3	1	3	1	3	1	3	7.4	57.619	513	23.449	2.1	7.4	107900000	15824000	92073000
A4FVC0;Q9UKV8	A4FVC0;Q9UKV8	Protein argonaute;Protein argonaute-2	EIF2C2;AGO2	tr|A4FVC0|A4FVC0_HUMAN eIF2C2 protein (Fragment) OS=Homo sapiens OX=9606 GN=EIF2C2 PE=2 SV=1;sp|Q9UKV8|AGO2_HUMAN Protein argonaute-2 OS=Homo sapiens OX=9606 GN=AGO2 PE=1 SV=3	2	1	1	1	0	1	0	1	0	1	1.7	91.495	808	6.0981	0	1.7	39163000	0	39163000
Q53XC0;P05198	Q53XC0;P05198	Eukaryotic translation initiation factor 2 subunit 1	EIF2S1	tr|Q53XC0|Q53XC0_HUMAN Eukaryotic translation initiation factor 2 subunit 1 OS=Homo sapiens OX=9606 GN=EIF2S1 PE=2 SV=1;sp|P05198|IF2A_HUMAN Eukaryotic translation initiation factor 2 subunit 1 OS=Homo sapiens OX=9606 GN=EIF2S1 PE=1 SV=3	2	1	1	1	1	1	1	1	1	1	3.8	36.112	315	7.3227	3.8	3.8	61553000	0	61553000
Q6IBR8;B5BU01;P20042;Q96I16;Q3B7I9;Q59GZ3	Q6IBR8;B5BU01;P20042;Q96I16	Eukaryotic translation initiation factor 2 subunit 2	EIF2S2	tr|Q6IBR8|Q6IBR8_HUMAN Eukaryotic translation initiation factor 2, subunit 2 beta, 38kDa OS=Homo sapiens OX=9606 GN=EIF2S2 PE=2 SV=1;tr|B5BU01|B5BU01_HUMAN Eukaryotic translation initiation factor 2 beta OS=Homo sapiens OX=9606 GN=EIF2S2 PE=2 SV=1;sp|P2004	6	4	4	4	1	4	1	4	1	4	14.7	38.388	333	35.086	3	14.7	161090000	11528000	149560000
Q2VIR3;P41091	Q2VIR3;P41091	Putative eukaryotic translation initiation factor 2 subunit 3-like protein;Eukaryotic translation initiation factor 2 subunit 3	EIF2S3L;EIF2S3	sp|Q2VIR3|IF2GL_HUMAN Eukaryotic translation initiation factor 2 subunit 3B OS=Homo sapiens OX=9606 GN=EIF2S3B PE=2 SV=2;sp|P41091|IF2G_HUMAN Eukaryotic translation initiation factor 2 subunit 3 OS=Homo sapiens OX=9606 GN=EIF2S3 PE=1 SV=3	2	2	2	2	0	2	0	2	0	2	5.7	51.228	472	14.37	0	5.7	11614000	0	11614000
Q24JU4;J9R021;Q14152	Q24JU4;J9R021;Q14152	Eukaryotic translation initiation factor 3 subunit A	EIF3A;eIF3a	tr|Q24JU4|Q24JU4_HUMAN Eukaryotic translation initiation factor 3 subunit A OS=Homo sapiens OX=9606 GN=EIF3A PE=2 SV=1;tr|J9R021|J9R021_HUMAN Eukaryotic translation initiation factor 3 subunit A OS=Homo sapiens OX=9606 GN=eIF3a PE=2 SV=1;sp|Q14152|EIF3A_HU	3	1	1	1	1	1	1	1	1	1	0.7	166.47	1382	7.5787	0.7	0.7	154050000	51542000	102510000
C9JZG1;Q86UM1;B4DV79;A4D210;A0A024R821;P55884	C9JZG1;Q86UM1;B4DV79;A4D210;A0A024R821;P55884	Eukaryotic translation initiation factor 3 subunit B	EIF3B;EIF3S9	tr|C9JZG1|C9JZG1_HUMAN Eukaryotic translation initiation factor 3 subunit B (Fragment) OS=Homo sapiens OX=9606 GN=EIF3B PE=1 SV=1;tr|Q86UM1|Q86UM1_HUMAN Uncharacterized protein EIF3S9 (Fragment) OS=Homo sapiens OX=9606 GN=EIF3S9 PE=4 SV=1;tr|B4DV79|B4DV79_	6	1	1	1	1	1	1	1	1	1	4.6	33.382	302	7.0545	4.6	4.6	52629000	19007000	33622000
B4DRU0;B4DVU3;B4DDN4;B4DVQ5;A1KYQ7;A0A024QYU9;Q99613;B5ME19;H3BPE4;Q3B7B9;A0A024QYX7;B3KNZ4;B4E2Z6	B4DRU0;B4DVU3;B4DDN4;B4DVQ5;A1KYQ7;A0A024QYU9;Q99613;B5ME19;H3BPE4;Q3B7B9;A0A024QYX7;B3KNZ4;B4E2Z6	Eukaryotic translation initiation factor 3 subunit C;Eukaryotic translation initiation factor 3 subunit C-like protein	EIF3C;EIF3CL	tr|B4DRU0|B4DRU0_HUMAN Eukaryotic translation initiation factor 3 subunit C OS=Homo sapiens OX=9606 GN=EIF3C PE=2 SV=1;tr|B4DVU3|B4DVU3_HUMAN Eukaryotic translation initiation factor 3 subunit C OS=Homo sapiens OX=9606 GN=EIF3C PE=1 SV=1;tr|B4DDN4|B4DDN4_H	13	2	2	2	1	1	1	1	1	1	2.3	84.966	735	13.297	1.1	1.2	42584000	16730000	25854000
B0QYA5;O15371;B0QYA4;B0QYA8;B0QYA6;B4E1K8	B0QYA5;O15371;B0QYA4;B0QYA8;B0QYA6;B4E1K8	Eukaryotic translation initiation factor 3 subunit D	EIF3D	tr|B0QYA5|B0QYA5_HUMAN Eukaryotic translation initiation factor 3 subunit D (Fragment) OS=Homo sapiens OX=9606 GN=EIF3D PE=1 SV=1;sp|O15371|EIF3D_HUMAN Eukaryotic translation initiation factor 3 subunit D OS=Homo sapiens OX=9606 GN=EIF3D PE=1 SV=1;tr|B0QYA	6	2	2	2	2	1	2	1	2	1	9.7	31.729	269	12.672	9.7	5.2	166250000	59897000	106350000
A0A1W2PP79;A0A7I2YQA0;B4DMT5;H0YDT6;B3KSH1;O00303	A0A1W2PP79;A0A7I2YQA0;B4DMT5;H0YDT6;B3KSH1;O00303	Eukaryotic translation initiation factor 3 subunit F	EIF3F	tr|A0A1W2PP79|A0A1W2PP79_HUMAN Eukaryotic translation initiation factor 3 subunit F OS=Homo sapiens OX=9606 GN=EIF3F PE=1 SV=2;tr|A0A7I2YQA0|A0A7I2YQA0_HUMAN Eukaryotic translation initiation factor 3 subunit F OS=Homo sapiens OX=9606 GN=EIF3F PE=4 SV=1;tr	6	1	1	1	1	1	1	1	1	1	6.4	16.804	172	6.8344	6.4	6.4	32721000	7974800	24746000
E5RHC7;E5RH59;E5RFW7;B4DJN9;E5RFH0;E5RGU4;Q5BKY2;A0A087WZK9;Q6IB98;Q53HR0;Q53HG0;B3KS98;O15372	E5RHC7;E5RH59;E5RFW7;B4DJN9;E5RFH0;E5RGU4;Q5BKY2;A0A087WZK9;Q6IB98;Q53HR0;Q53HG0;B3KS98;O15372	Eukaryotic translation initiation factor 3 subunit H	EIF3H;EIF3S3	tr|E5RHC7|E5RHC7_HUMAN Eukaryotic translation initiation factor 3 subunit H OS=Homo sapiens OX=9606 GN=EIF3H PE=1 SV=1;tr|E5RH59|E5RH59_HUMAN Eukaryotic translation initiation factor 3 subunit H OS=Homo sapiens OX=9606 GN=EIF3H PE=1 SV=1;tr|E5RFW7|E5RFW7_H	13	1	1	1	0	1	0	1	0	1	41.3	4.3186	46	6.2215	0	41.3	19987000	0	19987000
A0A7I2V5V8;A0A7I2YQU2;A0A7I2YQT9;A0A7I2YQC8;A0A7I2V3U3;Q5U0F4;Q53HU7;A0A7I2YQF8;Q13347;A0A7I2V4C2;A0A7I2V685;A0A7I2V640;A0A7I2V2M3;A0A7I2V3N2;A0A7I2V607;A0A7I2V613;A0A7I2YQI2;Q9P1D9;A0A7I2YQP9;A0A7I2V3K6;A0A7I2V4S8;Q5TFK1;A0A7I2YQI6;A0A7I2V415;A0A7I2YQX4;A0A7I2V3T4;A0A7I2V5E4;A0A7I2YQN1;A0A7I2V391	A0A7I2V5V8;A0A7I2YQU2;A0A7I2YQT9;A0A7I2YQC8;A0A7I2V3U3;Q5U0F4;Q53HU7;A0A7I2YQF8;Q13347;A0A7I2V4C2;A0A7I2V685;A0A7I2V640;A0A7I2V2M3;A0A7I2V3N2;A0A7I2V607;A0A7I2V613;A0A7I2YQI2;Q9P1D9;A0A7I2YQP9;A0A7I2V3K6;A0A7I2V4S8;Q5TFK1;A0A7I2YQI6	Eukaryotic translation initiation factor 3 subunit I	EIF3I	tr|A0A7I2V5V8|A0A7I2V5V8_HUMAN Eukaryotic translation initiation factor 3 subunit I OS=Homo sapiens OX=9606 GN=EIF3I PE=4 SV=1;tr|A0A7I2YQU2|A0A7I2YQU2_HUMAN Eukaryotic translation initiation factor 3 subunit I OS=Homo sapiens OX=9606 GN=EIF3I PE=4 SV=1;tr	29	4	4	4	1	4	1	4	1	4	18.1	30.433	270	24.741	3.3	18.1	100780000	11897000	88880000
Q7Z5X3;Q8N7H0;B3KNG0;B0QY90;B4DQF6;B3KPB9;B0QY89;Q9Y262	Q7Z5X3;Q8N7H0;B3KNG0;B0QY90;B4DQF6;B3KPB9;B0QY89;Q9Y262	Eukaryotic translation initiation factor 3 subunit L	EIF3L	tr|Q7Z5X3|Q7Z5X3_HUMAN eIF3L protein OS=Homo sapiens OX=9606 GN=EIF3L PE=2 SV=2;tr|Q8N7H0|Q8N7H0_HUMAN cDNA FLJ25591 fis, clone JTH12226 OS=Homo sapiens OX=9606 PE=2 SV=1;tr|B3KNG0|B3KNG0_HUMAN cDNA FLJ14523 fis, clone NT2RM1000905, highly similar to Eukar	8	1	1	1	0	1	0	1	0	1	8.5	22.277	188	6.6151	0	8.5	5454600	0	5454600
A8K7F6;P60842;A8K088;J3KTB5;J3KT12;Q59F68;J3QS69;B4DNH2;J3QL43;J3QR64;J3KSZ0;J3KTN0;J3QKZ9;J3QLN6;B4E047;J3KS25;B4DKP9;E7EQG2;Q14240;J3KSN7;B4E102;Q96B07;Q9NZE6;J3KT04;J3KS93;E7EMV8;Q86WD0;D3DSD6;B4DJX6	A8K7F6;P60842;A8K088;J3KTB5;J3KT12;Q59F68;J3QS69;B4DNH2;J3QL43;J3QR64;J3KSZ0	Eukaryotic initiation factor 4A-I	EIF4A1	tr|A8K7F6|A8K7F6_HUMAN RNA helicase OS=Homo sapiens OX=9606 PE=2 SV=1;sp|P60842|IF4A1_HUMAN Eukaryotic initiation factor 4A-I OS=Homo sapiens OX=9606 GN=EIF4A1 PE=1 SV=1;tr|A8K088|A8K088_HUMAN RNA helicase OS=Homo sapiens OX=9606 PE=2 SV=1;tr|J3KTB5|J3KTB5	29	10	10	10	5	9	5	9	5	9	24.4	46.121	406	81.341	13.8	22.2	932120000	206200000	725920000
I3L3H2;A0A024R8W0;P38919	I3L3H2;A0A024R8W0;P38919	Eukaryotic initiation factor 4A-III;Eukaryotic initiation factor 4A-III, N-terminally processed	EIF4A3;DDX48	tr|I3L3H2|I3L3H2_HUMAN RNA helicase OS=Homo sapiens OX=9606 GN=EIF4A3 PE=1 SV=2;tr|A0A024R8W0|A0A024R8W0_HUMAN RNA helicase OS=Homo sapiens OX=9606 GN=DDX48 PE=3 SV=1;sp|P38919|IF4A3_HUMAN Eukaryotic initiation factor 4A-III OS=Homo sapiens OX=9606 GN=EIF4	3	5	5	5	1	4	1	4	1	4	12.8	44.511	390	31.908	2.6	10.3	301080000	24023000	277060000
Q7Z5Y0;B4DEP6;E7EX17;B4DRM3;P23588;F8VX11;B4DS01;F8VP89	Q7Z5Y0;B4DEP6;E7EX17;B4DRM3;P23588;F8VX11;B4DS01	Eukaryotic translation initiation factor 4B	EIF4B	tr|Q7Z5Y0|Q7Z5Y0_HUMAN eIF4B protein (Fragment) OS=Homo sapiens OX=9606 GN=EIF4B PE=2 SV=1;tr|B4DEP6|B4DEP6_HUMAN cDNA FLJ59206, highly similar to Eukaryotic translation initiation factor 4B OS=Homo sapiens OX=9606 PE=2 SV=1;tr|E7EX17|E7EX17_HUMAN Eukaryot	8	3	3	3	3	2	3	2	3	2	10.3	39.217	349	27.828	10.3	8.3	159540000	83322000	76215000
B4E1E4;B9A023;B8ZZL3;B9A044;B8ZZ50;Q59FE1;Q53RG0;O60573;C9JEL3	B4E1E4;B9A023;B8ZZL3;B9A044;B8ZZ50;Q59FE1;Q53RG0;O60573;C9JEL3	Eukaryotic translation initiation factor 4E type 2	EIF4E2;tmp_locus_9	tr|B4E1E4|B4E1E4_HUMAN Eukaryotic translation initiation factor 4E type 2 OS=Homo sapiens OX=9606 GN=EIF4E2 PE=1 SV=1;tr|B9A023|B9A023_HUMAN Eukaryotic translation initiation factor 4E type 2 OS=Homo sapiens OX=9606 GN=EIF4E2 PE=1 SV=1;tr|B8ZZL3|B8ZZL3_HUM	9	2	2	2	1	2	1	2	1	2	9	21.702	188	31.882	5.3	9	228930000	27797000	201140000
E7EUU4;E7EX73;E9PGM1;B4DGF1;A0A7I2Y1C3;B2RU10;B2RU06;Q4LE58;Q04637;B4DSI9;Q96I65;C9JF13;C9J6B6;C9J2Z7;C9K073;H7C044;C9JHW9;O95065;F8WCF2;A0A6Q8PFB2;C9JIH5;C9JWH9;REV__F5H7J8;REV__Q8NEG2;REV__Q86XB5;REV__C9JQZ6;REV__J3KQX6	E7EUU4;E7EX73;E9PGM1;B4DGF1;A0A7I2Y1C3;B2RU10;B2RU06;Q4LE58;Q04637;B4DSI9	Eukaryotic translation initiation factor 4 gamma 1	EIF4G1;EIF4G1 variant protein	tr|E7EUU4|E7EUU4_HUMAN Eukaryotic translation initiation factor 4 gamma 1 OS=Homo sapiens OX=9606 GN=EIF4G1 PE=1 SV=1;tr|E7EX73|E7EX73_HUMAN Eukaryotic translation initiation factor 4 gamma 1 OS=Homo sapiens OX=9606 GN=EIF4G1 PE=1 SV=1;tr|E9PGM1|E9PGM1_HUM	27	18	18	16	10	14	10	14	8	12	12.4	171.64	1560	121.23	6.9	10.2	1121200000	297290000	823890000
A0A0A0MSA7;A0A0U1RQK7;Q59GJ0;O43432;B4DZE1;B4DH17;B1AN91;B1AN92;B4DXR2	A0A0A0MSA7;A0A0U1RQK7;Q59GJ0;O43432;B4DZE1;B4DH17	Eukaryotic translation initiation factor 4 gamma 3	EIF4G3	tr|A0A0A0MSA7|A0A0A0MSA7_HUMAN Eukaryotic translation initiation factor 4 gamma 3 OS=Homo sapiens OX=9606 GN=EIF4G3 PE=1 SV=1;tr|A0A0U1RQK7|A0A0U1RQK7_HUMAN Eukaryotic translation initiation factor 4 gamma 3 OS=Homo sapiens OX=9606 GN=EIF4G3 PE=1 SV=2;tr|Q	9	3	1	1	3	2	1	0	1	0	1.8	180.5	1621	-2	1.8	1.3	102560000	102560000	0
F8WCJ1;C9J7B5;C9J4W5;I3L397;I3L504;Q9GZV4;P63241	F8WCJ1;C9J7B5;C9J4W5;I3L397;I3L504;Q9GZV4;P63241	Eukaryotic translation initiation factor 5A;Eukaryotic translation initiation factor 5A-2;Eukaryotic translation initiation factor 5A-1	EIF5A2;EIF5A	tr|F8WCJ1|F8WCJ1_HUMAN Eukaryotic translation initiation factor 5A OS=Homo sapiens OX=9606 GN=EIF5A2 PE=1 SV=1;tr|C9J7B5|C9J7B5_HUMAN Eukaryotic translation initiation factor 5A OS=Homo sapiens OX=9606 GN=EIF5A2 PE=1 SV=1;tr|C9J4W5|C9J4W5_HUMAN Eukaryotic	7	1	1	1	1	1	1	1	1	1	7.6	11.687	105	-2	7.6	7.6	50611000	50611000	0
B7ZBH1;P56537	B7ZBH1;P56537	Eukaryotic translation initiation factor 6	EIF6	tr|B7ZBH1|B7ZBH1_HUMAN Eukaryotic translation initiation factor 6 (Fragment) OS=Homo sapiens OX=9606 GN=EIF6 PE=1 SV=1;sp|P56537|IF6_HUMAN Eukaryotic translation initiation factor 6 OS=Homo sapiens OX=9606 GN=EIF6 PE=1 SV=1	2	1	1	1	0	1	0	1	0	1	9.3	11.824	108	6.8982	0	9.3	32757000	0	32757000
K9JA46;P07900;Q2VPJ6;Q8TBA7;Q86U12;Q96HX7;O75322;G3V2J8;B4DTA5;Q86SX1;Q14568;Q58FG0	K9JA46;P07900;Q2VPJ6;Q8TBA7;Q86U12;Q96HX7;O75322	Heat shock protein HSP 90-alpha	EL52;HSP90AA1	tr|K9JA46|K9JA46_HUMAN Epididymis luminal secretory protein 52 OS=Homo sapiens OX=9606 GN=EL52 PE=2 SV=1;sp|P07900|HS90A_HUMAN Heat shock protein HSP 90-alpha OS=Homo sapiens OX=9606 GN=HSP90AA1 PE=1 SV=5;tr|Q2VPJ6|Q2VPJ6_HUMAN HSP90AA1 protein (Fragment)	12	9	5	5	6	7	3	4	3	4	14.6	84.659	732	33.249	9.4	11.9	219620000	116970000	102650000
Q15717;M0R055;M0QZR9	Q15717;M0R055;M0QZR9	ELAV-like protein 1	ELAVL1	sp|Q15717|ELAV1_HUMAN ELAV-like protein 1 OS=Homo sapiens OX=9606 GN=ELAVL1 PE=1 SV=2;tr|M0R055|M0R055_HUMAN ELAV-like protein 1 (Fragment) OS=Homo sapiens OX=9606 GN=ELAVL1 PE=1 SV=1;tr|M0QZR9|M0QZR9_HUMAN ELAV-like protein 1 OS=Homo sapiens OX=9606 GN=EL	3	4	4	4	0	4	0	4	0	4	12	36.091	326	24.855	0	12	145910000	0	145910000
P50402;Q5HY57	P50402;Q5HY57	Emerin	EMD	sp|P50402|EMD_HUMAN Emerin OS=Homo sapiens OX=9606 GN=EMD PE=1 SV=1;tr|Q5HY57|Q5HY57_HUMAN Emerin OS=Homo sapiens OX=9606 GN=EMD PE=1 SV=1	2	8	8	8	4	8	4	8	4	8	33.5	28.994	254	118.21	19.7	33.5	1655900000	625170000	1030800000
P07814;B4DP50;V9GYZ6;Q3KQZ8;B4DKX5	P07814;B4DP50;V9GYZ6;Q3KQZ8;B4DKX5	Bifunctional glutamate/proline--tRNA ligase;Glutamate--tRNA ligase;Proline--tRNA ligase	EPRS	sp|P07814|SYEP_HUMAN Bifunctional glutamate/proline--tRNA ligase OS=Homo sapiens OX=9606 GN=EPRS1 PE=1 SV=5;tr|B4DP50|B4DP50_HUMAN Prolyl-tRNA synthetase OS=Homo sapiens OX=9606 PE=2 SV=1;tr|V9GYZ6|V9GYZ6_HUMAN Glutamyl-tRNA synthetase (Fragment) OS=Homo s	5	2	2	2	1	1	1	1	1	1	1.3	170.59	1512	11.486	0.7	0.6	43083000	9688700	33394000
P42566;B1AUU8;Q7Z5V0;B7Z240;B3KR37;S4R3U1	P42566;B1AUU8;Q7Z5V0;B7Z240	Epidermal growth factor receptor substrate 15	EPS15	sp|P42566|EPS15_HUMAN Epidermal growth factor receptor substrate 15 OS=Homo sapiens OX=9606 GN=EPS15 PE=1 SV=2;tr|B1AUU8|B1AUU8_HUMAN Epidermal growth factor receptor substrate 15 OS=Homo sapiens OX=9606 GN=EPS15 PE=1 SV=1;tr|Q7Z5V0|Q7Z5V0_HUMAN EPS15 prot	6	25	25	25	0	25	0	25	0	25	34.4	98.655	896	323.31	0	34.4	3683000000	0	3683000000
A5PKY0;A0A024R7G6;M0R165;A8K5P4;Q9UBC2;M0R2S2;B4DQX5;B4DME4;K7EJR2;M0R330;M0QX30;M0R1V5	A5PKY0;A0A024R7G6;M0R165;A8K5P4;Q9UBC2;M0R2S2;B4DQX5;B4DME4	Epidermal growth factor receptor substrate 15-like 1	EPS15L1	tr|A5PKY0|A5PKY0_HUMAN EPS15L1 protein (Fragment) OS=Homo sapiens OX=9606 GN=EPS15L1 PE=2 SV=1;tr|A0A024R7G6|A0A024R7G6_HUMAN Epidermal growth factor receptor pathway substrate 15-like 1, isoform CRA_a OS=Homo sapiens OX=9606 GN=EPS15L1 PE=4 SV=1;tr|M0R165	12	3	3	3	0	3	0	3	0	3	4.7	66.347	600	18.983	0	4.7	106980000	0	106980000
G3V279;A0A024R6D4;P84090	G3V279;A0A024R6D4;P84090	Enhancer of rudimentary homolog	ERH	tr|G3V279|G3V279_HUMAN Enhancer of rudimentary homolog OS=Homo sapiens OX=9606 GN=ERH PE=1 SV=1;tr|A0A024R6D4|A0A024R6D4_HUMAN Enhancer of rudimentary homolog OS=Homo sapiens OX=9606 GN=ERH PE=3 SV=1;sp|P84090|ERH_HUMAN Enhancer of rudimentary homolog OS=H	3	1	1	1	1	1	1	1	1	1	15.5	8.2033	71	7.1924	15.5	15.5	72470000	24860000	47610000
B2RDK6;O75477;B4DPN7;B0QZ43	B2RDK6;O75477;B4DPN7;B0QZ43	Erlin-1	ERLIN1	tr|B2RDK6|B2RDK6_HUMAN cDNA, FLJ96656, highly similar to Homo sapiens SPFH domain family, member 1 (SPFH1), mRNA OS=Homo sapiens OX=9606 PE=2 SV=1;sp|O75477|ERLN1_HUMAN Erlin-1 OS=Homo sapiens OX=9606 GN=ERLIN1 PE=1 SV=2;tr|B4DPN7|B4DPN7_HUMAN cDNA FLJ5755	4	2	2	1	1	1	1	1	0	1	7.5	38.911	346	15.887	3.5	4	33792000	0	33792000
I6S2Y9;Q9UJM3;B3KTV8;K7ENN7;K7ENI4;K7EMD2;K7EJB4	I6S2Y9;Q9UJM3;B3KTV8	ERBB receptor feedback inhibitor 1	ERRFI1	tr|I6S2Y9|I6S2Y9_HUMAN ERBB receptor feedback inhibitor 1 OS=Homo sapiens OX=9606 GN=ERRFI1 PE=4 SV=1;sp|Q9UJM3|ERRFI_HUMAN ERBB receptor feedback inhibitor 1 OS=Homo sapiens OX=9606 GN=ERRFI1 PE=1 SV=1;tr|B3KTV8|B3KTV8_HUMAN cDNA FLJ38830 fis, clone MESAN	7	13	13	13	11	10	11	10	11	10	39.6	50.559	462	145.01	37	27.5	2151900000	782440000	1369500000
B0QYK0;Q01844;A9Z0R7;Q71E78;H7BY36;C3UMV4;F1JVV5;A0A0D9SFL3;C9JGE3;C3UMV3;C3UMV2	B0QYK0;Q01844;A9Z0R7;Q71E78;H7BY36;C3UMV4;F1JVV5;A0A0D9SFL3;C9JGE3;C3UMV3;C3UMV2	RNA-binding protein EWS	EWSR1;EWSR1/ZNF384 fusion;EWSR1/ATF1 fusion	tr|B0QYK0|B0QYK0_HUMAN RNA-binding protein EWS OS=Homo sapiens OX=9606 GN=EWSR1 PE=1 SV=1;sp|Q01844|EWS_HUMAN RNA-binding protein EWS OS=Homo sapiens OX=9606 GN=EWSR1 PE=1 SV=1;tr|A9Z0R7|A9Z0R7_HUMAN EWSR1/ZNF384 fusion protein (Fragment) OS=Homo sapiens O	11	2	2	2	2	2	2	2	2	2	5.3	64.929	618	12.258	5.3	5.3	84965000	37336000	47629000
A0A024RDA1;A1LT29;Q9NV70	A0A024RDA1;A1LT29;Q9NV70	Exocyst complex component 1	EXOC1	tr|A0A024RDA1|A0A024RDA1_HUMAN Exocyst complex component 1, isoform CRA_a OS=Homo sapiens OX=9606 GN=EXOC1 PE=3 SV=1;tr|A1LT29|A1LT29_HUMAN Exocyst complex component 1, isoform CRA_b OS=Homo sapiens OX=9606 GN=EXOC1 PE=3 SV=1;sp|Q9NV70|EXOC1_HUMAN Exocyst	3	1	1	1	0	1	0	1	0	1	1	100.28	879	6.138	0	1	29643000	0	29643000
R4GNH9;R4GMQ7;B1AMU7;B1AMU3;B1AMU4;Q9Y3B2	R4GNH9;R4GMQ7;B1AMU7;B1AMU3;B1AMU4;Q9Y3B2	Exosome complex component CSL4	EXOSC1	tr|R4GNH9|R4GNH9_HUMAN Exosome complex component CSL4 OS=Homo sapiens OX=9606 GN=EXOSC1 PE=1 SV=1;tr|R4GMQ7|R4GMQ7_HUMAN Exosome complex component CSL4 (Fragment) OS=Homo sapiens OX=9606 GN=EXOSC1 PE=1 SV=1;tr|B1AMU7|B1AMU7_HUMAN Exosome complex component	6	1	1	1	0	1	0	1	0	1	11.5	15.105	139	7.9344	0	11.5	26829000	0	26829000
Q01780;B4DFE4;B4DKG8;Q59G73	Q01780;B4DFE4;B4DKG8	Exosome component 10	EXOSC10	sp|Q01780|EXOSX_HUMAN Exosome component 10 OS=Homo sapiens OX=9606 GN=EXOSC10 PE=1 SV=2;tr|B4DFE4|B4DFE4_HUMAN cDNA FLJ59618, highly similar to Exosome component 10 OS=Homo sapiens OX=9606 PE=2 SV=1;tr|B4DKG8|B4DKG8_HUMAN cDNA FLJ60634, highly similar to E	4	3	3	3	0	3	0	3	0	3	4.2	100.83	885	17.322	0	4.2	52724000	0	52724000
B4E001;A3KFL1;A3KFL5;A3KFL2;Q13868	B4E001;A3KFL1;A3KFL5;A3KFL2;Q13868	Exosome complex component RRP4	EXOSC2	tr|B4E001|B4E001_HUMAN cDNA FLJ52817, highly similar to Exosome complex exonuclease RRP4 OS=Homo sapiens OX=9606 PE=2 SV=1;tr|A3KFL1|A3KFL1_HUMAN Ribosomal RNA-processing protein 4 (Fragment) OS=Homo sapiens OX=9606 GN=EXOSC2 PE=1 SV=1;tr|A3KFL5|A3KFL5_HUM	5	2	2	2	0	2	0	2	0	2	15.3	16.753	150	12.103	0	15.3	53003000	0	53003000
Q9NPD3;E9PPI9;E9PI41	Q9NPD3;E9PPI9;E9PI41	Exosome complex component RRP41	EXOSC4	sp|Q9NPD3|EXOS4_HUMAN Exosome complex component RRP41 OS=Homo sapiens OX=9606 GN=EXOSC4 PE=1 SV=3;tr|E9PPI9|E9PPI9_HUMAN Exosome complex component RRP41 OS=Homo sapiens OX=9606 GN=EXOSC4 PE=1 SV=1;tr|E9PI41|E9PI41_HUMAN Exosome complex component RRP41 (Fra	3	2	2	2	0	2	0	2	0	2	9	26.383	245	36.647	0	9	58298000	0	58298000
B4DIU0;B2RDZ9;A0A024R2T3;Q15024	B4DIU0;B2RDZ9;A0A024R2T3;Q15024	Exosome complex component RRP42	EXOSC7	tr|B4DIU0|B4DIU0_HUMAN cDNA FLJ58391, highly similar to Exosome complex exonuclease RRP42 OS=Homo sapiens OX=9606 PE=2 SV=1;tr|B2RDZ9|B2RDZ9_HUMAN cDNA, FLJ96850 OS=Homo sapiens OX=9606 PE=2 SV=1;tr|A0A024R2T3|A0A024R2T3_HUMAN Exosome component 7, isoform	4	1	1	1	0	1	0	1	0	1	6.7	17.925	164	6.0944	0	6.7	0	0	0
H0Y9L5;D6R905;B4DXG8;D6RIY6;A5PLM5;Q06265	H0Y9L5;D6R905;B4DXG8;D6RIY6;A5PLM5;Q06265	Exosome complex component RRP45	EXOSC9	tr|H0Y9L5|H0Y9L5_HUMAN Exosome complex component RRP45 (Fragment) OS=Homo sapiens OX=9606 GN=EXOSC9 PE=1 SV=1;tr|D6R905|D6R905_HUMAN Exosome complex component RRP45 (Fragment) OS=Homo sapiens OX=9606 GN=EXOSC9 PE=1 SV=1;tr|B4DXG8|B4DXG8_HUMAN Exosome compl	6	1	1	1	0	1	0	1	0	1	5.8	18.67	172	6.0425	0	5.8	33047000	0	33047000
Q69EZ8;B4DDT3;E9PIT3;P00734	Q69EZ8;B4DDT3;E9PIT3;P00734	Prothrombin;Activation peptide fragment 1;Activation peptide fragment 2;Thrombin light chain;Thrombin heavy chain	F2	tr|Q69EZ8|Q69EZ8_HUMAN Prothrombin (Fragment) OS=Homo sapiens OX=9606 PE=2 SV=1;tr|B4DDT3|B4DDT3_HUMAN cDNA FLJ54622, highly similar to Prothrombin OS=Homo sapiens OX=9606 PE=2 SV=1;tr|E9PIT3|E9PIT3_HUMAN Activation peptide fragment 1 OS=Homo sapiens OX=96	4	1	1	1	1	0	1	0	1	0	5.4	33.637	295	6.027	5.4	0	12675000	12675000	0
Q9NZB2;A0A0C4DG79;A0A494C0Y9;A0A0C4DH52	Q9NZB2;A0A0C4DG79	Constitutive coactivator of PPAR-gamma-like protein 1	FAM120A	sp|Q9NZB2|F120A_HUMAN Constitutive coactivator of PPAR-gamma-like protein 1 OS=Homo sapiens OX=9606 GN=FAM120A PE=1 SV=2;tr|A0A0C4DG79|A0A0C4DG79_HUMAN Constitutive coactivator of PPAR-gamma-like protein 1 (Fragment) OS=Homo sapiens OX=9606 GN=FAM120A PE=1	4	7	7	7	1	6	1	6	1	6	7.9	121.89	1118	48.504	0.9	7	242010000	22129000	219880000
Q86VR2;K7EQI9;K7ENZ6;K7EMF4;K7ELM8;K7EPD0;K7EJ42;K7EJ34;K7ENF4	Q86VR2;K7EQI9	Protein FAM134C	FAM134C	sp|Q86VR2|RETR3_HUMAN Reticulophagy regulator 3 OS=Homo sapiens OX=9606 GN=RETREG3 PE=1 SV=1;tr|K7EQI9|K7EQI9_HUMAN Reticulophagy regulator 3 OS=Homo sapiens OX=9606 GN=RETREG3 PE=1 SV=1	9	4	4	4	0	4	0	4	0	4	10.3	51.396	466	26.924	0	10.3	168280000	0	168280000
Q92567	Q92567	Protein FAM168A	FAM168A	sp|Q92567|F168A_HUMAN Protein FAM168A OS=Homo sapiens OX=9606 GN=FAM168A PE=1 SV=2	1	3	3	3	2	3	2	3	2	3	14.8	26.184	244	27.86	7.4	14.8	2069800000	846370000	1223400000
B7Z6U4;A0PJ69;G3V4R8;G3V2J9;Q6EMB2	B7Z6U4;A0PJ69;G3V4R8;G3V2J9;Q6EMB2	Tubulin polyglutamylase TTLL5	FAM65B;TTLL5	tr|B7Z6U4|B7Z6U4_HUMAN Rho family-interacting cell polarization regulator 2 OS=Homo sapiens OX=9606 GN=RIPOR2 PE=1 SV=1;tr|A0PJ69|A0PJ69_HUMAN TTLL5 protein (Fragment) OS=Homo sapiens OX=9606 GN=TTLL5 PE=2 SV=1;tr|G3V4R8|G3V4R8_HUMAN Tubulin polyglutamylas	5	1	1	1	1	0	1	0	1	0	0.9	72.458	647	-2	0.9	0	29420000	29420000	0
J3KPS2;A0A494C1T9;Q6ZRV2	J3KPS2;A0A494C1T9;Q6ZRV2	Protein FAM83H	FAM83H	tr|J3KPS2|J3KPS2_HUMAN Protein FAM83H (Fragment) OS=Homo sapiens OX=9606 GN=FAM83H PE=1 SV=1;tr|A0A494C1T9|A0A494C1T9_HUMAN Protein FAM83H OS=Homo sapiens OX=9606 GN=FAM83H PE=1 SV=1;sp|Q6ZRV2|FA83H_HUMAN Protein FAM83H OS=Homo sapiens OX=9606 GN=FAM83H PE	3	1	1	1	0	1	0	1	0	1	1.4	96.337	906	6.7794	0	1.4	15574000	0	15574000
E7ER68;B4DUD8;Q658Y4	E7ER68;B4DUD8;Q658Y4	Protein FAM91A1	FAM91A1	tr|E7ER68|E7ER68_HUMAN Protein FAM91A1 OS=Homo sapiens OX=9606 GN=FAM91A1 PE=1 SV=1;tr|B4DUD8|B4DUD8_HUMAN cDNA FLJ57597 OS=Homo sapiens OX=9606 PE=2 SV=1;sp|Q658Y4|F91A1_HUMAN Protein FAM91A1 OS=Homo sapiens OX=9606 GN=FAM91A1 PE=1 SV=3	3	1	1	1	0	1	0	1	0	1	1.4	88.986	789	5.8937	0	1.4	14571000	0	14571000
Q05CT2;E9PH82;I6L9E8;Q8NCA5;C9J3G8;B3KTW4	Q05CT2;E9PH82;I6L9E8;Q8NCA5;C9J3G8;B3KTW4	Protein FAM98A	FAM98A	tr|Q05CT2|Q05CT2_HUMAN FAM98A protein (Fragment) OS=Homo sapiens OX=9606 GN=FAM98A PE=2 SV=1;tr|E9PH82|E9PH82_HUMAN Protein FAM98A OS=Homo sapiens OX=9606 GN=FAM98A PE=1 SV=1;tr|I6L9E8|I6L9E8_HUMAN Family with sequence similarity 98, member A OS=Homo sapie	6	2	2	2	0	2	0	2	0	2	20.1	20.723	189	24.016	0	20.1	131460000	0	131460000
Q52LJ0	Q52LJ0	Protein FAM98B	FAM98B	sp|Q52LJ0|FA98B_HUMAN Protein FAM98B OS=Homo sapiens OX=9606 GN=FAM98B PE=1 SV=2	1	1	1	1	1	1	1	1	1	1	2.8	45.547	433	6.7853	2.8	2.8	25199000	6131400	19068000
Q9BR63;Q9NSD9	Q9BR63;Q9NSD9	Phenylalanine--tRNA ligase beta subunit	FARSB	tr|Q9BR63|Q9BR63_HUMAN Phenylalanyl-tRNA synthetase beta subunit (Fragment) OS=Homo sapiens OX=9606 GN=FARSB PE=2 SV=2;sp|Q9NSD9|SYFB_HUMAN Phenylalanine--tRNA ligase beta subunit OS=Homo sapiens OX=9606 GN=FARSB PE=1 SV=3	2	1	1	1	0	1	0	1	0	1	1.9	65.7	585	6.6869	0	1.9	29525000	0	29525000
Q6IBR2;Q9Y285;K7ERS0;K7EK06;K7ER16;K7EPH2;K7ER00	Q6IBR2;Q9Y285;K7ERS0;K7EK06;K7ER16;K7EPH2;K7ER00	Phenylalanine--tRNA ligase alpha subunit	FARSLA;FARSA	tr|Q6IBR2|Q6IBR2_HUMAN Phenylalanine--tRNA ligase OS=Homo sapiens OX=9606 GN=FARSLA PE=2 SV=1;sp|Q9Y285|SYFA_HUMAN Phenylalanine--tRNA ligase alpha subunit OS=Homo sapiens OX=9606 GN=FARSA PE=1 SV=3;tr|K7ERS0|K7ERS0_HUMAN Phenylalanine--tRNA ligase alpha s	7	2	2	2	0	2	0	2	0	2	3.9	57.563	508	12.564	0	3.9	49330000	0	49330000
E9PR30;P62861	E9PR30;P62861	40S ribosomal protein S30	FAU	tr|E9PR30|E9PR30_HUMAN 40S ribosomal protein S30 OS=Homo sapiens OX=9606 GN=FAU PE=1 SV=1;sp|P62861|RS30_HUMAN 40S ribosomal protein S30 OS=Homo sapiens OX=9606 GN=FAU PE=1 SV=1	2	1	1	1	1	0	1	0	1	0	10.2	10.905	98	6.0959	10.2	0	23125000	23125000	0
Q96BS4;P22087;M0QXL5;M0R2Q4;B4DLD4;M0R2U2;M0R1H0;M0R2B0;M0R0P1;M0R299;M0QXC9	Q96BS4;P22087;M0QXL5;M0R2Q4;B4DLD4;M0R2U2;M0R1H0;M0R2B0;M0R0P1;M0R299	rRNA 2-O-methyltransferase fibrillarin	FBL	tr|Q96BS4|Q96BS4_HUMAN FBL protein (Fragment) OS=Homo sapiens OX=9606 GN=FBL PE=2 SV=2;sp|P22087|FBRL_HUMAN rRNA 2-O-methyltransferase fibrillarin OS=Homo sapiens OX=9606 GN=FBL PE=1 SV=2;tr|M0QXL5|M0QXL5_HUMAN rRNA 2-O-methyltransferase fibrillarin (Fra	11	8	8	8	7	6	7	6	7	6	39.2	28.449	260	63.477	34.6	28.5	1332800000	871100000	461720000
A6NHQ2	A6NHQ2	rRNA/tRNA 2-O-methyltransferase fibrillarin-like protein 1	FBLL1	sp|A6NHQ2|FBLL1_HUMAN rRNA/tRNA 2-O-methyltransferase fibrillarin-like protein 1 OS=Homo sapiens OX=9606 GN=FBLL1 PE=3 SV=2	1	1	1	1	1	1	1	1	1	1	3.3	34.803	334	6.5002	3.3	3.3	94600000	94600000	0
Q9UKT4;B2RB17	Q9UKT4;B2RB17	F-box only protein 5	FBXO5	sp|Q9UKT4|FBX5_HUMAN F-box only protein 5 OS=Homo sapiens OX=9606 GN=FBXO5 PE=1 SV=1;tr|B2RB17|B2RB17_HUMAN cDNA, FLJ95258, highly similar to Homo sapiens F-box protein 5 (FBXO5), mRNA OS=Homo sapiens OX=9606 PE=2 SV=1	2	2	2	2	0	2	0	2	0	2	4	50.146	447	12.61	0	4	66352000	0	66352000
F5H1Y3;Q6FHX6;P39748;B4DWZ4	F5H1Y3;Q6FHX6;P39748;B4DWZ4	Flap endonuclease 1	FEN1	tr|F5H1Y3|F5H1Y3_HUMAN Flap endonuclease 1 (Fragment) OS=Homo sapiens OX=9606 GN=FEN1 PE=1 SV=1;tr|Q6FHX6|Q6FHX6_HUMAN Flap endonuclease 1 OS=Homo sapiens OX=9606 GN=FEN1 PE=2 SV=1;sp|P39748|FEN1_HUMAN Flap endonuclease 1 OS=Homo sapiens OX=9606 GN=FEN1 PE	4	2	2	2	0	2	0	2	0	2	16.4	18.275	165	11.426	0	16.4	80402000	0	80402000
I0CE67;Q6I9R8;Q2TSB7;Q2XQU9;Q14192;Q53T40;Q53QP3	I0CE67;Q6I9R8;Q2TSB7;Q2XQU9;Q14192;Q53T40	Four and a half LIM domains protein 2	FHL2;AAG11	tr|I0CE67|I0CE67_HUMAN Four-and-a-half LIM domains 2 OS=Homo sapiens OX=9606 GN=FHL2 PE=2 SV=1;tr|Q6I9R8|Q6I9R8_HUMAN FHL2 protein OS=Homo sapiens OX=9606 GN=FHL2 PE=2 SV=1;tr|Q2TSB7|Q2TSB7_HUMAN Aging-associated gene 11 OS=Homo sapiens OX=9606 GN=AAG11 PE	7	4	4	4	4	1	4	1	4	1	17.5	30.949	269	27.325	17.5	4.1	168980000	134760000	34218000
C9JYJ6;Q4L180	C9JYJ6;Q4L180	Filamin A-interacting protein 1-like	FILIP1L	tr|C9JYJ6|C9JYJ6_HUMAN Filamin A-interacting protein 1-like (Fragment) OS=Homo sapiens OX=9606 GN=FILIP1L PE=1 SV=1;sp|Q4L180|FIL1L_HUMAN Filamin A-interacting protein 1-like OS=Homo sapiens OX=9606 GN=FILIP1L PE=1 SV=2	2	1	1	1	0	1	0	1	0	1	1.7	96.302	837	6.5565	0	1.7	14888000	0	14888000
A0A0A0MTJ1;B2R8G6;A0A024R7P2;B7Z6M0;Q14318;U3KQI1;U3KQ64	A0A0A0MTJ1;B2R8G6;A0A024R7P2;B7Z6M0;Q14318;U3KQI1;U3KQ64	Peptidyl-prolyl cis-trans isomerase FKBP8	FKBP8	tr|A0A0A0MTJ1|A0A0A0MTJ1_HUMAN Peptidyl-prolyl cis-trans isomerase FKBP8 OS=Homo sapiens OX=9606 GN=FKBP8 PE=1 SV=1;tr|B2R8G6|B2R8G6_HUMAN Peptidylprolyl isomerase OS=Homo sapiens OX=9606 PE=2 SV=1;tr|A0A024R7P2|A0A024R7P2_HUMAN Peptidylprolyl isomerase OS	7	2	2	2	0	2	0	2	0	2	9.6	27.133	249	14.346	0	9.6	86236000	0	86236000
I0B0K3;I0B0K4;I0B0K5;I0B0K6;I0B0K7;I0B0K8;P20930;Q4JFL9;Q03838;Q05331	I0B0K3;I0B0K4;I0B0K5;I0B0K6;I0B0K7;I0B0K8;P20930;Q4JFL9;Q03838;Q05331	Filaggrin;Protein S100	FLG	tr|I0B0K3|I0B0K3_HUMAN Truncated profilaggrin OS=Homo sapiens OX=9606 GN=FLG PE=4 SV=1;tr|I0B0K4|I0B0K4_HUMAN Truncated profilaggrin OS=Homo sapiens OX=9606 GN=FLG PE=4 SV=1;tr|I0B0K5|I0B0K5_HUMAN Truncated profilaggrin OS=Homo sapiens OX=9606 GN=FLG PE=4	10	2	2	2	0	2	0	2	0	2	2.5	91.099	825	12.864	0	2.5	209720000	0	209720000
Q5D862	Q5D862	Filaggrin-2	FLG2	sp|Q5D862|FILA2_HUMAN Filaggrin-2 OS=Homo sapiens OX=9606 GN=FLG2 PE=1 SV=1	1	11	11	11	0	11	0	11	0	11	10.8	248.07	2391	71.81	0	10.8	675410000	0	675410000
B4DIX0;Q13045;Q59H95	B4DIX0;Q13045;Q59H95	Protein flightless-1 homolog	FLII	tr|B4DIX0|B4DIX0_HUMAN cDNA FLJ50778, highly similar to Protein flightless-1 homolog OS=Homo sapiens OX=9606 PE=2 SV=1;sp|Q13045|FLII_HUMAN Protein flightless-1 homolog OS=Homo sapiens OX=9606 GN=FLII PE=1 SV=2;tr|Q59H95|Q59H95_HUMAN Flightless I homolog v	3	3	3	3	1	3	1	3	1	3	2.6	141.48	1238	18.093	0.7	2.6	70790000	9346600	61444000
A6NDY9;Q60FE6;Q60FE5;P21333;Q8TES4;A0A087WWY3;A0A7I2V3E6;F8WE98;A0A024R321;O75369;A0A669KBC6;B4DTD5;Q96C61;Q6NXF2	A6NDY9;Q60FE6;Q60FE5;P21333;Q8TES4	Filamin-A	FLNA;FLJ00119	tr|A6NDY9|A6NDY9_HUMAN Filamin A OS=Homo sapiens OX=9606 GN=FLNA PE=2 SV=4;tr|Q60FE6|Q60FE6_HUMAN Filamin A OS=Homo sapiens OX=9606 GN=FLNA PE=2 SV=1;tr|Q60FE5|Q60FE5_HUMAN Filamin-A OS=Homo sapiens OX=9606 GN=FLNA PE=1 SV=1;sp|P21333|FLNA_HUMAN Filamin-A	14	10	10	7	3	7	3	7	2	5	4.8	245.86	2315	57.669	1.7	3.1	215660000	47906000	167750000
Q14315	Q14315	Filamin-C	FLNC	sp|Q14315|FLNC_HUMAN Filamin-C OS=Homo sapiens OX=9606 GN=FLNC PE=1 SV=3	1	6	3	3	2	4	1	2	1	2	2.2	291.02	2725	21.93	0.8	1.5	32642000	0	32642000
X5DQX7;Q06787;Q59GC1;W5ZQ92;B4DFH8;R9WPL0;A0A087WXI3;R9WNI0;A0A0K0MJ24;Q8IXW7;A0A087WWR6;A0A087WY29	X5DQX7;Q06787;Q59GC1;W5ZQ92;B4DFH8;R9WPL0;A0A087WXI3;R9WNI0	Fragile X mental retardation protein 1	FMR1	tr|X5DQX7|X5DQX7_HUMAN Synaptic functional regulator FMR1 (Fragment) OS=Homo sapiens OX=9606 GN=FMR1 PE=2 SV=1;sp|Q06787|FMR1_HUMAN Synaptic functional regulator FMR1 OS=Homo sapiens OX=9606 GN=FMR1 PE=1 SV=1;tr|Q59GC1|Q59GC1_HUMAN Synaptic functional regu	12	6	5	2	1	6	1	5	1	2	9.8	71.204	632	32.452	1.7	9.8	158610000	0	158610000
Q53EP0	Q53EP0	Fibronectin type III domain-containing protein 3B	FNDC3B	sp|Q53EP0|FND3B_HUMAN Fibronectin type III domain-containing protein 3B OS=Homo sapiens OX=9606 GN=FNDC3B PE=1 SV=2	1	1	1	1	0	1	0	1	0	1	1.1	132.89	1204	6.7856	0	1.1	21234000	0	21234000
Q86XX4;Q4W596;H0Y9C9;H0Y9A6;Q69YV4;Q05CW8;Q6AI26	Q86XX4	Extracellular matrix protein FRAS1	FRAS1	sp|Q86XX4|FRAS1_HUMAN Extracellular matrix organizing protein FRAS1 OS=Homo sapiens OX=9606 GN=FRAS1 PE=1 SV=2	7	7	7	7	0	7	0	7	0	7	2.6	443.21	4008	41.877	0	2.6	193040000	0	193040000
Q9P2Q2;A0A0J9YYA7	Q9P2Q2;A0A0J9YYA7	FERM domain-containing protein 4A	FRMD4A	sp|Q9P2Q2|FRM4A_HUMAN FERM domain-containing protein 4A OS=Homo sapiens OX=9606 GN=FRMD4A PE=1 SV=3;tr|A0A0J9YYA7|A0A0J9YYA7_HUMAN FERM domain-containing protein 4A (Fragment) OS=Homo sapiens OX=9606 GN=FRMD4A PE=1 SV=1	2	2	2	2	0	2	0	2	0	2	2.9	115.46	1039	13.57	0	2.9	36082000	0	36082000
Q6NZ44;B3KXC3;A0A024R525;P02794;E9PQR3;E9PKM5;E9PRK8;E9PK45;E9PKY7;Q8TD27;Q6NS36;D3DPG2;G3V1D1;G3V192	Q6NZ44;B3KXC3;A0A024R525;P02794;E9PQR3;E9PKM5;E9PRK8;E9PK45;E9PKY7;Q8TD27;Q6NS36	Ferritin;Ferritin heavy chain;Ferritin heavy chain, N-terminally processed	FTH1	tr|Q6NZ44|Q6NZ44_HUMAN Ferritin OS=Homo sapiens OX=9606 GN=FTH1 PE=1 SV=1;tr|B3KXC3|B3KXC3_HUMAN Ferritin OS=Homo sapiens OX=9606 PE=2 SV=1;tr|A0A024R525|A0A024R525_HUMAN Ferritin OS=Homo sapiens OX=9606 GN=FTH1 PE=3 SV=1;sp|P02794|FRIH_HUMAN Ferritin heav	14	3	3	3	3	0	3	0	3	0	17.5	21.241	183	17.747	17.5	0	88633000	88633000	0
B4DKU3;Q8IY81	B4DKU3;Q8IY81	pre-rRNA processing protein FTSJ3	FTSJ3	tr|B4DKU3|B4DKU3_HUMAN cDNA FLJ53449, highly similar to rRNA methyltransferase 3 OS=Homo sapiens OX=9606 PE=2 SV=1;sp|Q8IY81|SPB1_HUMAN pre-rRNA 2-O-ribose RNA methyltransferase FTSJ3 OS=Homo sapiens OX=9606 GN=FTSJ3 PE=1 SV=2	2	4	4	4	1	3	1	3	1	3	6.9	82.578	726	26.444	1	5.9	83501000	38363000	45138000
A0A0F7KYT8;B4DXZ6;A0A0F7L1S3;P51114;A0A0F7L0Q8;B4DM78;E9PFF5;B4DM21;E7EU85;B4DGH9;C9JAJ4;C9JZE0;C9JY20;C9J5B4;C9IZ22;H7C4S4;Q14341	A0A0F7KYT8;B4DXZ6;A0A0F7L1S3;P51114;A0A0F7L0Q8;B4DM78;E9PFF5;B4DM21;E7EU85;B4DGH9	Fragile X mental retardation syndrome-related protein 1	FXR1	tr|A0A0F7KYT8|A0A0F7KYT8_HUMAN Fragile X mental retardation autosomal homolog variant p2K OS=Homo sapiens OX=9606 GN=FXR1 PE=2 SV=1;tr|B4DXZ6|B4DXZ6_HUMAN Fragile X mental retardation syndrome-related protein 1 OS=Homo sapiens OX=9606 GN=FXR1 PE=1 SV=1;tr|	17	24	24	22	11	22	11	22	10	20	41.4	76.199	677	197.11	23.9	38.7	8681800000	695450000	7986400000
P51116;I3L1Z2	P51116	Fragile X mental retardation syndrome-related protein 2	FXR2	sp|P51116|FXR2_HUMAN Fragile X mental retardation syndrome-related protein 2 OS=Homo sapiens OX=9606 GN=FXR2 PE=1 SV=2	2	10	8	8	4	10	3	8	3	8	19.5	74.222	673	105.1	9.8	19.5	1180100000	150470000	1029700000
A0A7I2V647;A0A7I2V3E2;A0A7I2V3P9;A0A7I2YQD9;A8K6V7;A0A024RDB2;A0A024RDE5;Q9UN86;H0YAE3;A0A7I2V481;A0A7I2V3R7;A0A7I2V547;A0A7I2V382;A0A7I2V3Z6;D6RAC7;D6RB17;A0A7I2YQS2	A0A7I2V647;A0A7I2V3E2;A0A7I2V3P9;A0A7I2YQD9;A8K6V7;A0A024RDB2;A0A024RDE5;Q9UN86;H0YAE3;A0A7I2V481;A0A7I2V3R7;A0A7I2V547;A0A7I2V382;A0A7I2V3Z6;D6RAC7;D6RB17;A0A7I2YQS2	Ras GTPase-activating protein-binding protein 2	G3BP2	tr|A0A7I2V647|A0A7I2V647_HUMAN Ras GTPase-activating protein-binding protein 2 OS=Homo sapiens OX=9606 GN=G3BP2 PE=4 SV=1;tr|A0A7I2V3E2|A0A7I2V3E2_HUMAN Ras GTPase-activating protein-binding protein 2 OS=Homo sapiens OX=9606 GN=G3BP2 PE=4 SV=1;tr|A0A7I2V3P	17	2	2	2	1	2	1	2	1	2	6.2	40.197	355	13.955	3.7	6.2	164790000	58671000	106120000
Q2Z1P3;A0A1B0GTL5;Q9BXF6	Q2Z1P3;A0A1B0GTL5;Q9BXF6	Rab11 family-interacting protein 5	GAF1;RAB11FIP5	tr|Q2Z1P3|Q2Z1P3_HUMAN Uncharacterized protein GAF1 (Fragment) OS=Homo sapiens OX=9606 GN=GAF1 PE=4 SV=1;tr|A0A1B0GTL5|A0A1B0GTL5_HUMAN Rab11 family-interacting protein 5 OS=Homo sapiens OX=9606 GN=RAB11FIP5 PE=1 SV=1;sp|Q9BXF6|RFIP5_HUMAN Rab11 family-int	3	2	2	2	1	2	1	2	1	2	5.7	55.945	522	12.138	3.1	5.7	108530000	34359000	74171000
A0A024R862;A0A024R8A2;Q14C86;F8W9S7;A0A024R875;B3KN67;C9IZ08;B4DK42;B4DGD8;B3KTX2;B0QZ65;H0Y4E7;H0Y7I9;A0A0A0MQV8;B3KMM3;C9IZX9	A0A024R862;A0A024R8A2;Q14C86;F8W9S7;A0A024R875;B3KN67;C9IZ08;B4DK42	GTPase-activating protein and VPS9 domain-containing protein 1	GAPVD1	tr|A0A024R862|A0A024R862_HUMAN GTPase activating protein and VPS9 domains 1, isoform CRA_b OS=Homo sapiens OX=9606 GN=GAPVD1 PE=3 SV=1;tr|A0A024R8A2|A0A024R8A2_HUMAN GTPase activating protein and VPS9 domains 1, isoform CRA_d OS=Homo sapiens OX=9606 GN=GAP	16	22	22	22	0	22	0	22	0	22	15.1	162.9	1460	166.86	0	15.1	1938000000	0	1938000000
Q9NY12	Q9NY12	H/ACA ribonucleoprotein complex subunit 1	GAR1	sp|Q9NY12|GAR1_HUMAN H/ACA ribonucleoprotein complex subunit 1 OS=Homo sapiens OX=9606 GN=GAR1 PE=1 SV=1	1	3	2	2	2	2	1	1	1	1	12	22.348	217	11.489	7.8	7.8	42823000	19854000	22969000
A0A068F4C8;B7Z731;A0A0G2JNZ5;A0A0G2JNZ0;B7Z7G9;B7Z6E6;D3DV87;B2R6A7;A0A223PQI4;A0A0G2JLB3;A0A068F658;B7Z6S9;P04062	A0A068F4C8;B7Z731;A0A0G2JNZ5;A0A0G2JNZ0;B7Z7G9;B7Z6E6;D3DV87;B2R6A7;A0A223PQI4;A0A0G2JLB3;A0A068F658;B7Z6S9;P04062	Glucosylceramidase	GBA	tr|A0A068F4C8|A0A068F4C8_HUMAN Glucosylceramidase OS=Homo sapiens OX=9606 PE=2 SV=1;tr|B7Z731|B7Z731_HUMAN Glucosylceramidase OS=Homo sapiens OX=9606 PE=2 SV=1;tr|A0A0G2JNZ5|A0A0G2JNZ5_HUMAN Glucosylceramidase OS=Homo sapiens OX=9606 GN=GBA PE=1 SV=1;tr|A0	13	1	1	1	1	0	1	0	1	0	3	44.37	398	6.3096	3	0	86680000	86680000	0
A0A3B3IS52;A8K9K4;A0A3B3IRW2;A0A3B3IRK6;Q58F09;A0A384MDR6;Q13724	A0A3B3IS52;A8K9K4;A0A3B3IRW2;A0A3B3IRK6;Q58F09;A0A384MDR6;Q13724	Mannosyl-oligosaccharide glucosidase	GCS1;MOGS	tr|A0A3B3IS52|A0A3B3IS52_HUMAN Mannosyl-oligosaccharide glucosidase (Fragment) OS=Homo sapiens OX=9606 GN=MOGS PE=1 SV=1;tr|A8K9K4|A8K9K4_HUMAN cDNA FLJ75504, highly similar to Homo sapiens glucosidase I, mRNA OS=Homo sapiens OX=9606 PE=2 SV=1;tr|A0A3B3IRW	7	1	1	1	0	1	0	1	0	1	4.2	46.485	428	8.4717	0	4.2	32935000	0	32935000
Q9HC39;Q9HBB9;I3L2C7;Q8WUM5;P57678	Q9HC39;Q9HBB9;I3L2C7;Q8WUM5;P57678	Gem-associated protein 4	GEMIN4	tr|Q9HC39|Q9HC39_HUMAN Uncharacterized protein OS=Homo sapiens OX=9606 PE=2 SV=1;tr|Q9HBB9|Q9HBB9_HUMAN HC56 OS=Homo sapiens OX=9606 PE=4 SV=1;tr|I3L2C7|I3L2C7_HUMAN Gem-associated protein 4 OS=Homo sapiens OX=9606 GN=GEMIN4 PE=1 SV=1;tr|Q8WUM5|Q8WUM5_HUMA	5	1	1	1	1	0	1	0	1	0	1.1	118.79	1047	6.197	1.1	0	16158000	16158000	0
H7BZK5;B8ZZK2;A0A090N7V5;O75223	H7BZK5;B8ZZK2;A0A090N7V5;O75223	Gamma-glutamylcyclotransferase	GGCT;C7orf24	tr|H7BZK5|H7BZK5_HUMAN Gamma-glutamylcyclotransferase (Fragment) OS=Homo sapiens OX=9606 GN=GGCT PE=1 SV=1;tr|B8ZZK2|B8ZZK2_HUMAN Gamma-glutamylcyclotransferase OS=Homo sapiens OX=9606 GN=GGCT PE=1 SV=1;tr|A0A090N7V5|A0A090N7V5_HUMAN Gamma-glutamylcyclotra	4	1	1	1	0	1	0	1	0	1	7.6	13.06	119	6.0759	0	7.6	34699000	0	34699000
O75420;A2VDH9;A4D2E1	O75420;A2VDH9;A4D2E1	PERQ amino acid-rich with GYF domain-containing protein 1	GIGYF1;PERQ1	sp|O75420|GGYF1_HUMAN GRB10-interacting GYF protein 1 OS=Homo sapiens OX=9606 GN=GIGYF1 PE=1 SV=2;tr|A2VDH9|A2VDH9_HUMAN GIGYF1 protein (Fragment) OS=Homo sapiens OX=9606 GN=GIGYF1 PE=2 SV=1;tr|A4D2E1|A4D2E1_HUMAN PERQ amino acid rich, with GYF domain 1 OS	3	2	2	2	2	2	2	2	2	2	2.3	114.6	1035	13.741	2.3	2.3	83076000	29997000	53079000
B4E0N9;B4DMG8;B4DMF5;E9KL48;P00367;Q53GW3;B3KT18;A0A140VK14;P49448;Q59FQ4;Q14400;REV__A0A6B9SM32;REV__E7EV89;REV__B4DVX3;REV__B4DVM9;REV__P29375	B4E0N9;B4DMG8;B4DMF5;E9KL48;P00367;Q53GW3;B3KT18;A0A140VK14;P49448	Glutamate dehydrogenase;Glutamate dehydrogenase 1, mitochondrial;Glutamate dehydrogenase 2, mitochondrial	GLUD1;GLUD2	tr|B4E0N9|B4E0N9_HUMAN Glutamate dehydrogenase OS=Homo sapiens OX=9606 PE=2 SV=1;tr|B4DMG8|B4DMG8_HUMAN Glutamate dehydrogenase OS=Homo sapiens OX=9606 PE=2 SV=1;tr|B4DMF5|B4DMF5_HUMAN Glutamate dehydrogenase OS=Homo sapiens OX=9606 PE=2 SV=1;tr|E9KL48|E9K	16	7	7	7	3	6	3	6	3	6	17.6	54.258	490	46.913	6.7	15.1	460320000	102540000	357780000
B2R6K4;A0A140VJJ8;P62873;C9JD14;B1AKQ8;C9JZN1;F6X3N5;F6UT28;Q71UM6;F5H8J8;F5H100;C9JIS1;B3KVK2;H7C5J5;A0A6Q8PFW8;C9JXA5;F5H0S8;E7EP32;A0A6Q8PG88;A0A6Q8PFE0;A0A6Q8PFV8;Q59G26;A0A7I2S2S9;E9PCP0;A0A2L0WW42;Q6FHM2;F1T0G5;F1T0G4;A8K3F6;Q9HAV0;P62879;P16520	B2R6K4;A0A140VJJ8;P62873;C9JD14;B1AKQ8;C9JZN1;F6X3N5;F6UT28;Q71UM6;F5H8J8;F5H100;C9JIS1;B3KVK2;H7C5J5;A0A6Q8PFW8;C9JXA5;F5H0S8;E7EP32;A0A6Q8PG88;A0A6Q8PFE0;A0A6Q8PFV8;Q59G26;A0A7I2S2S9;E9PCP0;A0A2L0WW42;Q6FHM2;F1T0G5;F1T0G4;A8K3F6;Q9HAV0;P62879;P16520	Guanine nucleotide-binding protein G(I)/G(S)/G(T) subunit beta-1;Guanine nucleotide-binding protein subunit beta-4;Guanine nucleotide-binding protein G(I)/G(S)/G(T) subunit beta-2;Guanine nucleotide-binding protein G(I)/G(S)/G(T) subunit beta-3	GNB1;GNB4;GNB2;GNB3	tr|B2R6K4|B2R6K4_HUMAN cDNA, FLJ92996, highly similar to Homo sapiens guanine nucleotide binding protein (G protein), beta polypeptide 1 (GNB1), mRNA OS=Homo sapiens OX=9606 PE=2 SV=1;tr|A0A140VJJ8|A0A140VJJ8_HUMAN Guanine nucleotide binding protein (G pro	32	2	2	2	1	2	1	2	1	2	6.5	37.301	340	13.368	2.9	6.5	93851000	27948000	65904000
A0A024R2Z6;Q9BVP2	A0A024R2Z6;Q9BVP2	Guanine nucleotide-binding protein-like 3	GNL3	tr|A0A024R2Z6|A0A024R2Z6_HUMAN Guanine nucleotide-binding protein-like 3 OS=Homo sapiens OX=9606 GN=GNL3 PE=4 SV=1;sp|Q9BVP2|GNL3_HUMAN Guanine nucleotide-binding protein-like 3 OS=Homo sapiens OX=9606 GN=GNL3 PE=1 SV=2	2	3	3	3	0	3	0	3	0	3	6	60.572	537	19.187	0	6	102880000	0	102880000
Q08378	Q08378	Golgin subfamily A member 3	GOLGA3	sp|Q08378|GOGA3_HUMAN Golgin subfamily A member 3 OS=Homo sapiens OX=9606 GN=GOLGA3 PE=1 SV=2	1	5	5	5	5	0	5	0	5	0	3.5	167.35	1498	28.913	3.5	0	512890000	512890000	0
Q96D09;B3KW05	Q96D09;B3KW05	G-protein coupled receptor-associated sorting protein 2	GPRASP2	sp|Q96D09|GASP2_HUMAN G-protein coupled receptor-associated sorting protein 2 OS=Homo sapiens OX=9606 GN=GPRASP2 PE=1 SV=1;tr|B3KW05|B3KW05_HUMAN cDNA FLJ41838 fis, clone NT2RI3001515, highly similar to G-protein coupled receptor-associated sorting protein	2	4	4	4	1	4	1	4	1	4	5.6	93.772	838	26.588	1.2	5.6	109810000	16008000	93798000
I3L4X7;I3L3Y9;A0A0G2R4E5;Q13227	I3L4X7;I3L3Y9;A0A0G2R4E5;Q13227	G protein pathway suppressor 2	GPS2	tr|I3L4X7|I3L4X7_HUMAN G protein pathway suppressor 2 (Fragment) OS=Homo sapiens OX=9606 GN=GPS2 PE=1 SV=2;tr|I3L3Y9|I3L3Y9_HUMAN G protein pathway suppressor 2 (Fragment) OS=Homo sapiens OX=9606 GN=GPS2 PE=1 SV=1;tr|A0A0G2R4E5|A0A0G2R4E5_HUMAN MLL4/GPS2 f	4	1	1	1	1	1	1	1	1	1	3.9	29.334	259	6.7245	3.9	3.9	110780000	42498000	68286000
B4DJI2;P28799;K7EKL3;K7EQ05;B4E1G5;K7EMR1;K7EQI0;K7EPL0	B4DJI2;P28799;K7EKL3	Granulins;Acrogranin;Paragranulin;Granulin-1;Granulin-2;Granulin-3;Granulin-4;Granulin-5;Granulin-6;Granulin-7	GRN	tr|B4DJI2|B4DJI2_HUMAN cDNA FLJ53342, highly similar to Granulins OS=Homo sapiens OX=9606 PE=2 SV=1;sp|P28799|GRN_HUMAN Progranulin OS=Homo sapiens OX=9606 GN=GRN PE=1 SV=2;tr|K7EKL3|K7EKL3_HUMAN Progranulin (Fragment) OS=Homo sapiens OX=9606 GN=GRN PE=1 S	8	11	11	11	8	10	8	10	8	10	25.1	56.852	530	88.918	18.3	22.3	5850600000	2649300000	3201200000
B3KXH7;H7C3B5;Q59GZ0;H0Y613;Q14687	B3KXH7;H7C3B5;Q59GZ0;H0Y613;Q14687	Genetic suppressor element 1	GSE1	tr|B3KXH7|B3KXH7_HUMAN cDNA FLJ45416 fis, clone BRHIP3033806 OS=Homo sapiens OX=9606 PE=2 SV=1;tr|H7C3B5|H7C3B5_HUMAN Genetic suppressor element 1 (Fragment) OS=Homo sapiens OX=9606 GN=GSE1 PE=1 SV=1;tr|Q59GZ0|Q59GZ0_HUMAN KIAA0182 protein variant (Fragmen	5	1	1	1	1	1	1	1	1	1	3.4	36.866	326	6.6503	3.4	3.4	12884000	12884000	0
O60747;Q8N4P8;Q53GS0;D2CFK9;Q9BZE4;Q5T3R7;B4DHR2	O60747;Q8N4P8;Q53GS0;D2CFK9;Q9BZE4;Q5T3R7;B4DHR2	Nucleolar GTP-binding protein 1	GTPBP4	tr|O60747|O60747_HUMAN Nucleolar GTP-binding protein 1 (Fragment) OS=Homo sapiens OX=9606 PE=4 SV=1;tr|Q8N4P8|Q8N4P8_HUMAN Nucleolar GTP-binding protein 1 (Fragment) OS=Homo sapiens OX=9606 GN=GTPBP4 PE=2 SV=1;tr|Q53GS0|Q53GS0_HUMAN Nucleolar GTP-binding p	7	2	2	2	1	2	1	2	1	2	3	65.416	562	11.915	1.8	3	104400000	9288600	95111000
B3KN52;Q9UBP9;Q59EC1;H0Y6R1;H7BZV7	B3KN52;Q9UBP9	PTB domain-containing engulfment adapter protein 1	GULP1	tr|B3KN52|B3KN52_HUMAN cDNA FLJ13606 fis, clone PLACE1010579, highly similar to Homo sapiens GULP, engulfment adaptor PTB domain containing 1 (GULP1), mRNA OS=Homo sapiens OX=9606 PE=2 SV=1;sp|Q9UBP9|GULP1_HUMAN PTB domain-containing engulfment adapter pro	5	5	5	5	0	5	0	5	0	5	15.1	34.46	304	59.936	0	15.1	419230000	0	419230000
P07305	P07305	Histone H1.0;Histone H1.0, N-terminally processed	H1F0	sp|P07305|H10_HUMAN Histone H1.0 OS=Homo sapiens OX=9606 GN=H1-0 PE=1 SV=3	1	5	5	5	5	2	5	2	5	2	23.2	20.863	194	43.866	23.2	10.8	1063400000	743430000	319970000
Q92522	Q92522	Histone H1x	H1FX	sp|Q92522|H1X_HUMAN Histone H1.10 OS=Homo sapiens OX=9606 GN=H1-10 PE=1 SV=1	1	1	1	1	0	1	0	1	0	1	5.6	22.487	213	6.7984	0	5.6	30974000	0	30974000
C9J0D1;A0A494C189;Q71UI9;P0C0S5;C9J386	C9J0D1;A0A494C189;Q71UI9;P0C0S5;C9J386	Histone H2A;Histone H2A.V;Histone H2A.Z	H2AFV;H2AFZ	tr|C9J0D1|C9J0D1_HUMAN Histone H2A OS=Homo sapiens OX=9606 GN=H2AZ2 PE=1 SV=1;tr|A0A494C189|A0A494C189_HUMAN Histone H2A OS=Homo sapiens OX=9606 GN=H2AZ1 PE=1 SV=1;sp|Q71UI9|H2AV_HUMAN Histone H2A.V OS=Homo sapiens OX=9606 GN=H2AZ2 PE=1 SV=3;sp|P0C0S5|H2AZ	5	3	1	1	3	3	1	1	1	1	21.3	13.163	122	7.1207	21.3	21.3	871630000	569710000	301920000
P16104;B2R5B6;A0A3B3IS11;Q96QV6;V9GZN0;REV__H0Y672;REV__Q6N028;REV__E7EQ67;REV__Q6ZS45;REV__Q7Z5E6;REV__H7BY63;REV__H0YBA5;REV__A0A087X2A7;REV__Q6P9G8;REV__Q8NB25	P16104;B2R5B6;A0A3B3IS11;Q96QV6	Histone H2AX;Histone H2A;Histone H2A type 1-A	H2AFX;HIST1H2AA	sp|P16104|H2AX_HUMAN Histone H2AX OS=Homo sapiens OX=9606 GN=H2AX PE=1 SV=2;tr|B2R5B6|B2R5B6_HUMAN Histone H2A OS=Homo sapiens OX=9606 PE=2 SV=1;tr|A0A3B3IS11|A0A3B3IS11_HUMAN Histone H2A OS=Homo sapiens OX=9606 PE=3 SV=1;sp|Q96QV6|H2A1A_HUMAN Histone H2A	15	4	4	1	3	4	3	4	1	1	21.7	15.144	143	24.571	16.8	21.7	23599000000	11418000000	12182000000
O75367;Q59FH0;B4DJC3;D6RCF2	O75367;Q59FH0;B4DJC3	Core histone macro-H2A.1;Histone H2A	H2AFY	sp|O75367|H2AY_HUMAN Core histone macro-H2A.1 OS=Homo sapiens OX=9606 GN=MACROH2A1 PE=1 SV=4;tr|Q59FH0|Q59FH0_HUMAN H2A histone family, member Y isoform 2 variant (Fragment) OS=Homo sapiens OX=9606 PE=2 SV=1;tr|B4DJC3|B4DJC3_HUMAN Histone H2A OS=Homo sapie	4	7	7	7	7	2	7	2	7	2	27.4	39.617	372	45.921	27.4	5.4	432600000	327180000	105420000
H3BMZ1;H3BRL8;H3BPZ1;H3BS72;Q9P035	H3BMZ1;H3BRL8;H3BPZ1;H3BS72;Q9P035	Very-long-chain (3R)-3-hydroxyacyl-CoA dehydratase 3	HACD3	tr|H3BMZ1|H3BMZ1_HUMAN Very-long-chain (3R)-3-hydroxyacyl-CoA dehydratase (Fragment) OS=Homo sapiens OX=9606 GN=HACD3 PE=1 SV=1;tr|H3BRL8|H3BRL8_HUMAN Very-long-chain (3R)-3-hydroxyacyl-CoA dehydratase OS=Homo sapiens OX=9606 GN=HACD3 PE=1 SV=1;tr|H3BPZ1|H	5	1	1	1	0	1	0	1	0	1	10.1	16.164	139	7.7355	0	10.1	34674000	0	34674000
B4DDZ5;B4DRH6;A0A2R8Y4F5;E9KL44;H0YFD6;P40939;V9GZL3;A0A2R8YG21	B4DDZ5;B4DRH6;A0A2R8Y4F5;E9KL44;H0YFD6;P40939;V9GZL3;A0A2R8YG21	Trifunctional enzyme subunit alpha, mitochondrial;Long-chain enoyl-CoA hydratase;Long chain 3-hydroxyacyl-CoA dehydrogenase	HADHA	tr|B4DDZ5|B4DDZ5_HUMAN cDNA FLJ53969, highly similar to Trifunctional enzyme subunit alpha, mitochondrial OS=Homo sapiens OX=9606 PE=2 SV=1;tr|B4DRH6|B4DRH6_HUMAN Enoyl-CoA hydratase OS=Homo sapiens OX=9606 PE=2 SV=1;tr|A0A2R8Y4F5|A0A2R8Y4F5_HUMAN Enoyl-Co	8	2	2	2	0	2	0	2	0	2	3.7	62.609	573	12.996	0	3.7	49625000	0	49625000
B5MD38;B4DY96;P55084;F5GZQ3;B4DDC9;C9JEY0;C9JE81;D6W539	B5MD38;B4DY96;P55084;F5GZQ3;B4DDC9	Trifunctional enzyme subunit beta, mitochondrial;3-ketoacyl-CoA thiolase	HADHB	tr|B5MD38|B5MD38_HUMAN Trifunctional enzyme subunit beta, mitochondrial OS=Homo sapiens OX=9606 GN=HADHB PE=1 SV=1;tr|B4DY96|B4DY96_HUMAN cDNA FLJ55769, highly similar to Trifunctional enzyme subunit beta, mitochondrial OS=Homo sapiens OX=9606 PE=2 SV=1;sp	8	3	3	3	0	3	0	3	0	3	9.1	37.924	351	17.691	0	9.1	61697000	0	61697000
Q3Y9I8;Q4TZM4;Q9BWU5;Q8IZI0;Q8IUL9;Q6V0K9;Q52MT0;Q4TWB7;Q3LR79;Q0Z944;E9NGZ5;B3VL05;A0A1B4WRL5;Q9BWV6;A0A2R8Y7R2;Q9GZL9;B3VL86;D9YZU5;C8C504;A0A481SHK9;Q14473;P68871;Q9H1I6;J7LKS8;Q5XTR9;B3VL12;D5FZW3;A0A2S1CVU8;O95408;E9M263;Q9BXA2;Q9UBV6;Q14484;A0A140KFU0;A9YUX2;A0A3G5AXY7;B5ANL9;Q9UP81;F8W6P5;B3VL31;B3VL17;Q6J1Z7;Q670S4;Q4JLR8;Q4F786;D1MGQ0;B2M1S8;B2M1S6;A1YZ08;Q9UK54;E9PFT6;A0N071;P02042	Q3Y9I8;Q4TZM4;Q9BWU5;Q8IZI0;Q8IUL9;Q6V0K9;Q52MT0;Q4TWB7;Q3LR79;Q0Z944;E9NGZ5;B3VL05;A0A1B4WRL5;Q9BWV6;A0A2R8Y7R2;Q9GZL9;B3VL86;D9YZU5;C8C504;A0A481SHK9;Q14473;P68871;Q9H1I6;J7LKS8;Q5XTR9;B3VL12;D5FZW3;A0A2S1CVU8;O95408;E9M263;Q9BXA2;Q9UBV6;Q14484;A0A140KFU0;A9YUX2;A0A3G5AXY7;B5ANL9;Q9UP81;F8W6P5;B3VL31;B3VL17;Q6J1Z7;Q670S4;Q4JLR8;Q4F786;D1MGQ0;B2M1S8;B2M1S6;A1YZ08;Q9UK54;E9PFT6;A0N071;P02042	Hemoglobin subunit beta;LVV-hemorphin-7;Spinorphin;Hemoglobin subunit delta	HBB;HBD/HBB;HBD	tr|Q3Y9I8|Q3Y9I8_HUMAN Hemoglobin beta (Fragment) OS=Homo sapiens OX=9606 GN=HBB PE=3 SV=1;tr|Q4TZM4|Q4TZM4_HUMAN Hemoglobin beta chain (Fragment) OS=Homo sapiens OX=9606 GN=HBB PE=3 SV=1;tr|Q9BWU5|Q9BWU5_HUMAN Mutant hemoglobin beta chain (Fragment) OS=Ho	53	2	2	2	1	2	1	2	1	2	22	10.962	100	13.862	9	22	310410000	139260000	171150000
E9PJ90;E9PN23;G5E991;E9PMN1;E9PLR4;Q9P0A5;D9YZV0;B3KNB9;A8K9E1;Q9Y450	E9PJ90;E9PN23;G5E991;E9PMN1;E9PLR4;Q9P0A5;D9YZV0;B3KNB9;A8K9E1;Q9Y450	HBS1-like protein	HBS1L	tr|E9PJ90|E9PJ90_HUMAN HBS1-like protein OS=Homo sapiens OX=9606 GN=HBS1L PE=1 SV=1;tr|E9PN23|E9PN23_HUMAN HBS1-like protein (Fragment) OS=Homo sapiens OX=9606 GN=HBS1L PE=1 SV=1;tr|G5E991|G5E991_HUMAN HBS1-like (S. cerevisiae), isoform CRA_e OS=Homo sapie	10	2	2	2	0	2	0	2	0	2	16.9	13.503	118	11.458	0	16.9	64954000	0	64954000
A0A024R9T6;Q9P270;D6RIF6;H0Y9L2	A0A024R9T6;Q9P270	SLAIN motif-containing protein 2	hCG_17415;SLAIN2	tr|A0A024R9T6|A0A024R9T6_HUMAN HCG17415, isoform CRA_a OS=Homo sapiens OX=9606 GN=SLAIN2 PE=2 SV=1;sp|Q9P270|SLAI2_HUMAN SLAIN motif-containing protein 2 OS=Homo sapiens OX=9606 GN=SLAIN2 PE=1 SV=2	4	5	5	5	4	3	4	3	4	3	11.2	62.543	581	41.523	9	7.6	282580000	99382000	183200000
A0A024RBU4;O96006;C9JXP4	A0A024RBU4;O96006	Zinc finger BED domain-containing protein 1	hCG_1981838;ZBED1	tr|A0A024RBU4|A0A024RBU4_HUMAN HCG1981838, isoform CRA_b OS=Homo sapiens OX=9606 GN=hCG_1981838 PE=4 SV=1;sp|O96006|ZBED1_HUMAN E3 SUMO-protein ligase ZBED1 OS=Homo sapiens OX=9606 GN=ZBED1 PE=1 SV=1	3	5	5	5	0	5	0	5	0	5	8.5	78.155	694	30.202	0	8.5	237740000	0	237740000
A0A024RB27;Q504R6;P51153;Q53SX4;A0A2R8YDI9;H0YLJ8;H0YL94;B3KTE3;H0YMN7;G5ELZ6;G5ELZ5;A0A087WWB9;Q59EP4;Q9H1C9;D3DV69;E9PLD0;E7END7;B7Z8M7;H0YNE9;B4DMS1;Q6FIG4;Q5U0I6;A0A024R7I3;G5EMR8;G3V196;A0A2R8YFB8;P61026;Q9H0U4;Q92928;P62820;Q92930;P61006;P59190	A0A024RB27;Q504R6;P51153;Q53SX4;A0A2R8YDI9;H0YLJ8;H0YL94;B3KTE3;H0YMN7;G5ELZ6;G5ELZ5;A0A087WWB9;Q59EP4;Q9H1C9;D3DV69;E9PLD0;E7END7;B7Z8M7;H0YNE9;B4DMS1;Q6FIG4;Q5U0I6;A0A024R7I3;G5EMR8;G3V196;A0A2R8YFB8;P61026;Q9H0U4;Q92928;P62820;Q92930;P61006;P59190	Ras-related protein Rab-13;Ras-related protein Rab-10;Ras-related protein Rab-1B;Putative Ras-related protein Rab-1C;Ras-related protein Rab-1A;Ras-related protein Rab-8B;Ras-related protein Rab-8A;Ras-related protein Rab-15	hCG_24991;RAB13;RAB10;RAB8B;RAB15;hCG_1996054;RAB1B;RAB1A;RAB8A;RAB1C	tr|A0A024RB27|A0A024RB27_HUMAN HCG24991, isoform CRA_a OS=Homo sapiens OX=9606 GN=hCG_24991 PE=4 SV=1;tr|Q504R6|Q504R6_HUMAN RAB13 protein (Fragment) OS=Homo sapiens OX=9606 GN=RAB13 PE=2 SV=1;sp|P51153|RAB13_HUMAN Ras-related protein Rab-13 OS=Homo sapien	33	2	2	2	0	2	0	2	0	2	9.9	22.745	203	11.41	0	9.9	70851000	0	70851000
A0A024R8A7;Q96I24;A0A494C1K6;Q59FU3;B4E0X8;B4DWL1;A0A1Z1G4M2;A0A384MDX9;E9PEB5;B4DT31;Q96AE4	A0A024R8A7;Q96I24	Far upstream element-binding protein 3	hCG_31253;FUBP3	tr|A0A024R8A7|A0A024R8A7_HUMAN HCG31253, isoform CRA_a OS=Homo sapiens OX=9606 GN=hCG_31253 PE=4 SV=1;sp|Q96I24|FUBP3_HUMAN Far upstream element-binding protein 3 OS=Homo sapiens OX=9606 GN=FUBP3 PE=1 SV=2	11	5	5	4	3	2	3	2	3	1	14.3	61.64	572	30.195	11.2	3.1	27077000000	33068000	27044000000
O15379;Q9H368	O15379;Q9H368	Histone deacetylase 3	HDAC3	sp|O15379|HDAC3_HUMAN Histone deacetylase 3 OS=Homo sapiens OX=9606 GN=HDAC3 PE=1 SV=2;tr|Q9H368|Q9H368_HUMAN PRO1670 OS=Homo sapiens OX=9606 PE=2 SV=1	2	2	2	2	1	2	1	2	1	2	5.6	48.847	428	13.217	3.5	5.6	70196000	13169000	57027000
B2R5V9;A0A024R4E5;Q00341;Q6ZS03;H0Y394;B4DKR8;Q96CF6;C9JMQ6;C9JQ82;C9JBS3;C9JEJ8;C9JHN6;C9JT62;C9JHS7;C9JK79;C9JHZ8;C9JES8;C9JZI8;C9J5E5;C9JIZ1;Q5HYC5;H7C0A4;Q2HJC8	B2R5V9;A0A024R4E5;Q00341;Q6ZS03;H0Y394;B4DKR8;Q96CF6	Vigilin	HDLBP	tr|B2R5V9|B2R5V9_HUMAN cDNA, FLJ92652, highly similar to Homo sapiens high density lipoprotein binding protein (vigilin)(HDLBP), mRNA OS=Homo sapiens OX=9606 PE=2 SV=1;tr|A0A024R4E5|A0A024R4E5_HUMAN High density lipoprotein binding protein (Vigilin), isofo	23	4	4	4	1	4	1	4	1	4	3.3	141.38	1268	23.781	0.7	3.3	52348000	0	52348000
B9EK47;Q9P2D3	B9EK47;Q9P2D3	HEAT repeat-containing protein 5B	HEATR5B	tr|B9EK47|B9EK47_HUMAN HEAT repeat containing 5B OS=Homo sapiens OX=9606 GN=HEATR5B PE=2 SV=1;sp|Q9P2D3|HTR5B_HUMAN HEAT repeat-containing protein 5B OS=Homo sapiens OX=9606 GN=HEATR5B PE=1 SV=2	2	6	6	6	0	6	0	6	0	6	3.1	224.27	2071	80.635	0	3.1	473090000	0	473090000
V9HWE1;P08670;B3KRK8;B0YJC4;Q53HU8;B0YJC5;A0A1B0GTT5;A0A1B0GVG8;Q53SB5;Q45VM8;Q45VM7;Q45VM6;L7RDA5;A5Z217;A0A384NPX1;P17661;H7C5W5;Q9H319;B3KWQ6;P41219;B4DUI0;Q5RLN2;A0A0S2Z4T0;B4DE66;F8W835;Q59EM6;B4DR43;Q8TCR7;B3KXJ0;B3KQI5;E7EMV2;B4DJT7;E7ESP9;A5YM63;Q16352;P07196;P07197	V9HWE1;P08670;B3KRK8;B0YJC4;Q53HU8	Vimentin	HEL113;VIM	tr|V9HWE1|V9HWE1_HUMAN Vimentin OS=Homo sapiens OX=9606 GN=HEL113 PE=2 SV=1;sp|P08670|VIME_HUMAN Vimentin OS=Homo sapiens OX=9606 GN=VIM PE=1 SV=4;tr|B3KRK8|B3KRK8_HUMAN Vimentin OS=Homo sapiens OX=9606 PE=2 SV=1;tr|B0YJC4|B0YJC4_HUMAN Vimentin OS=Homo sap	37	31	31	28	28	28	28	28	25	25	59	53.651	466	323.31	55.4	53.6	41477000000	9793000000	31684000000
V9HW98;G9K389;G9K388;P62258;B7ZA86;K7EM20;B3KT37	V9HW98;G9K389;G9K388;P62258;B7ZA86;K7EM20	14-3-3 protein epsilon	HEL2;YWHAE/FAM22B fusion;YWHAE/FAM22A fusion;YWHAE	tr|V9HW98|V9HW98_HUMAN Epididymis luminal protein 2 OS=Homo sapiens OX=9606 GN=HEL2 PE=1 SV=1;tr|G9K389|G9K389_HUMAN YWHAE/FAM22B fusion protein (Fragment) OS=Homo sapiens OX=9606 GN=YWHAE/FAM22B fusion PE=2 SV=1;tr|G9K388|G9K388_HUMAN YWHAE/FAM22A fusion	7	4	2	2	1	3	0	2	0	2	15.7	29.174	255	12.55	2.7	12.9	34948000	0	34948000
Q0KKI6;Q8TCD0;A0A4P8J4D6;A0A4P8J2G1;Q5EFE6;V9HW34;Q6PJF2;Q7Z3Y4;Q6PIL8;Q6P5S8;Q6GMX0;P01834	Q0KKI6;Q8TCD0;A0A4P8J4D6;A0A4P8J2G1;Q5EFE6;V9HW34;Q6PJF2;Q7Z3Y4;Q6PIL8;Q6P5S8;Q6GMX0;P01834	Ig kappa chain C region	HEL-213;IGK@;IGKC	tr|Q0KKI6|Q0KKI6_HUMAN Immunoblobulin light chain (Fragment) OS=Homo sapiens OX=9606 PE=1 SV=1;tr|Q8TCD0|Q8TCD0_HUMAN Uncharacterized protein OS=Homo sapiens OX=9606 PE=1 SV=1;tr|A0A4P8J4D6|A0A4P8J4D6_HUMAN IgK_IGKV1-27 (Fragment) OS=Homo sapiens OX=9606 P	12	4	4	0	0	4	0	4	0	0	26.5	24.03	219	49.045	0	26.5	415550000	0	415550000
V9HWD6;B5BU24;P31946	V9HWD6;B5BU24;P31946	14-3-3 protein beta/alpha;14-3-3 protein beta/alpha, N-terminally processed	HEL-S-1;YWHAB	tr|V9HWD6|V9HWD6_HUMAN Epididymis secretory protein Li 1 OS=Homo sapiens OX=9606 GN=HEL-S-1 PE=2 SV=1;tr|B5BU24|B5BU24_HUMAN 14-3-3 protein beta/alpha OS=Homo sapiens OX=9606 GN=YWHAB PE=2 SV=1;sp|P31946|1433B_HUMAN 14-3-3 protein beta/alpha OS=Homo sapien	3	3	1	1	2	2	1	1	1	1	11.4	28.082	246	6.2645	7.3	8.5	31116000	0	31116000
A4UCS6;V9HWC7;P30041	A4UCS6;V9HWC7;P30041	Peroxiredoxin-6	HEL-S-128m;PRDX6	tr|A4UCS6|A4UCS6_HUMAN Peroxiredoxin 6 (Fragment) OS=Homo sapiens OX=9606 PE=2 SV=1;tr|V9HWC7|V9HWC7_HUMAN Epididymis secretory sperm binding protein Li 128m OS=Homo sapiens OX=9606 GN=HEL-S-128m PE=2 SV=1;sp|P30041|PRDX6_HUMAN Peroxiredoxin-6 OS=Homo sapi	3	1	1	1	0	1	0	1	0	1	11.2	8.7942	80	6.5235	0	11.2	17463000	0	17463000
V9HWB9;P00338;B4DJI1;F5GXH2;F5GYU2;F5GXY2;A8MW50;A0A3B3IS95;Q5U077;A0A5F9ZHM4;P07195;F5GZQ4;F5H5J4;F5H6W8;C9J7H8;F5H5G7;F5H155;A0A087WUM2;Q96L19;G3XAP5;F5H245;G9BCY8;G9BCY7;D6NKH9;A0A140VKA7;A0A140VJM9;Q6ZMR3;P07864;Q9BYZ2	V9HWB9;P00338;B4DJI1;F5GXH2;F5GYU2;F5GXY2	L-lactate dehydrogenase;L-lactate dehydrogenase A chain	HEL-S-133P;LDHA	tr|V9HWB9|V9HWB9_HUMAN L-lactate dehydrogenase OS=Homo sapiens OX=9606 GN=HEL-S-133P PE=2 SV=1;sp|P00338|LDHA_HUMAN L-lactate dehydrogenase A chain OS=Homo sapiens OX=9606 GN=LDHA PE=1 SV=2;tr|B4DJI1|B4DJI1_HUMAN L-lactate dehydrogenase OS=Homo sapiens OX=	29	5	5	5	3	5	3	5	3	5	15.7	36.688	332	45.917	10.8	15.7	439120000	110160000	328960000
V9HVZ4;Q2TSD0;P04406;E7EUT5;Q0QET7;A4UCT1;Q5ZEY3;B4DRV9;Q16768;A0A0K0K1K1;O14556	V9HVZ4;Q2TSD0;P04406;E7EUT5;Q0QET7;A4UCT1	Glyceraldehyde-3-phosphate dehydrogenase	HEL-S-162eP;GAPDH	tr|V9HVZ4|V9HVZ4_HUMAN Glyceraldehyde-3-phosphate dehydrogenase OS=Homo sapiens OX=9606 GN=HEL-S-162eP PE=2 SV=1;tr|Q2TSD0|Q2TSD0_HUMAN Glyceraldehyde-3-phosphate dehydrogenase OS=Homo sapiens OX=9606 PE=2 SV=1;sp|P04406|G3P_HUMAN Glyceraldehyde-3-phosphat	11	11	11	11	6	10	6	10	6	10	34.6	36.053	335	113.87	18.5	30.4	4100700000	920910000	3179800000
V9HWF0;A0A0A0MTH3;Q13418;E9PQ52;A0A087WW45;A0A087WWY6;Q59FP4	V9HWF0;A0A0A0MTH3;Q13418	Integrin-linked protein kinase	HEL-S-28;ILK	tr|V9HWF0|V9HWF0_HUMAN 59 kDa serine/threonine-protein kinase OS=Homo sapiens OX=9606 GN=HEL-S-28 PE=2 SV=1;tr|A0A0A0MTH3|A0A0A0MTH3_HUMAN 59 kDa serine/threonine-protein kinase OS=Homo sapiens OX=9606 GN=ILK PE=1 SV=1;sp|Q13418|ILK_HUMAN Integrin-linked p	7	3	3	3	0	3	0	3	0	3	5.8	51.419	452	17.714	0	5.8	155640000	0	155640000
B4DF70;V9HW12;P32119;A6NIW5;A0A024R7F2	B4DF70;V9HW12;P32119;A6NIW5	Peroxiredoxin-2	HEL-S-2a;PRDX2	tr|B4DF70|B4DF70_HUMAN cDNA FLJ60461, highly similar to Peroxiredoxin-2 OS=Homo sapiens OX=9606 PE=2 SV=1;tr|V9HW12|V9HW12_HUMAN Epididymis secretory sperm binding protein Li 2a OS=Homo sapiens OX=9606 GN=HEL-S-2a PE=2 SV=1;sp|P32119|PRDX2_HUMAN Peroxiredo	5	4	3	3	2	3	1	3	1	3	25.7	20.107	183	17.752	10.4	19.7	69831000	9978900	59852000
V9HWB8;P14618;A0A024R609;H3BTN5;A0A024R5Z9;H3BQ34;B4DNK4;H3BUW1;H3BTJ2;B4DRT3;H3BT25;Q8WUW7;Q504U3;H3BR70;A0A4D6DDG8;Q9UKK4;Q9UK31;H3BU13;B4DPM0;Q16716;Q16715;P30613	V9HWB8;P14618;A0A024R609;H3BTN5;A0A024R5Z9;H3BQ34;B4DNK4;H3BUW1;H3BTJ2;B4DRT3;H3BT25	Pyruvate kinase;Pyruvate kinase PKM	HEL-S-30;PKM;PKM2	tr|V9HWB8|V9HWB8_HUMAN Pyruvate kinase OS=Homo sapiens OX=9606 GN=HEL-S-30 PE=1 SV=1;sp|P14618|KPYM_HUMAN Pyruvate kinase PKM OS=Homo sapiens OX=9606 GN=PKM PE=1 SV=4;tr|A0A024R609|A0A024R609_HUMAN Pyruvate kinase OS=Homo sapiens OX=9606 GN=PKM2 PE=3 SV=1;	22	10	10	10	3	8	3	8	3	8	20.2	57.936	531	68.784	6	16.6	597800000	155660000	442150000
B4DUI5;V9HWK1;Q53HE2;Q2QD09;P60174	B4DUI5;V9HWK1;Q53HE2;Q2QD09;P60174	Triosephosphate isomerase	HEL-S-49;TPI1	tr|B4DUI5|B4DUI5_HUMAN Triosephosphate isomerase OS=Homo sapiens OX=9606 PE=2 SV=1;tr|V9HWK1|V9HWK1_HUMAN Triosephosphate isomerase OS=Homo sapiens OX=9606 GN=HEL-S-49 PE=2 SV=1;tr|Q53HE2|Q53HE2_HUMAN Triosephosphate isomerase (Fragment) OS=Homo sapiens OX	5	1	1	1	0	1	0	1	0	1	5.6	22.871	213	6.1611	0	5.6	33157000	0	33157000
V9HW29;P33176;A8K048;D3DRX6;M1VRN1;M1VKJ2;M1VE91;C1PHA2;M1V490;M1VPF9;B4DS27;M1VPF7;M1VRN0;M1VKI9;M1VE89;M1V481;Q57YV6;A5D6Y6;Q6P164;Q2TA90;Q6PJC4;Q66K46;Q6PKD1;A0A7I2V3V4;A0A0G2JMZ6;A1L179;A0A7I2V4K6;A0A7I2V581;A0A7I2V3N5;J3KNA1;B7Z2M7;A0A7I2V492;A0A6Q8PEZ8;B2RCP3;B0I1S7;A0A6Q8PGJ3;O60282;Q12840	V9HW29;P33176;A8K048;D3DRX6;M1VRN1;M1VKJ2;M1VE91;C1PHA2;M1V490;M1VPF9;B4DS27	Kinesin-like protein;Kinesin-1 heavy chain	HEL-S-61;KIF5B;KIF5B-RET(NM_020630)_K23;R12;KIF5B-RET(NM_020975)_K23;R12;KIF5B-RET(NM_020630)_K24;R11;KIF5B-ALK;KIF5B-RET(NM_020630)_K22;R12;KIF5B-RET(NM_020975)_K22;R12	tr|V9HW29|V9HW29_HUMAN Kinesin-like protein OS=Homo sapiens OX=9606 GN=HEL-S-61 PE=1 SV=1;sp|P33176|KINH_HUMAN Kinesin-1 heavy chain OS=Homo sapiens OX=9606 GN=KIF5B PE=1 SV=1;tr|A8K048|A8K048_HUMAN Kinesin-like protein (Fragment) OS=Homo sapiens OX=9606 P	38	8	8	8	5	5	5	5	5	5	9.6	109.68	963	54.587	6	6	179050000	71151000	107900000
V9HW22;P11142;E9PKE3;Q96IS6;Q53GZ6;B3KTV0;Q53HF2;E9PNE6;E9PN89;B4E1Q1;B4DTX2;A8K7Q2;E9PLF4;E9PQQ4;E9PQK7;E9PK54;A0A384MDT7;A0A024R6B5;P54652;E9PI65;E9PPY6;E9PN25;E9PM13;Q96H53;E9PS65;Q96BE0;B3KUS2;A4D111;Q9NZ87;Q9NWW3;B4DHP5;A4D110	V9HW22;P11142;E9PKE3;Q96IS6;Q53GZ6;B3KTV0;Q53HF2;E9PNE6;E9PN89;B4E1Q1	Heat shock cognate 71 kDa protein	HEL-S-72p;HSPA8	tr|V9HW22|V9HW22_HUMAN Epididymis luminal protein 33 OS=Homo sapiens OX=9606 GN=HEL-S-72p PE=2 SV=1;sp|P11142|HSP7C_HUMAN Heat shock cognate 71 kDa protein OS=Homo sapiens OX=9606 GN=HSPA8 PE=1 SV=1;tr|E9PKE3|E9PKE3_HUMAN Heat shock cognate 71 kDa protein	32	21	21	16	12	19	12	19	8	15	35.9	70.897	646	209.25	24.5	33.7	4029600000	1083300000	2946300000
V9HW95;Q15293;Q5J7V8;E9PP27	V9HW95;Q15293;Q5J7V8	Reticulocalbin-1	HEL-S-84;RCN1	tr|V9HW95|V9HW95_HUMAN Epididymis secretory protein Li 84 OS=Homo sapiens OX=9606 GN=HEL-S-84 PE=2 SV=1;sp|Q15293|RCN1_HUMAN Reticulocalbin-1 OS=Homo sapiens OX=9606 GN=RCN1 PE=1 SV=1;tr|Q5J7V8|Q5J7V8_HUMAN Proliferation-inducing gene 20 protein OS=Homo sa	4	9	9	9	8	5	8	5	8	5	35.3	38.89	331	73.689	35.3	21.5	1629700000	1122600000	507100000
V9HWB4;P11021;B4DEF7	V9HWB4;P11021	78 kDa glucose-regulated protein	HEL-S-89n;HSPA5	tr|V9HWB4|V9HWB4_HUMAN 78 kDa glucose-regulated protein OS=Homo sapiens OX=9606 GN=HEL-S-89n PE=2 SV=1;sp|P11021|BIP_HUMAN Endoplasmic reticulum chaperone BiP OS=Homo sapiens OX=9606 GN=HSPA5 PE=1 SV=2	3	14	13	13	10	12	9	11	9	11	27.5	72.332	654	107.53	19.1	23.9	1161800000	371500000	790270000
A0A590UJK4;A0A590UK01;A0A590UJP7;Q59GY3;V9HVZ0;A8K588;A0A590UK80;Q13247	A0A590UJK4;A0A590UK01;A0A590UJP7;Q59GY3;V9HVZ0;A8K588;A0A590UK80;Q13247	Serine/arginine-rich splicing factor 6	HEL-S-91;SRSF6	tr|A0A590UJK4|A0A590UJK4_HUMAN Serine/arginine-rich-splicing factor 6 OS=Homo sapiens OX=9606 GN=SRSF6 PE=1 SV=1;tr|A0A590UK01|A0A590UK01_HUMAN Serine/arginine-rich-splicing factor 6 OS=Homo sapiens OX=9606 GN=SRSF6 PE=1 SV=1;tr|A0A590UJP7|A0A590UJP7_HUMAN	8	1	1	1	1	1	1	1	1	1	4	26.306	226	6.6128	4	4	39147000	0	39147000
A0A024R8K8;J3QS41;P42694;A0A2P0H7U5;B7ZLW2;A0A075B6R3;Q6PGP6;J3KT20	A0A024R8K8;J3QS41;P42694;A0A2P0H7U5;B7ZLW2	Probable helicase with zinc finger domain	HELZ	tr|A0A024R8K8|A0A024R8K8_HUMAN Helicase with zinc finger, isoform CRA_a OS=Homo sapiens OX=9606 GN=HELZ PE=4 SV=1;tr|J3QS41|J3QS41_HUMAN Probable helicase with zinc finger domain OS=Homo sapiens OX=9606 GN=HELZ PE=1 SV=1;sp|P42694|HELZ_HUMAN Probable helic	8	9	9	9	1	9	1	9	1	9	5.6	219	1942	62.452	0.7	5.6	217530000	9380600	208150000
P16403	P16403	Histone H1.2	HIST1H1C	sp|P16403|H12_HUMAN Histone H1.2 OS=Homo sapiens OX=9606 GN=H1-2 PE=1 SV=2	1	7	1	1	6	7	1	1	1	1	31	21.364	213	7.8166	27.7	31	506110000	401200000	104910000
Q4VB24;A3R0T8;P10412;A3R0T7;B2R984;P16402;Q02539;A1L407;P22492;P16401	Q4VB24;A3R0T8;P10412;A3R0T7;B2R984;P16402	Histone H1.4;Histone H1.3	HIST1H1E;HIST1H1D	tr|Q4VB24|Q4VB24_HUMAN Histone cluster 1, H1e OS=Homo sapiens OX=9606 GN=HIST1H1E PE=2 SV=1;tr|A3R0T8|A3R0T8_HUMAN Histone 1, H1e OS=Homo sapiens OX=9606 GN=HIST1H1E PE=2 SV=1;sp|P10412|H14_HUMAN Histone H1.4 OS=Homo sapiens OX=9606 GN=H1-4 PE=1 SV=2;tr|A3	10	9	9	3	7	8	7	8	2	2	34.2	21.893	219	57.779	23.7	34.2	16289000000	9720900000	6568100000
A3KPC7;A0A024RAS2;Q08AJ9;B2R5B3;A4FTV9;A0A024R017;A0A0U1RR32;A0A0U1RRH7;Q99878;Q96KK5;Q9BTM1;Q16777;Q93077;Q7L7L0;Q6FI13;P20671;P0C0S8;P04908;H0YFX9;B4E0B3	A3KPC7;A0A024RAS2;Q08AJ9;B2R5B3;A4FTV9;A0A024R017;A0A0U1RR32;A0A0U1RRH7;Q99878;Q96KK5;Q9BTM1;Q16777;Q93077;Q7L7L0;Q6FI13;P20671;P0C0S8;P04908;H0YFX9;B4E0B3	Histone H2A;Histone H2A type 1-J;Histone H2A type 1-H;Histone H2A.J;Histone H2A type 2-C;Histone H2A type 1-C;Histone H2A type 3;Histone H2A type 2-A;Histone H2A type 1-D;Histone H2A type 1;Histone H2A type 1-B/E	HIST1H2AH;H2AFJ;HIST1H2AB;HIST1H2AK;HIST1H2AC;HIST1H2AJ;HIST2H2AC;HIST3H2A;HIST2H2AA3;HIST1H2AD;HIST1H2AG	tr|A3KPC7|A3KPC7_HUMAN Histone H2A OS=Homo sapiens OX=9606 GN=HIST1H2AH PE=2 SV=1;tr|A0A024RAS2|A0A024RAS2_HUMAN Histone H2A OS=Homo sapiens OX=9606 GN=H2AFJ PE=3 SV=1;tr|Q08AJ9|Q08AJ9_HUMAN Histone H2A OS=Homo sapiens OX=9606 GN=HIST1H2AB PE=1 SV=1;tr|B2R	20	4	1	1	3	4	1	1	1	1	32.8	13.906	128	6.88	27.3	32.8	153260000	60283000	92974000
Q99880;B2R4S9;A8K9J7;A0A024RCL8;A0A024RCJ9;A0A024QZZ7;I6L9F7;U3KQK0;B4DR52;Q99879;Q99877;Q93079;Q5QNW6;P62807;P58876;O60814;Q0D2M2;P57053;Q96A08	Q99880;B2R4S9;A8K9J7;A0A024RCL8;A0A024RCJ9;A0A024QZZ7;I6L9F7;U3KQK0;B4DR52;Q99879;Q99877;Q93079;Q5QNW6;P62807;P58876;O60814;Q0D2M2;P57053;Q96A08	Histone H2B type 1-L;Histone H2B;Histone H2B type 1-M;Histone H2B type 1-N;Histone H2B type 1-H;Histone H2B type 2-F;Histone H2B type 1-C/E/F/G/I;Histone H2B type 1-D;Histone H2B type 1-K;Histone H2B type F-S;Histone H2B type 1-A	HIST1H2BL;HIST1H2BI;HIST1H2BK;HIST1H2BN;HIST1H2BD;HIST1H2BM;HIST1H2BH;HIST2H2BF;HIST1H2BC;H2BFS;HIST1H2BA	sp|Q99880|H2B1L_HUMAN Histone H2B type 1-L OS=Homo sapiens OX=9606 GN=H2BC13 PE=1 SV=3;tr|B2R4S9|B2R4S9_HUMAN Histone H2B OS=Homo sapiens OX=9606 GN=HIST1H2BC PE=2 SV=1;tr|A8K9J7|A8K9J7_HUMAN Histone H2B OS=Homo sapiens OX=9606 PE=2 SV=1;tr|A0A024RCL8|A0A0	19	8	8	1	6	6	6	6	0	1	57.9	13.952	126	152.35	44.4	46.8	65628000000	39655000000	25973000000
B2R4R0;P62805;Q0VAS5;Q6B823	B2R4R0;P62805;Q0VAS5	Histone H4	HIST1H4H;HIST1H4A	tr|B2R4R0|B2R4R0_HUMAN Histone H4 OS=Homo sapiens OX=9606 GN=HIST1H4J PE=2 SV=1;sp|P62805|H4_HUMAN Histone H4 OS=Homo sapiens OX=9606 GN=H4C1 PE=1 SV=2;tr|Q0VAS5|Q0VAS5_HUMAN Histone H4 OS=Homo sapiens OX=9606 GN=HIST1H4H PE=2 SV=1	4	10	10	10	10	7	10	7	10	7	60.2	11.367	103	90.112	60.2	51.5	95917000000	62468000000	33449000000
Q8IUE6;A2RUA4	Q8IUE6;A2RUA4	Histone H2A type 2-B;Histone H2A	HIST2H2AB	sp|Q8IUE6|H2A2B_HUMAN Histone H2A type 2-B OS=Homo sapiens OX=9606 GN=H2AC21 PE=1 SV=3;tr|A2RUA4|A2RUA4_HUMAN Histone H2A OS=Homo sapiens OX=9606 PE=2 SV=1	2	3	1	1	2	3	1	1	1	1	17.7	13.995	130	8.4036	12.3	17.7	1027900000	649800000	378110000
Q71DI3;Q16695;P68431;B4E380;K7EK07;B2R4P9;P84243;K7EMV3;A0A590UJJ6;B4DEB1;B2R6Y1;A8K4Y7;A0A1X8XL64;K7ES00;Q6NXT2;Q6TXQ4;K7EP01	Q71DI3;Q16695;P68431;B4E380;K7EK07;B2R4P9;P84243;K7EMV3;A0A590UJJ6;B4DEB1;B2R6Y1;A8K4Y7;A0A1X8XL64;K7ES00;Q6NXT2	Histone H3.2;Histone H3.1t;Histone H3.1;Histone H3;Histone H3.3;Histone H3.3C	HIST2H3A;HIST3H3;HIST1H3A;H3F3B;H3F3A;H3F3C	sp|Q71DI3|H32_HUMAN Histone H3.2 OS=Homo sapiens OX=9606 GN=H3C15 PE=1 SV=3;sp|Q16695|H31T_HUMAN Histone H3.1t OS=Homo sapiens OX=9606 GN=H3-4 PE=1 SV=3;sp|P68431|H31_HUMAN Histone H3.1 OS=Homo sapiens OX=9606 GN=H3C1 PE=1 SV=2;tr|B4E380|B4E380_HUMAN Histo	17	5	5	1	5	4	5	4	1	1	28.7	15.388	136	33.883	28.7	23.5	33442000000	21673000000	11770000000
Q5TEC6;A0A590UJL8	Q5TEC6	Histone H3	HIST2H3PS2	sp|Q5TEC6|H3PS2_HUMAN Histone HIST2H3PS2 OS=Homo sapiens OX=9606 GN=H3-2 PE=1 SV=1	2	5	1	1	5	3	1	0	1	0	31.6	15.43	136	6.2739	31.6	18.4	2033200000	2033200000	0
Q8N257	Q8N257	Histone H2B type 3-B	HIST3H2BB	sp|Q8N257|H2B3B_HUMAN Histone H2B type 3-B OS=Homo sapiens OX=9606 GN=H2BU1 PE=1 SV=3	1	7	1	0	5	5	0	1	0	0	53.2	13.908	126	7.1951	38.9	42.1	316740000	0	316740000
Q6PG44;B4DZK6;O75330;Q6PIR6;Q05D84;Q05DM0;Q6NSC0	Q6PG44;B4DZK6;O75330;Q6PIR6;Q05D84;Q05DM0;Q6NSC0	Hyaluronan mediated motility receptor	HMMR	tr|Q6PG44|Q6PG44_HUMAN HMMR protein (Fragment) OS=Homo sapiens OX=9606 GN=HMMR PE=2 SV=1;tr|B4DZK6|B4DZK6_HUMAN cDNA FLJ53375, highly similar to Hyaluronan mediated motility receptor OS=Homo sapiens OX=9606 PE=2 SV=1;sp|O75330|HMMR_HUMAN Hyaluronan mediate	7	2	2	2	0	2	0	2	0	2	3.9	71.197	613	12.469	0	3.9	43228000	0	43228000
A0A7I2V4I6;A0A384NL58;P22626;A0A7I2V4S4;A0A7I2V4N1;A0A024RA28;A0A7I2V3P1;A0A7I2V3P7;A0A7I2V323;A0A087WUI2;A0A7I2YQN4;A0A7I2V4N0;I6L957;A0A7I2V5U9;F8VTQ5;F8VZ49;A0A7I2V2L6;A0A7I2YQX9;A0A2R8Y4L2;Q9BSM5;F8W6I7;A0A7I2V3R8;Q6IPF2;Q0VAC0;A0A024RC46;A0A024RB53;A0A024QZ98;A0A7I2V3W0;A0A024RAZ7;Q32P51;P09651	A0A7I2V4I6;A0A384NL58;P22626;A0A7I2V4S4;A0A7I2V4N1;A0A024RA28;A0A7I2V3P1;A0A7I2V3P7;A0A7I2V323;A0A087WUI2	Heterogeneous nuclear ribonucleoproteins A2/B1	HNRNPA2B1;HNRPA2B1	tr|A0A7I2V4I6|A0A7I2V4I6_HUMAN Heterogeneous nuclear ribonucleoproteins A2/B1 OS=Homo sapiens OX=9606 GN=HNRNPA2B1 PE=4 SV=1;tr|A0A384NL58|A0A384NL58_HUMAN Heterogeneous nuclear ribonucleoproteins A2/B1 OS=Homo sapiens OX=9606 PE=2 SV=1;sp|P22626|ROA2_HUMA	31	5	5	5	4	1	4	1	4	1	17.6	34.259	318	29.162	12.9	4.7	145190000	109840000	35350000
D6R9P3;D6RD18;B4DMY3;D6RBZ0;Q53F64	D6R9P3;D6RD18;B4DMY3;D6RBZ0;Q53F64		HNRNPAB	tr|D6R9P3|D6R9P3_HUMAN Heterogeneous nuclear ribonucleoprotein A/B OS=Homo sapiens OX=9606 GN=HNRNPAB PE=1 SV=1;tr|D6RD18|D6RD18_HUMAN Heterogeneous nuclear ribonucleoprotein A/B OS=Homo sapiens OX=9606 GN=HNRNPAB PE=1 SV=1;tr|B4DMY3|B4DMY3_HUMAN cDNA FLJ6	5	1	1	1	1	0	1	0	1	0	5	30.302	280	6.2441	5	0	10069000	10069000	0
G3V4W0;B4DY08;B2R5W2;G3V4C1;B2R603;G3V2Q1;A8K9A4;P07910;G3V576;B3KX96;D3DPI2;G3V5V7;B4DQQ2;Q6PKD2;G3V2D6;A0A0G2JPF8;A0A0G2JNQ3;P0DMR1;O60812;B7ZW38;B2RXH8;G3V555;G3V575;G3V5X6;G3V3K6;G3V251;B4DMJ1;B4DSU6;G3V4M8;G3V2H6;Q569J8	G3V4W0;B4DY08;B2R5W2;G3V4C1;B2R603;G3V2Q1;A8K9A4;P07910;G3V576;B3KX96;D3DPI2;G3V5V7;B4DQQ2;Q6PKD2;G3V2D6;A0A0G2JPF8;A0A0G2JNQ3;P0DMR1;O60812;B7ZW38;B2RXH8;G3V555;G3V575	Heterogeneous nuclear ribonucleoproteins C1/C2;Heterogeneous nuclear ribonucleoprotein C-like 4;Heterogeneous nuclear ribonucleoprotein C-like 1;Heterogeneous nuclear ribonucleoprotein C-like 3;Heterogeneous nuclear ribonucleoprotein C-like 2	HNRNPC;hCG_1641229;HNRPCL1;HNRNPCL4;HNRNPCL1;HNRNPCL3;HNRNPCL2	tr|G3V4W0|G3V4W0_HUMAN Heterogeneous nuclear ribonucleoproteins C1/C2 (Fragment) OS=Homo sapiens OX=9606 GN=HNRNPC PE=1 SV=1;tr|B4DY08|B4DY08_HUMAN Heterogeneous nuclear ribonucleoproteins C1/C2 OS=Homo sapiens OX=9606 GN=HNRNPC PE=1 SV=1;tr|B2R5W2|B2R5W2_	31	12	12	12	11	10	11	10	11	10	35.9	28.916	262	131.43	35.9	31.3	1881300000	1141100000	740150000
B4DTA2;A0A087WUK2;A0A024RDB5;O14979	B4DTA2;A0A087WUK2;A0A024RDB5;O14979	Heterogeneous nuclear ribonucleoprotein D-like	HNRNPDL	tr|B4DTA2|B4DTA2_HUMAN cDNA FLJ60148, highly similar to Homo sapiens heterogeneous nuclear ribonucleoprotein D-like (HNRPDL), transcript variant 2, mRNA OS=Homo sapiens OX=9606 PE=2 SV=1;tr|A0A087WUK2|A0A087WUK2_HUMAN Heterogeneous nuclear ribonucleoprotei	4	2	2	2	1	2	1	2	1	2	8.9	30.214	271	12.541	3	8.9	76148000	16338000	59810000
E9PCY7;A0A384MEJ3;G8JLB6;P31943;D6RIU0;D6RBM0;E7EQJ0;D6RAM1;D6R9T0;D6RFM3;D6RIT2;E7EN40;D6RDU3;D6RJ04;D6RIH9;D6RDL0;E5RGV0;A0A384MDT2;P55795;D6RF17;H0YB39;B4DFK9;D6R9D3;H0YBG7;Q68DG4;H0YBD7;E5RJ94;E5RGH4;H0YAQ2;B4DP51;B4DP00	E9PCY7;A0A384MEJ3;G8JLB6;P31943;D6RIU0;D6RBM0;E7EQJ0;D6RAM1;D6R9T0;D6RFM3;D6RIT2;E7EN40;D6RDU3;D6RJ04;D6RIH9;D6RDL0	Heterogeneous nuclear ribonucleoprotein H;Heterogeneous nuclear ribonucleoprotein H, N-terminally processed	HNRNPH1	tr|E9PCY7|E9PCY7_HUMAN Heterogeneous nuclear ribonucleoprotein H OS=Homo sapiens OX=9606 GN=HNRNPH1 PE=1 SV=1;tr|A0A384MEJ3|A0A384MEJ3_HUMAN Epididymis secretory sperm binding protein OS=Homo sapiens OX=9606 PE=2 SV=1;tr|G8JLB6|G8JLB6_HUMAN Heterogeneous n	31	12	12	10	10	11	10	11	8	9	31.7	47.087	429	96.798	28.4	31	2444000000	1026600000	1417400000
A0A087X0X3;P52272;Q59ES8;Q7KYM9;M0R019;B4DEG4;M0QZM1;M0QYQ7;M0R0N3;M0R2T0;Q6P2D7;M0R0Y6;M0R2I7;M0QY96	A0A087X0X3;P52272;Q59ES8;Q7KYM9;M0R019;B4DEG4;M0QZM1	Heterogeneous nuclear ribonucleoprotein M	HNRNPM;ORF	tr|A0A087X0X3|A0A087X0X3_HUMAN Heterogeneous nuclear ribonucleoprotein M OS=Homo sapiens OX=9606 GN=HNRNPM PE=1 SV=1;sp|P52272|HNRPM_HUMAN Heterogeneous nuclear ribonucleoprotein M OS=Homo sapiens OX=9606 GN=HNRNPM PE=1 SV=3;tr|Q59ES8|Q59ES8_HUMAN Heteroge	14	13	13	13	11	8	11	8	11	8	20	77.569	730	121.53	17.7	12.1	1593700000	740140000	853550000
Q5RI18;Q96BA7;A0A1W2PP35;B3KX72;B4DLR3;A0A1W2PPS1;Q00839;Q7Z4Q5;A0A1W2PQL0;A0A1W2PP34;A0A1W2PPL4;A0A1W2PPH7;A0A1X7SBS1;A0A1W2PRZ7;A0A1W2PQ74;A0A1W2PQD4;A0A1W2PPE9;A0A1W2PRI6	Q5RI18;Q96BA7;A0A1W2PP35;B3KX72;B4DLR3;A0A1W2PPS1;Q00839;Q7Z4Q5;A0A1W2PQL0;A0A1W2PP34;A0A1W2PPL4;A0A1W2PPH7;A0A1X7SBS1;A0A1W2PRZ7;A0A1W2PQ74;A0A1W2PQD4	Heterogeneous nuclear ribonucleoprotein U	HNRNPU;HNRPU	tr|Q5RI18|Q5RI18_HUMAN Heterogeneous nuclear ribonucleoprotein U OS=Homo sapiens OX=9606 GN=HNRNPU PE=1 SV=9;tr|Q96BA7|Q96BA7_HUMAN HNRPU protein OS=Homo sapiens OX=9606 PE=2 SV=1;tr|A0A1W2PP35|A0A1W2PP35_HUMAN Heterogeneous nuclear ribonucleoprotein U (Fr	18	8	8	8	3	7	3	7	3	7	15.1	67.824	602	57.925	4.2	13.5	752290000	110650000	641630000
A0A024R7T3;P52597;B4DKS8;A0A1B0GW42	A0A024R7T3;P52597;B4DKS8	Heterogeneous nuclear ribonucleoprotein F;Heterogeneous nuclear ribonucleoprotein F, N-terminally processed	HNRPF;HNRNPF	tr|A0A024R7T3|A0A024R7T3_HUMAN Heterogeneous nuclear ribonucleoprotein F, isoform CRA_a OS=Homo sapiens OX=9606 GN=HNRPF PE=4 SV=1;sp|P52597|HNRPF_HUMAN Heterogeneous nuclear ribonucleoprotein F OS=Homo sapiens OX=9606 GN=HNRNPF PE=1 SV=3;tr|B4DKS8|B4DKS8_	4	10	8	8	9	7	7	5	7	5	34.5	45.671	415	55.556	30.6	22.9	736180000	330890000	405290000
Q53F48;A0A024QZK8;P31942;B4DHY1;A0A024QZP1	Q53F48;A0A024QZK8;P31942;B4DHY1;A0A024QZP1	Heterogeneous nuclear ribonucleoprotein H3	HNRPH3;HNRNPH3	tr|Q53F48|Q53F48_HUMAN Heterogeneous nuclear ribonucleoprotein H3 isoform a variant (Fragment) OS=Homo sapiens OX=9606 PE=2 SV=1;tr|A0A024QZK8|A0A024QZK8_HUMAN Heterogeneous nuclear ribonucleoprotein H3 (2H9), isoform CRA_a OS=Homo sapiens OX=9606 GN=HNRPH	5	7	7	7	7	6	7	6	7	6	27.5	36.925	346	147.78	27.5	25.1	1629800000	685110000	944670000
B4DUQ1;A0A024R228;Q5EC54;P61978;B4DFF1;Q5T6W2;B3KU16;S4R359;S4R457	B4DUQ1;A0A024R228;Q5EC54;P61978;B4DFF1;Q5T6W2	Heterogeneous nuclear ribonucleoprotein K	HNRPK;HNRNPK	tr|B4DUQ1|B4DUQ1_HUMAN Heterogeneous nuclear ribonucleoprotein K OS=Homo sapiens OX=9606 PE=2 SV=1;tr|A0A024R228|A0A024R228_HUMAN Heterogeneous nuclear ribonucleoprotein K OS=Homo sapiens OX=9606 GN=HNRPK PE=4 SV=1;tr|Q5EC54|Q5EC54_HUMAN Heterogeneous nucl	9	15	15	15	15	12	15	12	15	12	41	48.51	439	167.01	41	34.6	6514800000	2986300000	3528500000
Q0VGD6;Q6MZS5;B2R7W4;O43390;A0A6Q8PHG0;A0A6Q8PH31;B4DMD1;A0A6Q8PH35;B4DT28;B4DMB1	Q0VGD6;Q6MZS5;B2R7W4;O43390;A0A6Q8PHG0;A0A6Q8PH31;B4DMD1;A0A6Q8PH35;B4DT28;B4DMB1	Heterogeneous nuclear ribonucleoprotein R	HNRPR;DKFZp686A13234;HNRNPR	tr|Q0VGD6|Q0VGD6_HUMAN HNRPR protein (Fragment) OS=Homo sapiens OX=9606 GN=HNRPR PE=2 SV=1;tr|Q6MZS5|Q6MZS5_HUMAN Uncharacterized protein DKFZp686A13234 (Fragment) OS=Homo sapiens OX=9606 GN=DKFZp686A13234 PE=2 SV=1;tr|B2R7W4|B2R7W4_HUMAN cDNA, FLJ93632, h	10	3	1	1	1	2	0	1	0	1	5.4	67.86	607	6.0677	1.3	4.1	0	0	0
A8K3W4;A0A024R0J9;A0A0A0MRA5;B7Z4B8;A8K6U7;Q9BUJ2;A8K5K0;M0R3F1;M0QYZ0;B3KM60;M0R203;M0QZV6;M0R0K8;M0QYI8;M0QYM5	A8K3W4;A0A024R0J9;A0A0A0MRA5;B7Z4B8;A8K6U7;Q9BUJ2;A8K5K0;M0R3F1;M0QYZ0	Heterogeneous nuclear ribonucleoprotein U-like protein 1	HNRPUL1;HNRNPUL1	tr|A8K3W4|A8K3W4_HUMAN cDNA FLJ75163, highly similar to Homo sapiens heterogeneous nuclear ribonucleoprotein U-like 1 (HNRPUL1), transcript variant 4, mRNA OS=Homo sapiens OX=9606 PE=2 SV=1;tr|A0A024R0J9|A0A024R0J9_HUMAN Heterogeneous nuclear ribonucleopro	15	15	15	15	12	10	12	10	12	10	20.4	84.821	756	137.97	17.6	13.5	1524600000	559840000	964770000
H3BS21;J3QLC9;P00738;A0A0U4DKQ8;J3KSV1;J3QQI8;H3BMJ7;A0A0U4EXB4;A0A0U4ERW6;J3KRH2;Q6PEJ8;B3KP77;Q6NSB4;A0A087WU08;A0A0C4DGL8;J3QR68;H0Y300	H3BS21;J3QLC9;P00738;A0A0U4DKQ8;J3KSV1;J3QQI8;H3BMJ7;A0A0U4EXB4;A0A0U4ERW6;J3KRH2;Q6PEJ8;B3KP77;Q6NSB4;A0A087WU08;A0A0C4DGL8;J3QR68;H0Y300	Haptoglobin;Haptoglobin alpha chain;Haptoglobin beta chain	HP	tr|H3BS21|H3BS21_HUMAN Haptoglobin (Fragment) OS=Homo sapiens OX=9606 GN=HP PE=1 SV=1;tr|J3QLC9|J3QLC9_HUMAN Haptoglobin (Fragment) OS=Homo sapiens OX=9606 GN=HP PE=1 SV=1;sp|P00738|HPT_HUMAN Haptoglobin OS=Homo sapiens OX=9606 GN=HP PE=1 SV=1;tr|A0A0U4DKQ	17	2	2	2	0	2	0	2	0	2	10.4	24.796	222	13.06	0	10.4	69717000	0	69717000
B0QZK4;Q5SWC8;Q5SSJ5	B0QZK4;Q5SWC8;Q5SSJ5	Heterochromatin protein 1-binding protein 3	HP1BP3	tr|B0QZK4|B0QZK4_HUMAN Heterochromatin protein 1-binding protein 3 (Fragment) OS=Homo sapiens OX=9606 GN=HP1BP3 PE=1 SV=1;tr|Q5SWC8|Q5SWC8_HUMAN Heterochromatin protein 1-binding protein 3 (Fragment) OS=Homo sapiens OX=9606 GN=HP1BP3 PE=1 SV=1;sp|Q5SSJ5|HP	3	2	2	2	2	1	2	1	2	1	7.9	28.515	253	13.511	7.9	4.3	83762000	73647000	10116000
Q86YZ3	Q86YZ3	Hornerin	HRNR	sp|Q86YZ3|HORN_HUMAN Hornerin OS=Homo sapiens OX=9606 GN=HRNR PE=1 SV=2	1	28	28	28	6	28	6	28	6	28	31.1	282.39	2850	284.53	8.5	31.1	12518000000	610250000	11908000000
A0A024RD80;P08238;B4DMA2;B4DGL0;Q6PK50;Q9H6X9;A8K3W9;Q58FF8;O14942;Q58FF7;Q58FF6	A0A024RD80;P08238;B4DMA2;B4DGL0;Q6PK50;Q9H6X9;A8K3W9	Heat shock protein HSP 90-beta	HSP90AB1	tr|A0A024RD80|A0A024RD80_HUMAN Heat shock protein 90kDa alpha (Cytosolic), class B member 1, isoform CRA_a OS=Homo sapiens OX=9606 GN=HSP90AB1 PE=3 SV=1;sp|P08238|HS90B_HUMAN Heat shock protein HSP 90-beta OS=Homo sapiens OX=9606 GN=HSP90AB1 PE=1 SV=4;tr|B	11	10	10	6	7	7	7	7	4	4	16.2	83.263	724	86.678	12.3	11.6	948120000	309290000	638830000
Q53FA3;B2RCQ9;A0A1U9X7X9;A0A1U9X7X4;A0A1U9X7W7;B4DI54;P34931;B4DXY3	Q53FA3;B2RCQ9;A0A1U9X7X9;A0A1U9X7X4;A0A1U9X7W7;B4DI54;P34931;B4DXY3	Heat shock 70 kDa protein 1-like	HSPA1L	tr|Q53FA3|Q53FA3_HUMAN HSPA1L (Fragment) OS=Homo sapiens OX=9606 GN=HSPA1L PE=1 SV=1;tr|B2RCQ9|B2RCQ9_HUMAN cDNA, FLJ96225, highly similar to Homo sapiens heat shock 70kDa protein 1-like (HSPA1L), mRNA OS=Homo sapiens OX=9606 PE=2 SV=1;tr|A0A1U9X7X9|A0A1U9	8	5	2	0	3	4	0	2	0	0	8.9	70.403	641	13.834	5.6	7.8	53830000	0	53830000
Q53FC7;B3KSM6;B2R6X5;A0A384NKX5;P17066;P48741	Q53FC7;B3KSM6;B2R6X5;A0A384NKX5;P17066;P48741	Heat shock 70 kDa protein 6;Putative heat shock 70 kDa protein 7	HSPA6;HSPA7	tr|Q53FC7|Q53FC7_HUMAN Heat shock 70kDa protein 6 (HSP70B) variant (Fragment) OS=Homo sapiens OX=9606 PE=1 SV=1;tr|B3KSM6|B3KSM6_HUMAN cDNA FLJ36606 fis, clone TRACH2015654, highly similar to HEAT SHOCK 70 kDa PROTEIN 6 OS=Homo sapiens OX=9606 PE=2 SV=1;t	6	4	1	1	3	3	1	1	1	1	6.2	71.003	643	14.59	4.8	5.1	417640000	201520000	216120000
A0A7I2V2G2;A0A7I2V2S7;D6RCD7;B7Z4V2;V9HW84;A0A384P5G6;Q8N1C8;P38646;A0A7I2YQB2;A0A7I2V3F7;B7Z1V7;B7Z4T3;H0Y8K0;A1XP52;A0A3B3ITI4;H0Y8S0	A0A7I2V2G2;A0A7I2V2S7;D6RCD7;B7Z4V2;V9HW84;A0A384P5G6;Q8N1C8;P38646;A0A7I2YQB2;A0A7I2V3F7;B7Z1V7;B7Z4T3;H0Y8K0	Stress-70 protein, mitochondrial	HSPA9;HEL-S-124m	tr|A0A7I2V2G2|A0A7I2V2G2_HUMAN Stress-70 protein, mitochondrial OS=Homo sapiens OX=9606 GN=HSPA9 PE=4 SV=1;tr|A0A7I2V2S7|A0A7I2V2S7_HUMAN Stress-70 protein, mitochondrial OS=Homo sapiens OX=9606 GN=HSPA9 PE=4 SV=1;tr|D6RCD7|D6RCD7_HUMAN Stress-70 protein,	16	7	7	7	1	6	1	6	1	6	13.8	66.601	610	47.395	1.8	12	133300000	17138000	116160000
C9J3N8;B4DL87;A0A6Q8PFK8;V9HW43;A0A6Q8PGK1;P04792	C9J3N8;B4DL87;A0A6Q8PFK8;V9HW43;A0A6Q8PGK1;P04792	Heat shock protein beta-1	HSPB1;HEL-S-102	tr|C9J3N8|C9J3N8_HUMAN Heat shock protein beta-1 OS=Homo sapiens OX=9606 GN=HSPB1 PE=1 SV=1;tr|B4DL87|B4DL87_HUMAN Heat shock 27 kDa protein OS=Homo sapiens OX=9606 PE=2 SV=1;tr|A0A6Q8PFK8|A0A6Q8PFK8_HUMAN Heat shock protein beta-1 OS=Homo sapiens OX=9606	6	2	2	2	1	2	1	2	1	2	73	3.8883	37	17.129	45.9	73	131260000	20049000	111210000
A0A7I2YQK6;B7Z5E7;A0A7I2V599;A0A7I2V2X6;B7Z4F6;B7Z597;B3GQS7;A0A024R3X4;P10809;B7Z532;A0A7I2V5M1	A0A7I2YQK6;B7Z5E7;A0A7I2V599;A0A7I2V2X6;B7Z4F6;B7Z597;B3GQS7;A0A024R3X4;P10809;B7Z532;A0A7I2V5M1	60 kDa heat shock protein, mitochondrial	HSPD1	tr|A0A7I2YQK6|A0A7I2YQK6_HUMAN 60 kDa heat shock protein, mitochondrial OS=Homo sapiens OX=9606 GN=HSPD1 PE=4 SV=1;tr|B7Z5E7|B7Z5E7_HUMAN 60 kDa chaperonin OS=Homo sapiens OX=9606 PE=2 SV=1;tr|A0A7I2V599|A0A7I2V599_HUMAN 60 kDa heat shock protein, mitochon	11	2	2	2	0	2	0	2	0	2	3.3	51.233	482	11.498	0	3.3	11538000	0	11538000
A0A024R3K0;Q96M11	A0A024R3K0;Q96M11	Hydrolethalus syndrome protein 1	HYLS1	tr|A0A024R3K0|A0A024R3K0_HUMAN Hydrolethalus syndrome 1, isoform CRA_a OS=Homo sapiens OX=9606 GN=HYLS1 PE=3 SV=1;sp|Q96M11|HYLS1_HUMAN Hydrolethalus syndrome protein 1 OS=Homo sapiens OX=9606 GN=HYLS1 PE=1 SV=1	2	3	3	3	3	2	3	2	3	2	15.4	34.358	299	21.525	15.4	13.4	251620000	147930000	103690000
F8W930;Q9Y6M1;B4DKT5;D3DTW3;Q9NZI8	F8W930;Q9Y6M1	Insulin-like growth factor 2 mRNA-binding protein 2	IGF2BP2	tr|F8W930|F8W930_HUMAN Insulin-like growth factor 2 mRNA-binding protein 2 OS=Homo sapiens OX=9606 GN=IGF2BP2 PE=1 SV=1;sp|Q9Y6M1|IF2B2_HUMAN Insulin-like growth factor 2 mRNA-binding protein 2 OS=Homo sapiens OX=9606 GN=IGF2BP2 PE=1 SV=2	5	3	3	2	1	3	1	3	1	2	6.4	66.785	605	22.436	2.1	6.4	72853000	8450300	64403000
O00425	O00425	Insulin-like growth factor 2 mRNA-binding protein 3	IGF2BP3	sp|O00425|IF2B3_HUMAN Insulin-like growth factor 2 mRNA-binding protein 3 OS=Homo sapiens OX=9606 GN=IGF2BP3 PE=1 SV=2	1	2	1	1	0	2	0	1	0	1	4.5	63.704	579	6.4052	0	4.5	19309000	0	19309000
A0A0A0MS07;Q6PYX1;A0A5J6KJ24;Q86TT2;A0A4W9A917;A0A0A0MS08;A0A286YES1;P0DOX5;Q6GMX6;S6B291;Q6N096;V9HW68;Q6N089;A8K008;Q6MZV7;Q6N095;Q6MZQ6;Q5EFE5;Q6N094;Q6N097;Q7Z351;Q8NF17;Q6N030;Q5EBM2;P01857;P01860;S6C4Q7;S6BGE0;S6B2A6;S6AWD9;S6BGE5;S6BAN1;S6BAM6;A0A286YEY4;A0A286YFJ8;Q6N093;Q6MZU6;Q6MZX7;P01859;P01861	A0A0A0MS07;Q6PYX1;A0A5J6KJ24;Q86TT2;A0A4W9A917;A0A0A0MS08;A0A286YES1;P0DOX5;Q6GMX6;S6B291;Q6N096;V9HW68;Q6N089;A8K008;Q6MZV7;Q6N095;Q6MZQ6;Q5EFE5;Q6N094;Q6N097;Q7Z351;Q8NF17;Q6N030;Q5EBM2;P01857;P01860;S6C4Q7;S6BGE0;S6B2A6;S6AWD9;S6BGE5;S6BAN1;S6BAM6;A0A286YEY4;A0A286YFJ8;Q6N093;Q6MZU6;Q6MZX7;P01859;P01861	Ig gamma-1 chain C region;Ig gamma-3 chain C region;Ig gamma-2 chain C region;Ig gamma-4 chain C region	IGHG1;IGH@;DKFZp686I15196;HEL-214;DKFZp686P15220;DKFZp686C11235;DKFZp686K03196;DKFZp686G11190;DKFZp686O01196;DKFZp686H20196;DKFZp686N02209;FLJ00385;DKFZp686I15212;IGHG3;DKFZp686I04196;DKFZp686C15213;DKFZp686M24218;IGHG2;IGHG4	tr|A0A0A0MS07|A0A0A0MS07_HUMAN Immunoglobulin heavy constant gamma 1 (Fragment) OS=Homo sapiens OX=9606 GN=IGHG1 PE=1 SV=1;tr|Q6PYX1|Q6PYX1_HUMAN Hepatitis B virus receptor binding protein (Fragment) OS=Homo sapiens OX=9606 PE=1 SV=1;tr|A0A5J6KJ24|A0A5J6KJ	40	2	2	2	2	2	2	2	2	2	5.1	31.983	295	28.955	5.1	5.1	207840000000	124120000000	83712000000
A0A5C2GKI2;S4R460;A0A0B4J2B5;A0A4W8ZXM2;A0A5C2GNQ6;A0A5C2GF75;A0A5C2G6I9;A0A5C2GS36;A0A5C2GRN7;A0A5C2GR86;A0A5C2GQT7;A0A5C2GP23;A0A5C2GVM4;A0A5C2GMP8;A0A5C2GKN5;A0A5C2GF05;A0A5C2GAA1;A0A5C2G9W0;A0A5C2G6W7;Q9UL91;Q9UL72;A0A5C2GU90;A0A5C2GQV5;A0A5C2GQV0;A0A5C2GQA7;A0A5C2GP96;A0A5C2GNQ3;A0A5C2GNN5;A0A5C2GL02;A0A5C2GJN2;A0A5C2GH89;A0A5C2GGM9;A0A5C2GFH2;A0A5C2GE76;A0A5C2GB91;A0A5C2G808;A0A068LKR4;A0A5…	A0A5C2GKI2;S4R460;A0A0B4J2B5;A0A4W8ZXM2;A0A5C2GNQ6;A0A5C2GF75;A0A5C2G6I9;A0A5C2GS36;A0A5C2GRN7;A0A5C2GR86;A0A5C2GQT7;A0A5C2GP23;A0A5C2GVM4;A0A5C2GMP8;A0A5C2GKN5;A0A5C2GF05;A0A5C2GAA1;A0A5C2G9W0;A0A5C2G6W7;Q9UL91;Q9UL72;A0A5C2GU90;A0A5C2GQV5;A0A5C2GQV0;A0A5C2GQA7;A0A5C2GP96;A0A5C2GNQ3;A0A5C2GNN5;A0A5C2GL02;A0A5C2GJN2;A0A5C2GH89;A0A5C2GGM9;A0A5C2GFH2;A0A5C2GE76;A0A5C2GB91;A0A5C2G808;A0A068LKR4;A0A5…		IGHV3OR16-9	tr|A0A5C2GKI2|A0A5C2GKI2_HUMAN IG c65_heavy_IGHV3-74_IGHD2-2_IGHJ4 (Fragment) OS=Homo sapiens OX=9606 PE=2 SV=1;tr|S4R460|S4R460_HUMAN Immunoglobulin heavy variable 3/OR16-9 (non-functional) OS=Homo sapiens OX=9606 GN=IGHV3OR16-9 PE=1 SV=2;tr|A0A0B4J2B5|A0	190	2	2	2	1	1	1	1	1	1	43.8	13.36	121	28.943	28.1	15.7	1611800	1611800	0
A0A5C2GWS7;A0A5C2H0D6;A0A5C2GWQ7;A0A5C2GW62;A0A5C2GK64;A0A5C2GIV3;A0A5C2GIC1;A0A5C2GHG3;A0A5C2G8Z6;A0A5C2G745;A0A5C2G727;A0A5C2G3Y6;A0A5C2GTY0;A0A5C2GMT6;A0A5C2FXH3;A0A5C2GRN5;A0A5C2G7Y8;P0DP09;A0A0B4J2D9	A0A5C2GWS7;A0A5C2H0D6;A0A5C2GWQ7;A0A5C2GW62;A0A5C2GK64;A0A5C2GIV3;A0A5C2GIC1;A0A5C2GHG3;A0A5C2G8Z6;A0A5C2G745;A0A5C2G727;A0A5C2G3Y6;A0A5C2GTY0;A0A5C2GMT6;A0A5C2FXH3;A0A5C2GRN5;A0A5C2G7Y8;P0DP09;A0A0B4J2D9		IGKV1D-13	tr|A0A5C2GWS7|A0A5C2GWS7_HUMAN IG c158_light_IGKV1D-13_IGKJ1 (Fragment) OS=Homo sapiens OX=9606 PE=2 SV=1;tr|A0A5C2H0D6|A0A5C2H0D6_HUMAN IG c1408_light_IGKV1D-13_IGKJ2 (Fragment) OS=Homo sapiens OX=9606 PE=2 SV=1;tr|A0A5C2GWQ7|A0A5C2GWQ7_HUMAN IG c1373_lig	19	1	1	1	1	0	1	0	1	0	15.4	11.118	104	8.8428	15.4	0	105240000	105240000	0
A0A5C2GYY3;A0A5C2GTB8;A0A5C2GMG8;A0A5C2G7M9;A0A5C2FUS2;A0A5C2G8A0;A0A5C2H1R9;A0A5C2H0U9;A0A5C2H0D5;A0A5C2GXG9;A0A5C2GTW5;A0A5C2GMF6;A0A5C2GH90;A0A5C2GC64;A0A5C2GAU0;A0A5C2GA92;A0A5C2G6R6;A0A5C2G6L3;A0A5C2G6D8;A0A5C2G0K6;A0A5C2FYQ1;A0A5C2FY16;A0A5C2FXJ0;A0A5C2FUL3;A0A5C2GY75;A0A5C2FXM2;A0A5C2G3T7;A0A5C2GUZ0;A0A5C2GRB4;A0A5C2FZD9;A0A5C2FUR6;A0A5C2GFQ8;A0A0C4DH68;A0A075B6R9;REV__I3L3G6;A0A5C2GBV4;A0…	A0A5C2GYY3;A0A5C2GTB8;A0A5C2GMG8;A0A5C2G7M9;A0A5C2FUS2;A0A5C2G8A0;A0A5C2H1R9;A0A5C2H0U9;A0A5C2H0D5;A0A5C2GXG9;A0A5C2GTW5;A0A5C2GMF6;A0A5C2GH90;A0A5C2GC64;A0A5C2GAU0;A0A5C2GA92;A0A5C2G6R6;A0A5C2G6L3;A0A5C2G6D8;A0A5C2G0K6;A0A5C2FYQ1;A0A5C2FY16;A0A5C2FXJ0;A0A5C2FUL3;A0A5C2GY75;A0A5C2FXM2;A0A5C2G3T7;A0A5C2GUZ0;A0A5C2GRB4;A0A5C2FZD9;A0A5C2FUR6;A0A5C2GFQ8;A0A0C4DH68;A0A075B6R9		IGKV2-24;IGKV2D-24	tr|A0A5C2GYY3|A0A5C2GYY3_HUMAN IG c1589_light_IGKV2-24_IGKJ1 (Fragment) OS=Homo sapiens OX=9606 PE=2 SV=1;tr|A0A5C2GTB8|A0A5C2GTB8_HUMAN IG c1287_light_IGKV2-24_IGKJ2 (Fragment) OS=Homo sapiens OX=9606 PE=2 SV=1;tr|A0A5C2GMG8|A0A5C2GMG8_HUMAN IG c919_light	96	3	3	0	2	2	2	2	0	0	17.9	12.316	112	17.356	11.6	12.5	1189500000	348130000	841370000
Q70UQ0	Q70UQ0	Inhibitor of nuclear factor kappa-B kinase-interacting protein	IKBIP	sp|Q70UQ0|IKIP_HUMAN Inhibitor of nuclear factor kappa-B kinase-interacting protein OS=Homo sapiens OX=9606 GN=IKBIP PE=1 SV=1	1	2	2	2	1	1	1	1	1	1	6	39.309	350	12.109	3.4	2.6	16191000	0	16191000
Q14164;A0A075B7B4	Q14164;A0A075B7B4	Inhibitor of nuclear factor kappa-B kinase subunit epsilon	IKBKE	sp|Q14164|IKKE_HUMAN Inhibitor of nuclear factor kappa-B kinase subunit epsilon OS=Homo sapiens OX=9606 GN=IKBKE PE=1 SV=1;tr|A0A075B7B4|A0A075B7B4_HUMAN Inhibitor of nuclear factor kappa-B kinase subunit epsilon OS=Homo sapiens OX=9606 GN=IKBKE PE=1 SV=1	2	2	2	2	0	2	0	2	0	2	3.5	80.461	716	13.957	0	3.5	44804000	0	44804000
B9A067;B4DKR1;Q16891;C9J406;B4DS66;H7C463;B4DQY2;B4DT20;Q05DN3;B4E2B5;Q3B7X4;A0A087WYS0;D6RAW4	B9A067;B4DKR1;Q16891;C9J406;B4DS66;H7C463;B4DQY2;B4DT20	MICOS complex subunit MIC60	IMMT	tr|B9A067|B9A067_HUMAN MICOS complex subunit MIC60 OS=Homo sapiens OX=9606 GN=IMMT PE=1 SV=2;tr|B4DKR1|B4DKR1_HUMAN MICOS complex subunit MIC60 OS=Homo sapiens OX=9606 PE=2 SV=1;sp|Q16891|MIC60_HUMAN MICOS complex subunit MIC60 OS=Homo sapiens OX=9606 GN=I	13	14	14	14	11	9	11	9	11	9	20.7	78.973	711	98.495	16.9	12.8	1070400000	564860000	505530000
A0A384N6C2;A0A7I2V2T3;H0Y4R1;P12268;E7ETK5;A0A7I2YQK5;Q6QE17;B7Z1G4	A0A384N6C2;A0A7I2V2T3;H0Y4R1;P12268;E7ETK5;A0A7I2YQK5;Q6QE17;B7Z1G4	Inosine-5-monophosphate dehydrogenase 2	IMPDH2	tr|A0A384N6C2|A0A384N6C2_HUMAN Inosine-5-monophosphate dehydrogenase OS=Homo sapiens OX=9606 GN=IMPDH PE=2 SV=1;tr|A0A7I2V2T3|A0A7I2V2T3_HUMAN Inosine-5-monophosphate dehydrogenase 2 OS=Homo sapiens OX=9606 GN=IMPDH2 PE=4 SV=1;tr|H0Y4R1|H0Y4R1_HUMAN Inos	8	6	6	6	4	4	4	4	4	4	14.2	55.804	514	35.704	10.7	8.6	371800000	119800000	251990000
E9PEN0;A4KYM7;B4DDF2;B7Z6R2;A0A1B0GW41;Q8WYH8;Q9UNL4	E9PEN0;A4KYM7;B4DDF2;B7Z6R2;A0A1B0GW41;Q8WYH8;Q9UNL4	Inhibitor of growth protein;Inhibitor of growth protein 5;Inhibitor of growth protein 4	ING5;ING4	tr|E9PEN0|E9PEN0_HUMAN Inhibitor of growth protein 5 OS=Homo sapiens OX=9606 GN=ING5 PE=1 SV=1;tr|A4KYM7|A4KYM7_HUMAN Inhibitor of growth family member 4 variant deltaEx6B OS=Homo sapiens OX=9606 GN=ING4 PE=2 SV=1;tr|B4DDF2|B4DDF2_HUMAN Inhibitor of growth	7	1	1	1	0	1	0	1	0	1	9.2	16.646	142	-2	0	9.2	53959000	0	53959000
A4QPB0;A0A024RC65;P46940;A0A0J9YXZ5;Q6P1N4;H0YLE8;B4E2M0;Q5FWG8;B4DNP4;Q05DN7	A4QPB0;A0A024RC65;P46940;A0A0J9YXZ5;Q6P1N4;H0YLE8;B4E2M0	Ras GTPase-activating-like protein IQGAP1	IQGAP1;hCG_1991735	tr|A4QPB0|A4QPB0_HUMAN IQ motif containing GTPase activating protein 1 OS=Homo sapiens OX=9606 GN=IQGAP1 PE=1 SV=1;tr|A0A024RC65|A0A024RC65_HUMAN HCG1991735, isoform CRA_a OS=Homo sapiens OX=9606 GN=hCG_1991735 PE=4 SV=1;sp|P46940|IQGA1_HUMAN Ras GTPase-ac	10	7	7	7	1	7	1	7	1	7	5.6	189.28	1657	46.025	1	5.6	244190000	10468000	233720000
F2Z2E2;A2RRC9;Q86VI3	F2Z2E2;A2RRC9;Q86VI3	Ras GTPase-activating-like protein IQGAP3	IQGAP3	tr|F2Z2E2|F2Z2E2_HUMAN Ras GTPase-activating-like protein IQGAP3 OS=Homo sapiens OX=9606 GN=IQGAP3 PE=1 SV=1;tr|A2RRC9|A2RRC9_HUMAN IQ motif containing GTPase activating protein 3 OS=Homo sapiens OX=9606 GN=IQGAP3 PE=1 SV=1;sp|Q86VI3|IQGA3_HUMAN Ras GTPase	3	2	2	2	0	2	0	2	0	2	1.3	179.48	1588	10.887	0	1.3	33480000	0	33480000
P35568;M1S0W8	P35568	Insulin receptor substrate 1	IRS1	sp|P35568|IRS1_HUMAN Insulin receptor substrate 1 OS=Homo sapiens OX=9606 GN=IRS1 PE=1 SV=1	2	10	10	10	5	8	5	8	5	8	9.6	131.59	1242	77.457	5	7.3	505510000	102740000	402770000
Q96RG4;Q96RG5;Q9Y4H2	Q96RG4;Q96RG5;Q9Y4H2	Insulin receptor substrate 2	IRS2	tr|Q96RG4|Q96RG4_HUMAN Insulin receptor substrate 2 insertion mutant (Fragment) OS=Homo sapiens OX=9606 GN=IRS2 PE=4 SV=1;tr|Q96RG5|Q96RG5_HUMAN Insulin receptor substrate 2 insertion mutant (Fragment) OS=Homo sapiens OX=9606 GN=IRS2 PE=4 SV=1;sp|Q9Y4H2|IR	3	3	3	3	1	2	1	2	1	2	4.9	137.32	1338	17.936	0.8	4.1	63729000	11016000	52714000
A0A096LNZ9;A0A096LPJ4;P05161	A0A096LNZ9;A0A096LPJ4;P05161	Ubiquitin-like protein ISG15	ISG15	tr|A0A096LNZ9|A0A096LNZ9_HUMAN Ubiquitin-like protein ISG15 (Fragment) OS=Homo sapiens OX=9606 GN=ISG15 PE=1 SV=6;tr|A0A096LPJ4|A0A096LPJ4_HUMAN Ubiquitin-like protein ISG15 OS=Homo sapiens OX=9606 GN=ISG15 PE=1 SV=1;sp|P05161|ISG15_HUMAN Ubiquitin-like pr	3	1	1	1	0	1	0	1	0	1	9.1	15.562	143	7.418	0	9.1	77766000	0	77766000
Q8WWJ8;B4E0R1;D3DSM0;A0A494C0X7;P05107	Q8WWJ8;B4E0R1;D3DSM0;A0A494C0X7;P05107	Integrin beta;Integrin beta-2	ITGB2	tr|Q8WWJ8|Q8WWJ8_HUMAN Integrin beta OS=Homo sapiens OX=9606 PE=2 SV=1;tr|B4E0R1|B4E0R1_HUMAN Integrin beta OS=Homo sapiens OX=9606 PE=2 SV=1;tr|D3DSM0|D3DSM0_HUMAN Integrin beta OS=Homo sapiens OX=9606 GN=ITGB2 PE=1 SV=1;tr|A0A494C0X7|A0A494C0X7_HUMAN Int	5	1	1	1	1	0	1	0	1	0	2.4	41.786	378	6.2234	2.4	0	130290000	130290000	0
C9JA05;D6RHJ6;D6RD17;P01591	C9JA05;D6RHJ6;D6RD17;P01591	Immunoglobulin J chain	JCHAIN;IGJ	tr|C9JA05|C9JA05_HUMAN Immunoglobulin J chain (Fragment) OS=Homo sapiens OX=9606 GN=JCHAIN PE=1 SV=1;tr|D6RHJ6|D6RHJ6_HUMAN Immunoglobulin J chain (Fragment) OS=Homo sapiens OX=9606 GN=JCHAIN PE=1 SV=1;tr|D6RD17|D6RD17_HUMAN Immunoglobulin J chain (Fragmen	4	1	1	1	0	1	0	1	0	1	11.4	8.1675	70	6.1366	0	11.4	138610000	0	138610000
B7ZLC8;A0A1W2PNZ9;Q15652;A0PJE4;H7BXU7	B7ZLC8;A0A1W2PNZ9;Q15652	Probable JmjC domain-containing histone demethylation protein 2C	JMJD1C	tr|B7ZLC8|B7ZLC8_HUMAN JMJD1C protein OS=Homo sapiens OX=9606 GN=JMJD1C PE=2 SV=1;tr|A0A1W2PNZ9|A0A1W2PNZ9_HUMAN Probable JmjC domain-containing histone demethylation protein 2C OS=Homo sapiens OX=9606 GN=JMJD1C PE=1 SV=1;sp|Q15652|JHD2C_HUMAN Probable Jmj	5	8	8	8	1	8	1	8	1	8	3.6	263.15	2358	47.683	0.6	3.6	339200000	11836000	327370000
A0A0S2Z487;A0A024R1X8;P14923;A0A0S2Z495;C9JTX4;C9J826;C9JK18;C9JKY1;Q7KZ86;A0A2R8Y6G0;A0A2R8Y804;B4DSW9;A0A2R8Y543;A0A2R8Y5C3;B4DL06;A0A2R8Y750;A0A2R8Y5Z1;B4DGU4;A0A2R8YCH5;A0A2R8Y7Z0;B5BU28;A0A024R2Q3;A0A2R8Y5A3;P35222	A0A0S2Z487;A0A024R1X8;P14923;A0A0S2Z495	Junction plakoglobin	JUP	tr|A0A0S2Z487|A0A0S2Z487_HUMAN Junction plakoglobin (Fragment) OS=Homo sapiens OX=9606 GN=JUP PE=2 SV=1;tr|A0A024R1X8|A0A024R1X8_HUMAN Junction plakoglobin OS=Homo sapiens OX=9606 GN=JUP PE=3 SV=1;sp|P14923|PLAK_HUMAN Junction plakoglobin OS=Homo sapiens O	24	12	9	9	0	12	0	9	0	9	21.3	81.744	745	106.35	0	21.3	991010000	0	991010000
F5GWA4;A0A024RBJ2;Q9H3F6;F5GY15;F5GWK6;F5H268;B3KVY5;B3KRS9;F5H6V0;F5H497	F5GWA4;A0A024RBJ2;Q9H3F6	BTB/POZ domain-containing adapter for CUL3-mediated RhoA degradation protein 3	KCTD10	tr|F5GWA4|F5GWA4_HUMAN BTB/POZ domain-containing adapter for CUL3-mediated RhoA degradation protein 3 OS=Homo sapiens OX=9606 GN=KCTD10 PE=1 SV=1;tr|A0A024RBJ2|A0A024RBJ2_HUMAN Potassium channel tetramerisation domain containing 10, isoform CRA_b OS=Homo s	10	3	3	3	0	3	0	3	0	3	14.6	32.389	287	36.619	0	14.6	47946000	0	47946000
B3KP80;B7ZAF7;B4DJX2;Q9Y597	B3KP80;B7ZAF7;B4DJX2;Q9Y597	BTB/POZ domain-containing protein KCTD3	KCTD3	tr|B3KP80|B3KP80_HUMAN cDNA FLJ31363 fis, clone NB9N41000047, highly similar to BTB/POZ domain-containing protein KCTD3 (Fragment) OS=Homo sapiens OX=9606 PE=2 SV=1;tr|B7ZAF7|B7ZAF7_HUMAN cDNA, FLJ79171, highly similar to BTB/POZ domain-containing protein	4	2	2	2	2	0	2	0	2	0	4.8	50.956	462	12.274	4.8	0	30673000	30673000	0
B4DDX2;Q07666;B4E043;B2R7B5;A0A6Q8PGH5;B3KTS3;Q5VWX1;O75525	B4DDX2;Q07666;B4E043;B2R7B5	KH domain-containing, RNA-binding, signal transduction-associated protein 1	KHDRBS1	tr|B4DDX2|B4DDX2_HUMAN cDNA FLJ54590, highly similar to KH domain-containing, RNA-binding, signaltransduction-associated protein 1 OS=Homo sapiens OX=9606 PE=2 SV=1;sp|Q07666|KHDR1_HUMAN KH domain-containing, RNA-binding, signal transduction-associated pro	8	6	6	6	5	5	5	5	5	5	17.7	46.459	423	53.538	15.6	15.8	2604100000	1546500000	1057600000
A0A0S2Z5A4;A0A0S2Z5B9;D3DVA4;A8K1I7;Q7Z7F0	A0A0S2Z5A4;A0A0S2Z5B9;D3DVA4;A8K1I7;Q7Z7F0	UPF0469 protein KIAA0907	KIAA0907	tr|A0A0S2Z5A4|A0A0S2Z5A4_HUMAN KIAA0907 isoform 2 OS=Homo sapiens OX=9606 GN=KIAA0907 PE=2 SV=1;tr|A0A0S2Z5B9|A0A0S2Z5B9_HUMAN Brings lots of money 7 (Fragment) OS=Homo sapiens OX=9606 GN=KIAA0907 PE=2 SV=1;tr|D3DVA4|D3DVA4_HUMAN Brings lots of money 7 OS=	5	1	1	1	0	1	0	1	0	1	7.5	17.81	174	6.9638	0	7.5	0	0	0
Q5T5P0;Q5T5P1;B7ZM29;B4DTY7;Q5T5P2;B4E1M3	Q5T5P0;Q5T5P1;B7ZM29;B4DTY7;Q5T5P2	Sickle tail protein homolog	KIAA1217	tr|Q5T5P0|Q5T5P0_HUMAN Sickle tail protein homolog (Fragment) OS=Homo sapiens OX=9606 GN=KIAA1217 PE=1 SV=1;tr|Q5T5P1|Q5T5P1_HUMAN Sickle tail protein homolog (Fragment) OS=Homo sapiens OX=9606 GN=KIAA1217 PE=1 SV=2;tr|B7ZM29|B7ZM29_HUMAN KIAA1217 protein	6	3	3	3	2	1	2	1	2	1	3.7	86.73	783	16.765	2.2	1.5	60029000	44280000	15749000
A0A384P5W4;Q15058	A0A384P5W4;Q15058	Kinesin-like protein KIF14	KIF14	tr|A0A384P5W4|A0A384P5W4_HUMAN Epididymis secretory sperm binding protein OS=Homo sapiens OX=9606 PE=2 SV=1;sp|Q15058|KIF14_HUMAN Kinesin-like protein KIF14 OS=Homo sapiens OX=9606 GN=KIF14 PE=1 SV=1	2	3	3	3	0	3	0	3	0	3	2.2	186.46	1648	19.307	0	2.2	90894000	0	90894000
B0AZS5;A0A6Q8PGH7;A0A6Q8PFA6;A0A6Q8PG37;A0A6Q8PH57;B4DM85;O00139;D6R9M0;H0Y8H2;A0A6Q8PGG1	B0AZS5;A0A6Q8PGH7;A0A6Q8PFA6;A0A6Q8PG37;A0A6Q8PH57;B4DM85;O00139;D6R9M0	Kinesin-like protein;Kinesin-like protein KIF2A	KIF2A	tr|B0AZS5|B0AZS5_HUMAN Kinesin-like protein OS=Homo sapiens OX=9606 PE=2 SV=1;tr|A0A6Q8PGH7|A0A6Q8PGH7_HUMAN Kinesin-like protein (Fragment) OS=Homo sapiens OX=9606 GN=KIF2A PE=1 SV=1;tr|A0A6Q8PFA6|A0A6Q8PFA6_HUMAN Kinesin-like protein OS=Homo sapiens OX=9	10	3	3	3	0	3	0	3	0	3	5	75.028	660	21.442	0	5	85687000	0	85687000
Q8N5N1;B4DY48;B7Z7M6;A0A140VKG5;B7Z6Q6;A8K3S3;A0A140VKF1;Q8N4N8;Q99661	Q8N5N1;B4DY48;B7Z7M6;A0A140VKG5;B7Z6Q6;A8K3S3;A0A140VKF1;Q8N4N8;Q99661	Kinesin-like protein;Kinesin-like protein KIF2B;Kinesin-like protein KIF2C	KIF2B;KIF2C	tr|Q8N5N1|Q8N5N1_HUMAN Kinesin-like protein (Fragment) OS=Homo sapiens OX=9606 PE=2 SV=1;tr|B4DY48|B4DY48_HUMAN Kinesin-like protein OS=Homo sapiens OX=9606 PE=2 SV=1;tr|B7Z7M6|B7Z7M6_HUMAN Kinesin-like protein OS=Homo sapiens OX=9606 PE=2 SV=1;tr|A0A140VK	9	1	1	1	0	1	0	1	0	1	2.4	52.328	468	7.3476	0	2.4	13978000	0	13978000
B4DMA8;A0A1U9X7X5;A0A024RCS7;Q9BW19;B4E063;A0A1U9X7Y0	B4DMA8;A0A1U9X7X5;A0A024RCS7;Q9BW19;B4E063;A0A1U9X7Y0	Kinesin-like protein;Kinesin-like protein KIFC1	KIFC1	tr|B4DMA8|B4DMA8_HUMAN Kinesin-like protein OS=Homo sapiens OX=9606 PE=2 SV=1;tr|A0A1U9X7X5|A0A1U9X7X5_HUMAN Kinesin-like protein OS=Homo sapiens OX=9606 PE=3 SV=1;tr|A0A024RCS7|A0A024RCS7_HUMAN Kinesin-like protein OS=Homo sapiens OX=9606 GN=KIFC1 PE=3 SV	6	2	2	2	0	2	0	2	0	2	4	60.512	549	11.408	0	4	17356000	0	17356000
A0A0U2N547;P10721	A0A0U2N547;P10721	Mast/stem cell growth factor receptor Kit	KIT	tr|A0A0U2N547|A0A0U2N547_HUMAN Mast/stem cell growth factor receptor OS=Homo sapiens OX=9606 GN=KIT PE=2 SV=1;sp|P10721|KIT_HUMAN Mast/stem cell growth factor receptor Kit OS=Homo sapiens OX=9606 GN=KIT PE=1 SV=1	2	1	1	1	1	1	1	1	1	1	1	109.36	971	6.0725	1	1	1043700000	649020000	394710000
Q96CT2;Q6NT65;H0Y2P5	Q96CT2;Q6NT65;H0Y2P5	Kelch-like protein 29	KLHL29	sp|Q96CT2|KLH29_HUMAN Kelch-like protein 29 OS=Homo sapiens OX=9606 GN=KLHL29 PE=1 SV=3;tr|Q6NT65|Q6NT65_HUMAN KLHL29 protein (Fragment) OS=Homo sapiens OX=9606 GN=KLHL29 PE=2 SV=1;tr|H0Y2P5|H0Y2P5_HUMAN Kelch-like protein 29 (Fragment) OS=Homo sapiens OX=	3	2	2	2	0	2	0	2	0	2	2.6	94.227	875	12.458	0	2.6	73444000	0	73444000
J3QR48;B2RBR9;Q14974	J3QR48;B2RBR9;Q14974	Importin subunit beta-1	KPNB1	tr|J3QR48|J3QR48_HUMAN Importin subunit beta-1 (Fragment) OS=Homo sapiens OX=9606 GN=KPNB1 PE=1 SV=8;tr|B2RBR9|B2RBR9_HUMAN cDNA, FLJ95650, highly similar to Homo sapiens karyopherin (importin) beta 1 (KPNB1), mRNA OS=Homo sapiens OX=9606 PE=2 SV=1;sp|Q149	3	1	1	1	1	0	1	0	1	0	8.1	16.398	148	7.0625	8.1	0	12898000	12898000	0
Q5T749	Q5T749	Keratinocyte proline-rich protein	KPRP	sp|Q5T749|KPRP_HUMAN Keratinocyte proline-rich protein OS=Homo sapiens OX=9606 GN=KPRP PE=1 SV=1	1	4	4	4	1	4	1	4	1	4	5.2	64.135	579	25.364	1.6	5.2	481710000	21869000	459840000
Q13601	Q13601	KRR1 small subunit processome component homolog	KRR1	sp|Q13601|KRR1_HUMAN KRR1 small subunit processome component homolog OS=Homo sapiens OX=9606 GN=KRR1 PE=1 SV=4	1	1	1	1	0	1	0	1	0	1	3.1	43.664	381	6.0234	0	3.1	17563000	0	17563000
A0A024R663;Q86UP2	A0A024R663;Q86UP2	Kinectin	KTN1	tr|A0A024R663|A0A024R663_HUMAN Kinectin 1 (Kinesin receptor), isoform CRA_a OS=Homo sapiens OX=9606 GN=KTN1 PE=4 SV=1;sp|Q86UP2|KTN1_HUMAN Kinectin OS=Homo sapiens OX=9606 GN=KTN1 PE=1 SV=1	2	4	4	4	0	4	0	4	0	4	2.4	156.27	1357	23.298	0	2.4	125290000	0	125290000
Q9BQQ5;E9PLL6;Q6NZ52;P46776;E9PJD9;E9PLX7	Q9BQQ5;E9PLL6;Q6NZ52;P46776;E9PJD9	60S ribosomal protein L27a	L27a;RPL27A	tr|Q9BQQ5|Q9BQQ5_HUMAN Ribosomal protein L27a OS=Homo sapiens OX=9606 GN=L27a PE=4 SV=1;tr|E9PLL6|E9PLL6_HUMAN 60S ribosomal protein L27a OS=Homo sapiens OX=9606 GN=RPL27A PE=1 SV=1;tr|Q6NZ52|Q6NZ52_HUMAN 60S ribosomal protein L27a OS=Homo sapiens OX=9606	6	5	5	5	4	4	4	4	4	4	39.6	12.015	106	38.271	38.7	32.1	2821700000	559600000	2262100000
P83111	P83111	Serine beta-lactamase-like protein LACTB, mitochondrial	LACTB	sp|P83111|LACTB_HUMAN Serine beta-lactamase-like protein LACTB, mitochondrial OS=Homo sapiens OX=9606 GN=LACTB PE=1 SV=2	1	1	1	1	0	1	0	1	0	1	2.2	60.693	547	6.9139	0	2.2	24649000	0	24649000
A0A0S2Z3R6;Q13751	A0A0S2Z3R6;Q13751	Laminin subunit beta-3	LAMB3	tr|A0A0S2Z3R6|A0A0S2Z3R6_HUMAN Laminin beta 3 isoform 1 (Fragment) OS=Homo sapiens OX=9606 GN=LAMB3 PE=2 SV=1;sp|Q13751|LAMB3_HUMAN Laminin subunit beta-3 OS=Homo sapiens OX=9606 GN=LAMB3 PE=1 SV=1	2	2	2	2	1	2	1	2	1	2	2.1	129.57	1172	13.43	1.3	2.1	39107000	5593700	33513000
Q6PKG0;H0YC33;E5RH50;A0A0B4J210	Q6PKG0;H0YC33;E5RH50;A0A0B4J210	La-related protein 1	LARP1	sp|Q6PKG0|LARP1_HUMAN La-related protein 1 OS=Homo sapiens OX=9606 GN=LARP1 PE=1 SV=2;tr|H0YC33|H0YC33_HUMAN La-related protein 1 (Fragment) OS=Homo sapiens OX=9606 GN=LARP1 PE=1 SV=1;tr|E5RH50|E5RH50_HUMAN La-related protein 1 (Fragment) OS=Homo sapiens O	4	2	2	2	0	2	0	2	0	2	2.3	123.51	1096	13.412	0	2.3	146430000	0	146430000
Q92615;X6RCG6;V9GYI5;B5MCU2;H0Y641;H0Y4V9	Q92615	La-related protein 4B	LARP4B	sp|Q92615|LAR4B_HUMAN La-related protein 4B OS=Homo sapiens OX=9606 GN=LARP4B PE=1 SV=3	6	4	4	4	0	4	0	4	0	4	6.6	80.551	738	24.633	0	6.6	211870000	0	211870000
A0A024R1S8;Q14847;A8K1D2;C9J9W2;B4DIC4;B4DJI4;F6S2S5;K7ESD6;J3KSN1;Q9NPR7;B7ZB56;Q59FZ8	A0A024R1S8;Q14847;A8K1D2;C9J9W2;B4DIC4;B4DJI4	LIM and SH3 domain protein 1	LASP1	tr|A0A024R1S8|A0A024R1S8_HUMAN LIM and SH3 domain protein 1 OS=Homo sapiens OX=9606 GN=LASP1 PE=4 SV=1;sp|Q14847|LASP1_HUMAN LIM and SH3 domain protein 1 OS=Homo sapiens OX=9606 GN=LASP1 PE=1 SV=2;tr|A8K1D2|A8K1D2_HUMAN LIM and SH3 domain protein 1 OS=Homo	12	8	8	8	7	6	7	6	7	6	28.7	29.717	261	67.029	25.3	22.2	2060000000	1024300000	1035700000
A0A024R3R5;Q14739;C9JXK0;A0A494C1L1;B4E0Z3	A0A024R3R5;Q14739;C9JXK0;A0A494C1L1;B4E0Z3	Lamin-B receptor	LBR	tr|A0A024R3R5|A0A024R3R5_HUMAN 3-beta-hydroxysterol Delta (14)-reductase OS=Homo sapiens OX=9606 GN=LBR PE=3 SV=1;sp|Q14739|LBR_HUMAN Delta(14)-sterol reductase LBR OS=Homo sapiens OX=9606 GN=LBR PE=1 SV=2;tr|C9JXK0|C9JXK0_HUMAN Delta(14)-sterol reductase	5	4	4	4	3	2	3	2	3	2	6.2	70.729	615	25.266	4.9	3.1	152220000	112520000	39700000
A0A024RCZ1;Q8NC56;A0A220T1R7;H7C2Z0;H0Y9B7;D6RBV0;D6R958	A0A024RCZ1;Q8NC56;A0A220T1R7	LEM domain-containing protein 2	LEMD2	tr|A0A024RCZ1|A0A024RCZ1_HUMAN LEM domain containing 2, isoform CRA_a OS=Homo sapiens OX=9606 GN=LEMD2 PE=4 SV=1;sp|Q8NC56|LEMD2_HUMAN LEM domain-containing protein 2 OS=Homo sapiens OX=9606 GN=LEMD2 PE=1 SV=1;tr|A0A220T1R7|A0A220T1R7_HUMAN LEMD2 OS=Homo s	7	11	11	11	6	10	6	10	6	10	22.5	56.974	503	84.32	11.9	19.9	967410000	367860000	599550000
A0A384MR27;P09382;A0A0B6XK00;F8WEI7	A0A384MR27;P09382;A0A0B6XK00;F8WEI7	Galectin-1	LGALS1	tr|A0A384MR27|A0A384MR27_HUMAN Galectin OS=Homo sapiens OX=9606 PE=2 SV=1;sp|P09382|LEG1_HUMAN Galectin-1 OS=Homo sapiens OX=9606 GN=LGALS1 PE=1 SV=2;tr|A0A0B6XK00|A0A0B6XK00_HUMAN Lectin, galactoside-binding, soluble, 1 (Fragment) OS=Homo sapiens OX=9606	4	2	2	2	2	0	2	0	2	0	16.3	14.716	135	11.577	16.3	0	22908000	22908000	0
P47929	P47929	Galectin-7	LGALS7	sp|P47929|LEG7_HUMAN Galectin-7 OS=Homo sapiens OX=9606 GN=LGALS7 PE=1 SV=2	1	1	1	1	0	1	0	1	0	1	5.9	15.075	136	6.1028	0	5.9	44845000	0	44845000
F8VQE1;B4DN52;Q53GG0;Q9UHB6;F8VS07;B3KTW2;F8VRN8	F8VQE1;B4DN52;Q53GG0;Q9UHB6;F8VS07;B3KTW2;F8VRN8	LIM domain and actin-binding protein 1	LIMA1	tr|F8VQE1|F8VQE1_HUMAN LIM domain and actin-binding protein 1 OS=Homo sapiens OX=9606 GN=LIMA1 PE=1 SV=1;tr|B4DN52|B4DN52_HUMAN cDNA FLJ55990, highly similar to LIM domain and actin-binding protein 1 OS=Homo sapiens OX=9606 PE=2 SV=1;tr|Q53GG0|Q53GG0_HUMAN	7	12	12	12	10	8	10	8	10	8	20.2	66.99	598	77.896	16.1	13.7	1123300000	617470000	505790000
B7Z656;B7Z3F1;B7Z3G0;B7Z5Q8;E7EPK0;E9PDJ9;B7Z2J4;H0Y8P3;D6RD46;G5EA03;Q9UPQ0;B7Z5G6;Q6N054;B7Z7Z0	B7Z656;B7Z3F1;B7Z3G0;B7Z5Q8;E7EPK0;E9PDJ9;B7Z2J4;H0Y8P3;D6RD46;G5EA03;Q9UPQ0;B7Z5G6	LIM and calponin homology domains-containing protein 1	LIMCH1	tr|B7Z656|B7Z656_HUMAN cDNA FLJ51076, weakly similar to LIM domain only protein 7 OS=Homo sapiens OX=9606 PE=2 SV=1;tr|B7Z3F1|B7Z3F1_HUMAN cDNA FLJ52429, weakly similar to LIM domain only protein 7 OS=Homo sapiens OX=9606 PE=2 SV=1;tr|B7Z3G0|B7Z3G0_HUMAN c	14	5	5	5	1	5	1	5	1	5	7.4	85.421	755	60.096	1.7	7.4	234610000	22262000	212350000
C9JRJ5;Q9UGP4;G3V5F5;G3V481;K7EKM1;A0A3R5W301;A6NIX2;Q96IF1	C9JRJ5;Q9UGP4	LIM domain-containing protein 1	LIMD1	tr|C9JRJ5|C9JRJ5_HUMAN LIM domain-containing protein 1 OS=Homo sapiens OX=9606 GN=LIMD1 PE=1 SV=1;sp|Q9UGP4|LIMD1_HUMAN LIM domain-containing protein 1 OS=Homo sapiens OX=9606 GN=LIMD1 PE=1 SV=1	8	12	12	12	8	10	8	10	8	10	25.5	65.534	620	123.78	18.1	21.9	925340000	374750000	550590000
A0A0M3HER1;P48059;B3KNZ3;A0A0J9YXC7;Q7Z4I3;Q7Z4I4;Q7Z4I5;A0A024RAH1;Q7Z4I7	A0A0M3HER1;P48059;B3KNZ3;A0A0J9YXC7	LIM and senescent cell antigen-like-containing domain protein 1	LIMS1	tr|A0A0M3HER1|A0A0M3HER1_HUMAN LIM and senescent cell antigen-like-containing domain protein 1 (Fragment) OS=Homo sapiens OX=9606 GN=LIMS1 PE=1 SV=1;sp|P48059|LIMS1_HUMAN LIM and senescent cell antigen-like-containing domain protein 1 OS=Homo sapiens OX=96	9	3	3	3	1	2	1	2	1	2	14.4	24.307	209	16.645	5.7	8.6	89333000	23683000	65651000
A0A384MQX1;A0A6Q8PFJ0;P02545;Q5I6Y5;A0A6Q8PHQ9;Q8N519;A0A6Q8PF80;A0A6Q8PGH0;A0A0C4DGC5;A0A6Q8PFM1;A0A6Q8PF59;W5X314;A0A6Q8PFF5	A0A384MQX1;A0A6Q8PFJ0;P02545;Q5I6Y5;A0A6Q8PHQ9;Q8N519;A0A6Q8PF80	Prelamin-A/C;Lamin-A/C	LMNA	tr|A0A384MQX1|A0A384MQX1_HUMAN Epididymis secretory sperm binding protein OS=Homo sapiens OX=9606 PE=2 SV=1;tr|A0A6Q8PFJ0|A0A6Q8PFJ0_HUMAN Prelamin-A/C OS=Homo sapiens OX=9606 GN=LMNA PE=1 SV=1;sp|P02545|LMNA_HUMAN Prelamin-A/C OS=Homo sapiens OX=9606 GN=L	13	44	44	3	40	36	40	36	3	3	62.7	74.139	664	323.31	58.1	56	25283000000	15367000000	9915800000
P20700;E9PBF6;A0A0D9SFE5;Q6DC98;A0A0D9SFY5;B4DZT3	P20700;E9PBF6;A0A0D9SFE5;Q6DC98	Lamin-B1	LMNB1	sp|P20700|LMNB1_HUMAN Lamin-B1 OS=Homo sapiens OX=9606 GN=LMNB1 PE=1 SV=2;tr|E9PBF6|E9PBF6_HUMAN Lamin-B1 OS=Homo sapiens OX=9606 GN=LMNB1 PE=1 SV=1;tr|A0A0D9SFE5|A0A0D9SFE5_HUMAN Lamin B1, isoform CRA_a OS=Homo sapiens OX=9606 GN=LMNB1 PE=1 SV=1;tr|Q6DC98	6	25	23	21	24	7	22	6	21	5	43.3	66.408	586	196.62	42	11.8	2610000000	2300300000	309630000
A0A384NPH0;Q03252;A0A0A7M1X5	A0A384NPH0;Q03252;A0A0A7M1X5	Lamin-B2	LMNB2	tr|A0A384NPH0|A0A384NPH0_HUMAN Epididymis secretory sperm binding protein OS=Homo sapiens OX=9606 PE=2 SV=1;sp|Q03252|LMNB2_HUMAN Lamin-B2 OS=Homo sapiens OX=9606 GN=LMNB2 PE=1 SV=4;tr|A0A0A7M1X5|A0A0A7M1X5_HUMAN Lamin B2, isoform CRA_b OS=Homo sapiens OX=	3	22	18	18	21	10	18	8	18	8	34.5	67.688	600	125.43	33.2	17	1605100000	1300800000	304260000
A0A044PY82	A0A044PY82		LOC113230	tr|A0A044PY82|A0A044PY82_HUMAN Uncharacterized protein MISP3 OS=Homo sapiens OX=9606 GN=MISP3 PE=1 SV=1	1	1	1	1	0	1	0	1	0	1	3	39.004	361	6.3171	0	3	58254000	0	58254000
A0A024QZ31;A1KXE4	A0A024QZ31;A1KXE4	Myelin-associated neurite-outgrowth inhibitor	LOC130074;FAM168B	tr|A0A024QZ31|A0A024QZ31_HUMAN Uncharacterized protein OS=Homo sapiens OX=9606 GN=LOC130074 PE=3 SV=1;sp|A1KXE4|F168B_HUMAN Myelin-associated neurite-outgrowth inhibitor OS=Homo sapiens OX=9606 GN=FAM168B PE=1 SV=1	2	2	2	2	2	2	2	2	2	2	16.4	20.324	195	15.387	16.4	16.4	162190000	48840000	113350000
Q6FHY3;O60354;P23490	Q6FHY3;O60354;P23490	Loricrin	LOR	tr|Q6FHY3|Q6FHY3_HUMAN LOR protein OS=Homo sapiens OX=9606 GN=LOR PE=2 SV=1;tr|O60354|O60354_HUMAN Loricrin OS=Homo sapiens OX=9606 PE=2 SV=1;sp|P23490|LORI_HUMAN Loricrin OS=Homo sapiens OX=9606 GN=LORICRIN PE=1 SV=2	3	1	1	1	0	1	0	1	0	1	3.8	26.019	316	6.8923	0	3.8	28928000	0	28928000
B4DQF8;Q96PQ9;D0PNI2;P28300;B4DN04;B7ZAJ4;H0YAL3;B0AZT2	B4DQF8;Q96PQ9;D0PNI2;P28300;B4DN04;B7ZAJ4	Protein-lysine 6-oxidase	LOX	tr|B4DQF8|B4DQF8_HUMAN Lysyl oxidase homolog OS=Homo sapiens OX=9606 PE=2 SV=1;tr|Q96PQ9|Q96PQ9_HUMAN Lysyl oxidase homolog OS=Homo sapiens OX=9606 GN=LOX PE=3 SV=1;tr|D0PNI2|D0PNI2_HUMAN Lysyl oxidase homolog OS=Homo sapiens OX=9606 GN=LOX PE=3 SV=1;sp|P2	8	5	5	5	2	4	2	4	2	4	19.1	42.437	377	37.138	7.2	14.9	711070000	147810000	563260000
H0YAR1;B4DDQ4;W6I206;W8QRJ0;Q9Y4K0	H0YAR1;B4DDQ4;W6I206;W8QRJ0;Q9Y4K0	Lysyl oxidase homolog 2	LOXL2	tr|H0YAR1|H0YAR1_HUMAN Lysyl oxidase homolog 2 (Fragment) OS=Homo sapiens OX=9606 GN=LOXL2 PE=1 SV=1;tr|B4DDQ4|B4DDQ4_HUMAN Lysyl oxidase homolog OS=Homo sapiens OX=9606 PE=2 SV=1;tr|W6I206|W6I206_HUMAN Lysyl oxidase homolog OS=Homo sapiens OX=9606 GN=LOXL	5	1	1	1	0	1	0	1	0	1	8.2	22.279	207	6.6081	0	8.2	27500000	0	27500000
B7ZLW0;Q93052;A0A087WZF1;C9JUT4;B7Z871;C9JXK9;B7Z8W0;C9JE51;C9J2R5;C9JIY7;C9JT42;C9J3U9;C9J1K7;C9J5C8;C9J4E3	B7ZLW0;Q93052;A0A087WZF1;C9JUT4;B7Z871;C9JXK9	Lipoma-preferred partner	LPP	tr|B7ZLW0|B7ZLW0_HUMAN LPP protein OS=Homo sapiens OX=9606 GN=LPP PE=2 SV=1;sp|Q93052|LPP_HUMAN Lipoma-preferred partner OS=Homo sapiens OX=9606 GN=LPP PE=1 SV=1;tr|A0A087WZF1|A0A087WZF1_HUMAN Lipoma-preferred partner OS=Homo sapiens OX=9606 GN=LPP PE=1 SV	15	11	11	11	11	11	11	11	11	11	25.2	65.774	612	77.391	25.2	25.2	2730200000	1318400000	1411900000
A8KA33;Q9Y2L9;H7C1G3;H7C0J8;Q8TAR8;B3KP65;E9PD99;B4DU23	A8KA33;Q9Y2L9	Leucine-rich repeat and calponin homology domain-containing protein 1	LRCH1	tr|A8KA33|A8KA33_HUMAN cDNA FLJ76690, highly similar to Homo sapiens neuronal protein isoform a mRNA OS=Homo sapiens OX=9606 PE=2 SV=1;sp|Q9Y2L9|LRCH1_HUMAN Leucine-rich repeat and calponin homology domain-containing protein 1 OS=Homo sapiens OX=9606 GN=LR	8	4	4	2	0	4	0	4	0	2	6.2	77.137	696	26.393	0	6.2	152430000	0	152430000
B4DSR0;E5KNY5;P42704;B8ZZ38;A0A0C4DG06;C9JCA9	B4DSR0;E5KNY5;P42704;B8ZZ38;A0A0C4DG06	Leucine-rich PPR motif-containing protein, mitochondrial	LRPPRC	tr|B4DSR0|B4DSR0_HUMAN cDNA FLJ60080, highly similar to 130 kDa leucine-rich protein (LRP 130) (Fragment) OS=Homo sapiens OX=9606 PE=2 SV=1;tr|E5KNY5|E5KNY5_HUMAN Leucine-rich PPR-motif containing OS=Homo sapiens OX=9606 GN=LRPPRC PE=4 SV=1;sp|P42704|LPPRC	6	3	3	3	3	0	3	0	3	0	2.7	123.25	1087	17.81	2.7	0	32236000	32236000	0
Q96AG4	Q96AG4	Leucine-rich repeat-containing protein 59	LRRC59	sp|Q96AG4|LRC59_HUMAN Leucine-rich repeat-containing protein 59 OS=Homo sapiens OX=9606 GN=LRRC59 PE=1 SV=1	1	6	6	6	2	5	2	5	2	5	27	34.93	307	48.571	6.5	23.8	436120000	43226000	392890000
K7ELG9;Q3MHD2;B4DUG4	K7ELG9;Q3MHD2;B4DUG4	Protein LSM12 homolog	LSM12	tr|K7ELG9|K7ELG9_HUMAN Protein LSM12 homolog OS=Homo sapiens OX=9606 GN=LSM12 PE=1 SV=1;sp|Q3MHD2|LSM12_HUMAN Protein LSM12 homolog OS=Homo sapiens OX=9606 GN=LSM12 PE=1 SV=2;tr|B4DUG4|B4DUG4_HUMAN cDNA FLJ51308 OS=Homo sapiens OX=9606 PE=2 SV=1	3	3	3	3	0	3	0	3	0	3	15.7	24.955	230	18.613	0	15.7	131100000	0	131100000
Q8ND56;A0A0G2JQ95;A0A096LP11;A0A140TA76	Q8ND56;A0A0G2JQ95;A0A096LP11;A0A140TA76	Protein LSM14 homolog A	LSM14A	sp|Q8ND56|LS14A_HUMAN Protein LSM14 homolog A OS=Homo sapiens OX=9606 GN=LSM14A PE=1 SV=3;tr|A0A0G2JQ95|A0A0G2JQ95_HUMAN Protein LSM14 homolog A (Fragment) OS=Homo sapiens OX=9606 GN=LSM14A PE=1 SV=1;tr|A0A096LP11|A0A096LP11_HUMAN Protein LSM14 homolog A (	4	2	2	2	0	2	0	2	0	2	4.1	50.529	463	11.571	0	4.1	19177000	0	19177000
B2MV14;B7ZAL5;E7EQB2;B3KSL2;E7ER44;Q2TUW9;V9HWI4;W8QEY1;Q5EK51;B3VMW0;A8K494;A0A161I202;P02788;Q19KS2;Q8IX02;C9JCF5;B4E1L2	B2MV14;B7ZAL5;E7EQB2;B3KSL2;E7ER44;Q2TUW9;V9HWI4;W8QEY1;Q5EK51;B3VMW0;A8K494;A0A161I202;P02788;Q19KS2;Q8IX02	Lactotransferrin;Lactoferricin-H;Kaliocin-1;Lactoferroxin-A;Lactoferroxin-B;Lactoferroxin-C	LTF;HEL110	tr|B2MV14|B2MV14_HUMAN Truncated lactoferrin OS=Homo sapiens OX=9606 GN=LTF PE=3 SV=1;tr|B7ZAL5|B7ZAL5_HUMAN cDNA, FLJ79229, highly similar to Lactotransferrin OS=Homo sapiens OX=9606 PE=2 SV=1;tr|E7EQB2|E7EQB2_HUMAN Lactotransferrin (Fragment) OS=Homo sap	17	7	7	7	0	7	0	7	0	7	11.1	64.233	585	45.201	0	11.1	343970000	0	343970000
Q1W6G4;Q9NQ29;B8ZZ10;A8MYV2;D3DU41;Q53G47;B8ZZ09	Q1W6G4;Q9NQ29;B8ZZ10;A8MYV2;D3DU41;Q53G47	Putative RNA-binding protein Luc7-like 1	LUC7L	tr|Q1W6G4|Q1W6G4_HUMAN LUC7-like (S. cerevisiae) OS=Homo sapiens OX=9606 GN=LUC7L PE=3 SV=1;sp|Q9NQ29|LUC7L_HUMAN Putative RNA-binding protein Luc7-like 1 OS=Homo sapiens OX=9606 GN=LUC7L PE=1 SV=1;tr|B8ZZ10|B8ZZ10_HUMAN LUC7-like (S. cerevisiae) (Fragment	7	6	2	2	3	6	2	2	2	2	21.5	38.405	325	18.577	13.2	21.5	108670000	26957000	81711000
A0A0A6YYJ8;Q9Y383;B3KRR1;B3KSL5;B3KSP8	A0A0A6YYJ8;Q9Y383;B3KRR1;B3KSL5	Putative RNA-binding protein Luc7-like 2	LUC7L2	tr|A0A0A6YYJ8|A0A0A6YYJ8_HUMAN Putative RNA-binding protein Luc7-like 2 OS=Homo sapiens OX=9606 GN=LUC7L2 PE=3 SV=1;sp|Q9Y383|LC7L2_HUMAN Putative RNA-binding protein Luc7-like 2 OS=Homo sapiens OX=9606 GN=LUC7L2 PE=1 SV=2;tr|B3KRR1|B3KRR1_HUMAN cDNA FLJ34	5	9	9	5	2	9	2	9	1	5	20.7	54.223	458	60.996	6.1	20.7	1738000000	63580000	1674400000
A0A024RAC0;Q86V48;E5RFK8;Q05DE3;E5RHU7	A0A024RAC0;Q86V48	Leucine zipper protein 1	LUZP1	tr|A0A024RAC0|A0A024RAC0_HUMAN Leucine zipper protein 1, isoform CRA_a OS=Homo sapiens OX=9606 GN=LUZP1 PE=4 SV=1;sp|Q86V48|LUZP1_HUMAN Leucine zipper protein 1 OS=Homo sapiens OX=9606 GN=LUZP1 PE=1 SV=2	5	15	15	15	4	15	4	15	4	15	15.7	120.3	1076	97.967	4	15.7	811980000	83143000	728840000
A8K3Y5;Q9NX58	A8K3Y5;Q9NX58	Cell growth-regulating nucleolar protein	LYAR	tr|A8K3Y5|A8K3Y5_HUMAN cDNA FLJ78186 OS=Homo sapiens OX=9606 PE=2 SV=1;sp|Q9NX58|LYAR_HUMAN Cell growth-regulating nucleolar protein OS=Homo sapiens OX=9606 GN=LYAR PE=1 SV=2	2	1	1	1	0	1	0	1	0	1	2.4	43.622	379	6.302	0	2.4	22084000	0	22084000
F8VV32;A0A0B4J259;B2R4C5;P61626	F8VV32;A0A0B4J259;B2R4C5;P61626	Lysozyme;Lysozyme C	LYZ	tr|F8VV32|F8VV32_HUMAN 1,4-beta-N-acetylmuramidase C OS=Homo sapiens OX=9606 GN=LYZ PE=1 SV=1;tr|A0A0B4J259|A0A0B4J259_HUMAN 1,4-beta-N-acetylmuramidase C OS=Homo sapiens OX=9606 GN=LYZ PE=1 SV=1;tr|B2R4C5|B2R4C5_HUMAN 1,4-beta-N-acetylmuramidase C OS=Homo	4	4	4	4	0	4	0	4	0	4	34.6	11.488	104	58.176	0	34.6	1426300000	0	1426300000
Q92585;Q59GH4	Q92585;Q59GH4	Mastermind-like protein 1	MAML1	sp|Q92585|MAML1_HUMAN Mastermind-like protein 1 OS=Homo sapiens OX=9606 GN=MAML1 PE=1 SV=3;tr|Q59GH4|Q59GH4_HUMAN Mastermind-like 1 variant (Fragment) OS=Homo sapiens OX=9606 PE=2 SV=1	2	4	4	4	0	4	0	4	0	4	4.7	108.05	1016	25.814	0	4.7	241960000	0	241960000
B4DYU7;Q13495	B4DYU7;Q13495	Mastermind-like domain-containing protein 1	MAMLD1	tr|B4DYU7|B4DYU7_HUMAN cDNA FLJ56520, highly similar to CG1 protein OS=Homo sapiens OX=9606 PE=2 SV=1;sp|Q13495|MAMD1_HUMAN Mastermind-like domain-containing protein 1 OS=Homo sapiens OX=9606 GN=MAMLD1 PE=1 SV=2	2	1	1	1	0	1	0	1	0	1	2	68.932	646	6.147	0	2	14801000	0	14801000
C7DUW4;Q6FI23;Q6FHG1;P46734;E9PRZ0;Q53EZ9;J3QR49;A0A024R8K3;B5BU16;A8K3Y2;P52564;A0A024QYT4;K7ELM6;D3DXI2;K7EIW3;J3KRV4;Q6MZH7	C7DUW4;Q6FI23;Q6FHG1;P46734;E9PRZ0;Q53EZ9;J3QR49;A0A024R8K3;B5BU16;A8K3Y2;P52564	Dual specificity mitogen-activated protein kinase kinase 3;Dual specificity mitogen-activated protein kinase kinase 6	MAP2K3;MAP2K6	tr|C7DUW4|C7DUW4_HUMAN Mitogen activated protein kinase kinase 3 OS=Homo sapiens OX=9606 GN=MAP2K3 PE=2 SV=1;tr|Q6FI23|Q6FI23_HUMAN MAP2K3 protein OS=Homo sapiens OX=9606 GN=MAP2K3 PE=2 SV=1;tr|Q6FHG1|Q6FHG1_HUMAN MAP2K3 protein (Fragment) OS=Homo sapiens	17	4	4	4	0	4	0	4	0	4	12.1	39.219	346	24.046	0	12.1	152020000	0	152020000
Q5U0C9;O43318;Q9UG54;B4DRH8;Q5U0D0	Q5U0C9;O43318;Q9UG54;B4DRH8;Q5U0D0	Mitogen-activated protein kinase kinase kinase 7	MAP3K7;DKFZp586F0420	tr|Q5U0C9|Q5U0C9_HUMAN Mitogen-activated protein kinase kinase kinase 7 OS=Homo sapiens OX=9606 PE=2 SV=1;sp|O43318|M3K7_HUMAN Mitogen-activated protein kinase kinase kinase 7 OS=Homo sapiens OX=9606 GN=MAP3K7 PE=1 SV=1;tr|Q9UG54|Q9UG54_HUMAN Mitogen-activ	5	3	3	3	0	3	0	3	0	3	4.1	67.222	606	16.705	0	4.1	200370000	0	200370000
A8K6K3;Q59FT7;Q15750;B7Z9N9;B7Z3S5	A8K6K3;Q59FT7;Q15750;B7Z9N9;B7Z3S5	TGF-beta-activated kinase 1 and MAP3K7-binding protein 1	MAP3K7IP1;TAB1	tr|A8K6K3|A8K6K3_HUMAN Mitogen-activated protein kinase kinase kinase 7 interacting protein 1, isoform CRA_f OS=Homo sapiens OX=9606 GN=MAP3K7IP1 PE=2 SV=1;tr|Q59FT7|Q59FT7_HUMAN Mitogen-activated protein kinase kinase kinase 7 interacting protein 1 isofor	5	6	6	6	1	6	1	6	1	6	13.9	54.643	504	41.224	2.2	13.9	460290000	9445900	450840000
E7EVA0;P27816;H0Y2V1;H7C4C5;A0A024R2V2;A0A024R2S1;A0A024R2V0;B4DM10;F8W9U4;Q86Y04;Q8NDS5;B4DSQ1;B5MEG9;Q6NX68	E7EVA0;P27816;H0Y2V1;H7C4C5;A0A024R2V2;A0A024R2S1;A0A024R2V0;B4DM10;F8W9U4;Q86Y04	Microtubule-associated protein;Microtubule-associated protein 4	MAP4	tr|E7EVA0|E7EVA0_HUMAN Microtubule-associated protein OS=Homo sapiens OX=9606 GN=MAP4 PE=1 SV=1;sp|P27816|MAP4_HUMAN Microtubule-associated protein 4 OS=Homo sapiens OX=9606 GN=MAP4 PE=1 SV=3;tr|H0Y2V1|H0Y2V1_HUMAN Microtubule-associated protein (Fragment)	14	6	6	6	1	6	1	6	1	6	3.4	245.44	2297	38.594	0.5	3.4	380660000	24164000	356490000
Q96GX5;A0A087WUU7	Q96GX5;A0A087WUU7	Serine/threonine-protein kinase greatwall	MASTL	sp|Q96GX5|GWL_HUMAN Serine/threonine-protein kinase greatwall OS=Homo sapiens OX=9606 GN=MASTL PE=1 SV=1;tr|A0A087WUU7|A0A087WUU7_HUMAN Serine/threonine-protein kinase greatwall (Fragment) OS=Homo sapiens OX=9606 GN=MASTL PE=1 SV=1	2	13	13	13	0	13	0	13	0	13	18.1	97.318	879	103.53	0	18.1	1194600000	0	1194600000
A0A0R4J2E8;A8MXP9;P43243;D6REM6;Q68D11;D6R991;H0Y8T4;Q5CZA7;B4DF66;B3KM87;B4DRS1;Q9H4N1;Q68E03;D6RB45;A0A1B0GX04;D6R9F3;D6RAM9;D6RAY2;D6RBS2;D6RCM3;D6REK4;D6R8Z5;D6RBI2;D6RBK5;D6RE02;D6RIA2	A0A0R4J2E8;A8MXP9;P43243;D6REM6;Q68D11;D6R991	Matrin-3	MATR3;DKFZp686K23100	tr|A0A0R4J2E8|A0A0R4J2E8_HUMAN Matrin-3 OS=Homo sapiens OX=9606 GN=MATR3 PE=1 SV=1;tr|A8MXP9|A8MXP9_HUMAN Matrin-3 OS=Homo sapiens OX=9606 GN=MATR3 PE=1 SV=1;sp|P43243|MATR3_HUMAN Matrin-3 OS=Homo sapiens OX=9606 GN=MATR3 PE=1 SV=2;tr|D6REM6|D6REM6_HUMAN M	26	10	10	10	6	6	6	6	6	6	13	94.622	847	59.068	8.5	7.8	308070000	155480000	152590000
B4E3F7;O95205;A0PJJ3;A2A3S3;Q5VZF2;H7C4T5;C9JP00;A0A0A0MQX8;Q9NR56;C9J4T8;B1AKI6;Q86VM6;Q9NUK0	B4E3F7;O95205;A0PJJ3;A2A3S3;Q5VZF2;H7C4T5;C9JP00;A0A0A0MQX8;Q9NR56	Muscleblind-like protein 2;Muscleblind-like protein 1	MBLL;MBNL2;MBNL1	tr|B4E3F7|B4E3F7_HUMAN cDNA FLJ57455, moderately similar to Homo sapiens muscleblind-like 2 (Drosophila) (MBNL2), transcript variant 3, mRNA OS=Homo sapiens OX=9606 PE=2 SV=1;tr|O95205|O95205_HUMAN Muscleblind-like 2 (Drosophila), isoform CRA_b OS=Homo sap	13	3	3	3	3	2	3	2	3	2	11.7	23.029	206	17.273	11.7	7.8	211300000	100330000	110970000
B4DDH8;Q96N66	B4DDH8;Q96N66	Lysophospholipid acyltransferase 7	MBOAT7	tr|B4DDH8|B4DDH8_HUMAN cDNA FLJ55184, highly similar to Homo sapiens leukocyte receptor cluster (LRC) member 4 (LENG4), mRNA OS=Homo sapiens OX=9606 PE=2 SV=1;sp|Q96N66|MBOA7_HUMAN Lysophospholipid acyltransferase 7 OS=Homo sapiens OX=9606 GN=MBOAT7 PE=1 S	2	1	1	1	1	1	1	1	1	1	2.6	50.563	454	8.5927	2.6	2.6	29314000	12672000	16642000
A7BG63;B7Z450;B7Z1G6;Q53GX0;Q14680	A7BG63;B7Z450;B7Z1G6;Q53GX0;Q14680	Maternal embryonic leucine zipper kinase	MELKV4;MELK	tr|A7BG63|A7BG63_HUMAN Non-specific serine/threonine protein kinase OS=Homo sapiens OX=9606 GN=MELKV4 PE=2 SV=1;tr|B7Z450|B7Z450_HUMAN Non-specific serine/threonine protein kinase OS=Homo sapiens OX=9606 PE=2 SV=1;tr|B7Z1G6|B7Z1G6_HUMAN Non-specific serine	5	1	1	1	0	1	0	1	0	1	4.7	24.298	212	6.1535	0	4.7	105460000	0	105460000
A0A024R836;C9JQV0;Q9BRJ6	A0A024R836;C9JQV0;Q9BRJ6	Uncharacterized protein C7orf50	MGC11257;C7orf50	tr|A0A024R836|A0A024R836_HUMAN Uncharacterized protein (Fragment) OS=Homo sapiens OX=9606 GN=MGC11257 PE=4 SV=1;tr|C9JQV0|C9JQV0_HUMAN Uncharacterized protein C7orf50 (Fragment) OS=Homo sapiens OX=9606 GN=C7orf50 PE=1 SV=1;sp|Q9BRJ6|CG050_HUMAN Uncharacter	3	1	1	1	0	1	0	1	0	1	13.4	18.511	157	10.926	0	13.4	48317000	0	48317000
A0A2R8YFA9;O94851;E9PKW5;E9PJB0;E9PRE0;E9PL42;E9PNC3;E9PKI3	A0A2R8YFA9;O94851;E9PKW5;E9PJB0;E9PRE0;E9PL42;E9PNC3;E9PKI3	Protein-methionine sulfoxide oxidase MICAL2	MICAL2	tr|A0A2R8YFA9|A0A2R8YFA9_HUMAN F-actin monooxygenase OS=Homo sapiens OX=9606 GN=MICAL2 PE=1 SV=1;sp|O94851|MICA2_HUMAN [F-actin]-monooxygenase MICAL2 OS=Homo sapiens OX=9606 GN=MICAL2 PE=1 SV=1;tr|E9PKW5|E9PKW5_HUMAN [F-actin]-monooxygenase MICAL2 (Fragmen	8	2	2	2	0	2	0	2	0	2	1.1	219.06	1957	11.295	0	1.1	21496000	0	21496000
P46013;B4DRH3;Q70L73	P46013	Antigen KI-67	MKI67	sp|P46013|KI67_HUMAN Proliferation marker protein Ki-67 OS=Homo sapiens OX=9606 GN=MKI67 PE=1 SV=2	3	12	12	12	10	3	10	3	10	3	6.2	358.69	3256	73.307	4.8	1.8	243890000	180560000	63324000
E7ER32;A4FUJ8;A0A087X287;A0A087WU73;A0A494BZX7;W0Z7M9;B0QY83;A0A499FIJ6;Q969V6;B0QY84	E7ER32;A4FUJ8;A0A087X287;A0A087WU73;A0A494BZX7;W0Z7M9;B0QY83;A0A499FIJ6;Q969V6	MKL/myocardin-like protein 1	MKL1;mkl1	tr|E7ER32|E7ER32_HUMAN Myocardin-related transcription factor A OS=Homo sapiens OX=9606 GN=MRTFA PE=1 SV=2;tr|A4FUJ8|A4FUJ8_HUMAN MKL1 protein OS=Homo sapiens OX=9606 GN=MKL1 PE=1 SV=1;tr|A0A087X287|A0A087X287_HUMAN Myocardin-related transcription factor A	10	5	5	5	0	5	0	5	0	5	7.6	85.075	798	34.95	0	7.6	144060000	0	144060000
A0A7I2YQI0;C9J494;A0A7I2V5D2;Q9H000	A0A7I2YQI0;C9J494;A0A7I2V5D2;Q9H000	Probable E3 ubiquitin-protein ligase makorin-2	MKRN2	tr|A0A7I2YQI0|A0A7I2YQI0_HUMAN Probable E3 ubiquitin-protein ligase makorin-2 OS=Homo sapiens OX=9606 GN=MKRN2 PE=4 SV=1;tr|C9J494|C9J494_HUMAN Probable E3 ubiquitin-protein ligase makorin-2 OS=Homo sapiens OX=9606 GN=MKRN2 PE=1 SV=1;tr|A0A7I2V5D2|A0A7I2V5	4	1	1	1	0	1	0	1	0	1	2.2	46.334	410	6.9652	0	2.2	60093000	0	60093000
Q9BU76	Q9BU76	Multiple myeloma tumor-associated protein 2	MMTAG2	sp|Q9BU76|MMTA2_HUMAN Multiple myeloma tumor-associated protein 2 OS=Homo sapiens OX=9606 GN=MMTAG2 PE=1 SV=1	1	1	1	1	0	1	0	1	0	1	5.3	29.411	263	6.9119	0	5.3	18952000	0	18952000
U3KQJ0;H0YG46;J3KNE4;A0A0A0MTP3;Q99550	U3KQJ0;H0YG46;J3KNE4;A0A0A0MTP3;Q99550	M-phase phosphoprotein 9	MPHOSPH9	tr|U3KQJ0|U3KQJ0_HUMAN M-phase phosphoprotein 9 (Fragment) OS=Homo sapiens OX=9606 GN=MPHOSPH9 PE=1 SV=1;tr|H0YG46|H0YG46_HUMAN M-phase phosphoprotein 9 (Fragment) OS=Homo sapiens OX=9606 GN=MPHOSPH9 PE=1 SV=1;tr|J3KNE4|J3KNE4_HUMAN M-phase phosphoprotein	5	1	1	1	0	1	0	1	0	1	6.1	18.142	163	6.1182	0	6.1	15347000	0	15347000
B9EGI2;J3KSW8;A0A494BZV2;Q6WCQ1;U6FSN9;H0Y2S9;H0Y7E2;Q9Y6X7;Q8N236;A8CGI1;A8CGI0;H7C3G6;Q5ZEZ6;K7EL39;Q96EE5;J3QRL2;A0A1W2PPU9	B9EGI2;J3KSW8;A0A494BZV2;Q6WCQ1;U6FSN9;H0Y2S9;H0Y7E2;Q9Y6X7	Myosin phosphatase Rho-interacting protein;Tyrosine-protein kinase receptor	MPRIP;Mprip-Ntrk1 fusion gene;KIAA0864	tr|B9EGI2|B9EGI2_HUMAN Myosin phosphatase Rho interacting protein OS=Homo sapiens OX=9606 GN=MPRIP PE=2 SV=1;tr|J3KSW8|J3KSW8_HUMAN Myosin phosphatase Rho-interacting protein (Fragment) OS=Homo sapiens OX=9606 GN=MPRIP PE=1 SV=1;tr|A0A494BZV2|A0A494BZV2_HU	17	12	12	12	10	6	10	6	10	6	16.7	118.05	1037	81.079	14.4	8.7	357570000	174130000	183450000
A0A024RD78;Q6P1L8	A0A024RD78;Q6P1L8	39S ribosomal protein L14, mitochondrial	MRPL14	tr|A0A024RD78|A0A024RD78_HUMAN Mitochondrial ribosomal protein L14, isoform CRA_b OS=Homo sapiens OX=9606 GN=MRPL14 PE=3 SV=1;sp|Q6P1L8|RM14_HUMAN 39S ribosomal protein L14, mitochondrial OS=Homo sapiens OX=9606 GN=MRPL14 PE=1 SV=1	2	1	1	1	0	1	0	1	0	1	6.9	15.947	145	6.3625	0	6.9	28439000	0	28439000
H7C5F2;H7C5H3;Q8NBL6;A8K9Y7;G5E9W7;P82650	H7C5F2;H7C5H3;Q8NBL6;A8K9Y7;G5E9W7;P82650	28S ribosomal protein S22, mitochondrial	MRPS22	tr|H7C5F2|H7C5F2_HUMAN 28S ribosomal protein S22, mitochondrial (Fragment) OS=Homo sapiens OX=9606 GN=MRPS22 PE=1 SV=1;tr|H7C5H3|H7C5H3_HUMAN 28S ribosomal protein S22, mitochondrial (Fragment) OS=Homo sapiens OX=9606 GN=MRPS22 PE=1 SV=1;tr|Q8NBL6|Q8NBL6_H	6	1	1	1	0	1	0	1	0	1	7.3	18.573	165	6.5662	0	7.3	14609000	0	14609000
Q9BYN8	Q9BYN8	28S ribosomal protein S26, mitochondrial	MRPS26	sp|Q9BYN8|RT26_HUMAN 28S ribosomal protein S26, mitochondrial OS=Homo sapiens OX=9606 GN=MRPS26 PE=1 SV=1	1	1	1	1	0	1	0	1	0	1	3.9	24.211	205	8.5989	0	3.9	40728000	0	40728000
B4DIW8;P82675	B4DIW8;P82675	28S ribosomal protein S5, mitochondrial	MRPS5	tr|B4DIW8|B4DIW8_HUMAN cDNA FLJ61282, highly similar to Mitochondrial 28S ribosomal protein S5 OS=Homo sapiens OX=9606 PE=2 SV=1;sp|P82675|RT05_HUMAN 28S ribosomal protein S5, mitochondrial OS=Homo sapiens OX=9606 GN=MRPS5 PE=1 SV=2	2	1	1	1	0	1	0	1	0	1	3.1	32.008	292	-2	0	3.1	0	0	0
A0A494C0M1;P52701;A0A087WWJ1;Q1L838;A0A087WYT6	A0A494C0M1;P52701;A0A087WWJ1;Q1L838	DNA mismatch repair protein Msh6	MSH6;GTBP	tr|A0A494C0M1|A0A494C0M1_HUMAN DNA mismatch repair protein OS=Homo sapiens OX=9606 GN=MSH6 PE=1 SV=1;sp|P52701|MSH6_HUMAN DNA mismatch repair protein Msh6 OS=Homo sapiens OX=9606 GN=MSH6 PE=1 SV=2;tr|A0A087WWJ1|A0A087WWJ1_HUMAN DNA mismatch repair protein	5	4	4	4	0	4	0	4	0	4	3.8	142.85	1261	24.802	0	3.8	76229000	0	76229000
H2E272;H7C3Z8;B4E058;H7C074;G9JXB8;Q04912	H2E272;H7C3Z8;B4E058;H7C074;G9JXB8;Q04912	Receptor protein-tyrosine kinase;Macrophage-stimulating protein receptor;Macrophage-stimulating protein receptor alpha chain;Macrophage-stimulating protein receptor beta chain	MST1R	tr|H2E272|H2E272_HUMAN MST1R variant RON30 OS=Homo sapiens OX=9606 GN=MST1R PE=1 SV=1;tr|H7C3Z8|H7C3Z8_HUMAN Macrophage-stimulating protein receptor (Fragment) OS=Homo sapiens OX=9606 GN=MST1R PE=1 SV=2;tr|B4E058|B4E058_HUMAN cDNA FLJ50323, highly similar	6	1	1	1	1	0	1	0	1	0	6.3	29.388	254	-2	6.3	0	202630000	202630000	0
Q9Y4B5;J3QL92;A5PLQ8;A1L177;E9PJP2;X6R3R3;B3KYA9;H0YDM2;F2FB34;Q5TF21;O94964	Q9Y4B5	Microtubule cross-linking factor 1	MTCL1	sp|Q9Y4B5|MTCL1_HUMAN Microtubule cross-linking factor 1 OS=Homo sapiens OX=9606 GN=MTCL1 PE=1 SV=5	11	15	15	15	0	15	0	15	0	15	10	209.52	1905	123.48	0	10	568670000	0	568670000
H0YB56;E5RJU9;A0A024R9D2;Q86UE4	H0YB56;E5RJU9;A0A024R9D2;Q86UE4	Protein LYRIC	MTDH	tr|H0YB56|H0YB56_HUMAN Protein LYRIC (Fragment) OS=Homo sapiens OX=9606 GN=MTDH PE=1 SV=1;tr|E5RJU9|E5RJU9_HUMAN Protein LYRIC OS=Homo sapiens OX=9606 GN=MTDH PE=1 SV=1;tr|A0A024R9D2|A0A024R9D2_HUMAN Metadherin, isoform CRA_a OS=Homo sapiens OX=9606 GN=MTD	4	2	2	2	1	2	1	2	1	2	8.5	24.406	224	12.555	4.9	8.5	158090000	0	158090000
V9GYY3;A0A384N5Y3;A0A024R652;F5H2F4;B7Z809;P11586;V9GZ78;A0A494C1T2	V9GYY3;A0A384N5Y3;A0A024R652;F5H2F4;B7Z809;P11586;V9GZ78;A0A494C1T2	C-1-tetrahydrofolate synthase, cytoplasmic;Methylenetetrahydrofolate dehydrogenase;Methenyltetrahydrofolate cyclohydrolase;Formyltetrahydrofolate synthetase;C-1-tetrahydrofolate synthase, cytoplasmic, N-terminally processed	MTHFD1	tr|V9GYY3|V9GYY3_HUMAN C-1-tetrahydrofolate synthase, cytoplasmic OS=Homo sapiens OX=9606 GN=MTHFD1 PE=1 SV=2;tr|A0A384N5Y3|A0A384N5Y3_HUMAN C-1-tetrahydrofolate synthase, cytoplasmic OS=Homo sapiens OX=9606 GN=MTHFD1 PE=1 SV=1;tr|A0A024R652|A0A024R652_HUM	8	7	7	7	4	6	4	6	4	6	8.5	99.719	922	46.341	5.4	7.5	216700000	40765000	175930000
X5D2M8;Q14764;X5D7K9;X5DNU0;B4DDR2;B4DP93;B4DXN0;X5D7S8;X5DP24;H3BQK6;X5DP17;X5D7R7;H3BRL2;H3BUK7;H3BNF6;H3BP76;H3BPZ2;H3BNF2;H3BUP3;H3BQE7;K7ERC5;K7EN62;K7ELQ3;A0A0C4DGQ0;B5MDS5;O95996	X5D2M8;Q14764;X5D7K9;X5DNU0;B4DDR2;B4DP93;B4DXN0;X5D7S8	Major vault protein	MVP	tr|X5D2M8|X5D2M8_HUMAN Major vault protein (Fragment) OS=Homo sapiens OX=9606 GN=MVP PE=2 SV=1;sp|Q14764|MVP_HUMAN Major vault protein OS=Homo sapiens OX=9606 GN=MVP PE=1 SV=4;tr|X5D7K9|X5D7K9_HUMAN Major vault protein (Fragment) OS=Homo sapiens OX=9606 GN	26	25	25	25	8	25	8	25	8	25	36.4	99.326	893	192.1	10.6	36.4	4432000000	400490000	4031500000
I3L1L3;Q9BQG0;I3L2H8;B4DE42;B4DZZ1	I3L1L3;Q9BQG0;I3L2H8;B4DE42;B4DZZ1	Myb-binding protein 1A	MYBBP1A	tr|I3L1L3|I3L1L3_HUMAN Myb-binding protein 1A (Fragment) OS=Homo sapiens OX=9606 GN=MYBBP1A PE=1 SV=1;sp|Q9BQG0|MBB1A_HUMAN Myb-binding protein 1A OS=Homo sapiens OX=9606 GN=MYBBP1A PE=1 SV=2;tr|I3L2H8|I3L2H8_HUMAN Myb-binding protein 1A (Fragment) OS=Homo	5	2	2	2	2	2	2	2	2	2	1.7	140.13	1252	13.095	1.7	1.7	65363000	27275000	38088000
A0A024R1N1;P35579;A0A0U4BW16;Q86XU5;Q6ZNL4;B4E3S1;A0A024QZJ6;A0A024QZJ4;B1PS43;P35749;P35580;Q2PS10;O14729;O14794;Q7Z7R0;Q68D89;Q7Z406;Q66K75;A0A494C024;Q99529;Q5BKV1;A0A2R8Y4C3;A0A0C4DFM8;M0QY43;E7ERA5;B4E177;A1L2Z2;REV__B4DQZ7;REV__S4R3H4;REV__E7EQT4;REV__Q9UKV3	A0A024R1N1;P35579;A0A0U4BW16;Q86XU5	Myosin-9	MYH9	tr|A0A024R1N1|A0A024R1N1_HUMAN Myosin, heavy polypeptide 9, non-muscle, isoform CRA_a OS=Homo sapiens OX=9606 GN=MYH9 PE=3 SV=1;sp|P35579|MYH9_HUMAN Myosin-9 OS=Homo sapiens OX=9606 GN=MYH9 PE=1 SV=4;tr|A0A0U4BW16|A0A0U4BW16_HUMAN Non-muscle myosin heavy c	31	45	45	45	39	26	39	26	39	26	26	226.53	1960	323.31	21.5	15.3	2962300000	1837000000	1125300000
Q53HL1;J3QRS3;P19105;O14950;J3KTJ1;Q2F834;Q71U02;Q6IBG1;A0A384NY64;P24844	Q53HL1;J3QRS3;P19105;O14950;J3KTJ1;Q2F834;Q71U02;Q6IBG1;A0A384NY64;P24844	Myosin regulatory light chain 12A;Myosin regulatory light chain 12B;Myosin regulatory light polypeptide 9	MYL12A;MYL12B;MYL9	tr|Q53HL1|Q53HL1_HUMAN Myosin regulatory light chain MRCL3 variant (Fragment) OS=Homo sapiens OX=9606 PE=2 SV=1;tr|J3QRS3|J3QRS3_HUMAN Myosin regulatory light chain 12A OS=Homo sapiens OX=9606 GN=MYL12A PE=1 SV=1;sp|P19105|ML12A_HUMAN Myosin regulatory lig	10	4	4	4	2	4	2	4	2	4	24.6	19.793	171	56.684	12.3	24.6	294930000	115740000	179190000
F8W1R7;G3V1V0;P60660;J3KND3;G8JLA2;B7Z6Z4;G3V1Y7;F8VPF3;Q6IBG5;F8VZU9;F8W180;H0YI43;F8W1I5;A0A024RB31;B4E368;P14649;F8VXL3	F8W1R7;G3V1V0;P60660;J3KND3;G8JLA2;B7Z6Z4;G3V1Y7;F8VPF3;Q6IBG5	Myosin light polypeptide 6	MYL6	tr|F8W1R7|F8W1R7_HUMAN Myosin light polypeptide 6 OS=Homo sapiens OX=9606 GN=MYL6 PE=1 SV=1;tr|G3V1V0|G3V1V0_HUMAN Myosin light polypeptide 6 OS=Homo sapiens OX=9606 GN=MYL6 PE=1 SV=1;sp|P60660|MYL6_HUMAN Myosin light polypeptide 6 OS=Homo sapiens OX=9606	17	7	7	7	4	6	4	6	4	6	46.9	16.29	145	51.588	23.4	45.5	758160000	195960000	562200000
Q8NEY1;A0A0A0MRJ3;A8MYI2;H0Y6F6;Q659D6;A4FUT7	Q8NEY1;A0A0A0MRJ3;A8MYI2;H0Y6F6	Neuron navigator 1	NAV1	sp|Q8NEY1|NAV1_HUMAN Neuron navigator 1 OS=Homo sapiens OX=9606 GN=NAV1 PE=1 SV=2;tr|A0A0A0MRJ3|A0A0A0MRJ3_HUMAN Neuron navigator 1 OS=Homo sapiens OX=9606 GN=NAV1 PE=1 SV=1;tr|A8MYI2|A8MYI2_HUMAN cDNA FLJ31596 fis, clone NT2RI2002530, highly similar to Ho	6	15	15	15	0	15	0	15	0	15	10.5	202.47	1877	98.165	0	10.5	887300000	0	887300000
B7Z5R6;A0A024R1Y3;A8K1U0;A0A024R1V3;Q14596;Q3LRK1;Q3LRI0;Q3LRI6;Q3LRJ5;Q3LRJ8;B7Z4J4;Q3LRI9	B7Z5R6;A0A024R1Y3;A8K1U0;A0A024R1V3;Q14596;Q3LRK1;Q3LRI0;Q3LRI6;Q3LRJ5;Q3LRJ8	Next to BRCA1 gene 1 protein	NBR1	tr|B7Z5R6|B7Z5R6_HUMAN Next to BRCA1 gene 1 protein OS=Homo sapiens OX=9606 GN=NBR1 PE=1 SV=1;tr|A0A024R1Y3|A0A024R1Y3_HUMAN Neighbor of BRCA1 gene 1, isoform CRA_c OS=Homo sapiens OX=9606 GN=NBR1 PE=4 SV=1;tr|A8K1U0|A8K1U0_HUMAN cDNA FLJ75601, highly simi	12	5	5	5	0	5	0	5	0	5	8.2	92.948	837	49.2	0	8.2	520880000	0	520880000
L0R512	L0R512		NCAM2	tr|L0R512|L0R512_HUMAN Alternative protein NCAM2 OS=Homo sapiens OX=9606 GN=NCAM2 PE=4 SV=1	1	1	1	1	1	1	1	1	1	1	21.4	4.7347	42	6.138	21.4	21.4	1965600000	842460000	1123100000
B4DRG7;E9PHA2;A8K4T8;Q15003;H7C415;C9J470	B4DRG7;E9PHA2;A8K4T8;Q15003;H7C415;C9J470	Condensin complex subunit 2	NCAPH	tr|B4DRG7|B4DRG7_HUMAN Condensin complex subunit 2 OS=Homo sapiens OX=9606 PE=2 SV=1;tr|E9PHA2|E9PHA2_HUMAN Condensin complex subunit 2 OS=Homo sapiens OX=9606 GN=NCAPH PE=1 SV=1;tr|A8K4T8|A8K4T8_HUMAN Condensin complex subunit 2 OS=Homo sapiens OX=9606 PE	6	2	2	2	0	2	0	2	0	2	3.3	80.129	717	14.128	0	3.3	81449000	0	81449000
Q0IIN7;Q569F6;A8K0W8;Q59EE8;Q9Y6Q9;B4DYT5	Q0IIN7;Q569F6;A8K0W8;Q59EE8;Q9Y6Q9;B4DYT5	Nuclear receptor coactivator 3	NCOA3	tr|Q0IIN7|Q0IIN7_HUMAN Nuclear receptor coactivator OS=Homo sapiens OX=9606 GN=NCOA3 PE=2 SV=1;tr|Q569F6|Q569F6_HUMAN Nuclear receptor coactivator OS=Homo sapiens OX=9606 GN=NCOA3 PE=2 SV=1;tr|A8K0W8|A8K0W8_HUMAN Nuclear receptor coactivator OS=Homo sapien	6	2	2	2	0	2	0	2	0	2	1.6	154.76	1419	11.412	0	1.6	18231000	0	18231000
A0A024RD47;O75376;Q7Z516;A0A088AWL3;B4DZ48;E7EVK1;Q9NSZ0;B4DJ25;Q86YY1;J3KRE4;Q3B773;J3QKP0;Q86YY2;Q6PGR4;Q6NTH1;Q6PDT8;E7EVU5;Q05CG3;E7EW50;J3KS51;Q86W52;A5PKW7	A0A024RD47;O75376;Q7Z516;A0A088AWL3;B4DZ48;E7EVK1;Q9NSZ0;B4DJ25	Nuclear receptor corepressor 1	NCOR1;DKFZp434M075	tr|A0A024RD47|A0A024RD47_HUMAN Nuclear receptor co-repressor 1, isoform CRA_a OS=Homo sapiens OX=9606 GN=NCOR1 PE=3 SV=1;sp|O75376|NCOR1_HUMAN Nuclear receptor corepressor 1 OS=Homo sapiens OX=9606 GN=NCOR1 PE=1 SV=2;tr|Q7Z516|Q7Z516_HUMAN Nuclear receptor	22	20	19	19	11	15	11	14	11	14	9.5	270.21	2440	129.02	5.2	7.5	1326600000	440990000	885570000
C9J0Q5;A0A024RBS3;Q9Y618;C9J7T7;A0A384DVL6;C9JE98;A0A024RBU9;A0A481PGK9;C9JQE8;Q9BT61;H7C0P3;H7C1J7;H7C2R5;H7C184;H7C1Y3;H0YGK8;C9J330	C9J0Q5;A0A024RBS3;Q9Y618;C9J7T7;A0A384DVL6;C9JE98;A0A024RBU9;A0A481PGK9	Nuclear receptor corepressor 2	NCOR2	tr|C9J0Q5|C9J0Q5_HUMAN Nuclear receptor corepressor 2 OS=Homo sapiens OX=9606 GN=NCOR2 PE=1 SV=2;tr|A0A024RBS3|A0A024RBS3_HUMAN Nuclear receptor co-repressor 2, isoform CRA_c OS=Homo sapiens OX=9606 GN=NCOR2 PE=1 SV=1;sp|Q9Y618|NCOR2_HUMAN Nuclear receptor	17	24	24	23	12	24	12	24	12	23	11.1	272.82	2504	166.12	5.7	11.1	2167200000	401400000	1765800000
A0A1W2PR27;A0A1W2PPF5;A0A1W2PRQ7;B4E160;F5GYH1;A0A1W2PRM0;A0A1W2PRL5;A0A1W2PR09;Q8NC96	A0A1W2PR27;A0A1W2PPF5;A0A1W2PRQ7;B4E160;F5GYH1;A0A1W2PRM0;A0A1W2PRL5;A0A1W2PR09;Q8NC96	Adaptin ear-binding coat-associated protein 1	NECAP1	tr|A0A1W2PR27|A0A1W2PR27_HUMAN Adaptin ear-binding coat-associated protein 1 OS=Homo sapiens OX=9606 GN=NECAP1 PE=1 SV=1;tr|A0A1W2PPF5|A0A1W2PPF5_HUMAN Adaptin ear-binding coat-associated protein 1 OS=Homo sapiens OX=9606 GN=NECAP1 PE=1 SV=1;tr|A0A1W2PRQ7|	9	1	1	1	0	1	0	1	0	1	24.5	12.241	110	6.0015	0	24.5	33533000	0	33533000
Q53FE5;Q9NVZ3;B4DUR7;F6SKB8;D6RB24;D6RAN6;H0Y970	Q53FE5;Q9NVZ3;B4DUR7;F6SKB8;D6RB24	Adaptin ear-binding coat-associated protein 2	NECAP2	tr|Q53FE5|Q53FE5_HUMAN DUF1681 domain-containing protein (Fragment) OS=Homo sapiens OX=9606 PE=2 SV=1;sp|Q9NVZ3|NECP2_HUMAN Adaptin ear-binding coat-associated protein 2 OS=Homo sapiens OX=9606 GN=NECAP2 PE=1 SV=1;tr|B4DUR7|B4DUR7_HUMAN cDNA FLJ52763, high	7	10	10	10	0	10	0	10	0	10	53.6	28.342	263	88.363	0	53.6	1362400000	0	1362400000
Q6FHM6;B1AHD1;A0A3B3IUA2;P55769;A0A3B3IRU2	Q6FHM6;B1AHD1;A0A3B3IUA2;P55769;A0A3B3IRU2	NHP2-like protein 1;NHP2-like protein 1, N-terminally processed	NHP2L1	tr|Q6FHM6|Q6FHM6_HUMAN Ribonucloprotein OS=Homo sapiens OX=9606 GN=NHP2L1 PE=2 SV=1;tr|B1AHD1|B1AHD1_HUMAN Ribonucloprotein OS=Homo sapiens OX=9606 GN=SNU13 PE=1 SV=1;tr|A0A3B3IUA2|A0A3B3IUA2_HUMAN Ribonucloprotein OS=Homo sapiens OX=9606 GN=SNU13 PE=1 SV=	5	2	2	2	2	2	2	2	2	2	18.8	14.173	128	16.968	18.8	18.8	199730000	111120000	88611000
H7BZL0;C9J808;Q9BYG3	H7BZL0;C9J808;Q9BYG3	MKI67 FHA domain-interacting nucleolar phosphoprotein	NIFK	tr|H7BZL0|H7BZL0_HUMAN MKI67 FHA domain-interacting nucleolar phosphoprotein (Fragment) OS=Homo sapiens OX=9606 GN=NIFK PE=1 SV=1;tr|C9J808|C9J808_HUMAN MKI67 FHA domain-interacting nucleolar phosphoprotein (Fragment) OS=Homo sapiens OX=9606 GN=NIFK PE=1 S	3	1	1	1	1	0	1	0	1	0	9.8	11.741	102	7.0472	9.8	0	25806000	25806000	0
H7C367;A0A7I2V4N2;A0A7I2V464;A0A7I2V4J2;A8K525;A0A0S2Z4Z9;A0A7I2V5Y7;A0A7I2V535;Q9BSV4;Q86VG2;A0A384N5Z8;Q15233;P23246;C9IZL7;Q6PIX2	H7C367;A0A7I2V4N2;A0A7I2V464;A0A7I2V4J2;A8K525;A0A0S2Z4Z9;A0A7I2V5Y7;A0A7I2V535;Q9BSV4;Q86VG2;A0A384N5Z8;Q15233;P23246;C9IZL7;Q6PIX2	Non-POU domain-containing octamer-binding protein;Splicing factor, proline- and glutamine-rich	NONO;SFPQ	tr|H7C367|H7C367_HUMAN Non-POU domain-containing octamer-binding protein (Fragment) OS=Homo sapiens OX=9606 GN=NONO PE=1 SV=8;tr|A0A7I2V4N2|A0A7I2V4N2_HUMAN Non-POU domain-containing octamer-binding protein OS=Homo sapiens OX=9606 GN=NONO PE=4 SV=1;tr|A0A7	15	2	1	1	2	0	1	0	1	0	6	28.09	234	6.1366	6	0	35834000	35834000	0
P46087;F5GWB7;F5H709;F5GYR3	P46087	Probable 28S rRNA (cytosine(4447)-C(5))-methyltransferase	NOP2	sp|P46087|NOP2_HUMAN Probable 28S rRNA (cytosine(4447)-C(5))-methyltransferase OS=Homo sapiens OX=9606 GN=NOP2 PE=1 SV=2	4	4	4	4	3	3	3	3	3	3	6.2	89.301	812	25.563	4.3	4.7	116300000	44848000	71452000
A0PJ92;A0A494C128;A8K9K6;O00567;H0Y653;H0YDU4;Q5JXT2	A0PJ92;A0A494C128;A8K9K6;O00567;H0Y653;H0YDU4;Q5JXT2	Nucleolar protein 56	NOP56	tr|A0PJ92|A0PJ92_HUMAN NOP56 protein (Fragment) OS=Homo sapiens OX=9606 GN=NOP56 PE=2 SV=1;tr|A0A494C128|A0A494C128_HUMAN Nucleolar protein 56 OS=Homo sapiens OX=9606 GN=NOP56 PE=1 SV=1;tr|A8K9K6|A8K9K6_HUMAN cDNA FLJ76962, highly similar to Homo sapiens n	7	2	2	2	2	1	2	1	2	1	5.1	49.756	447	13.044	5.1	2.2	57820000	39997000	17823000
B3KN82;Q9Y2X3;H7BZ72;B4DUY3	B3KN82;Q9Y2X3;H7BZ72	Nucleolar protein 58	NOP58	tr|B3KN82|B3KN82_HUMAN cDNA FLJ13913 fis, clone Y79AA1000231, highly similar to Nucleolar protein NOP5 OS=Homo sapiens OX=9606 PE=2 SV=1;sp|Q9Y2X3|NOP58_HUMAN Nucleolar protein 58 OS=Homo sapiens OX=9606 GN=NOP58 PE=1 SV=1;tr|H7BZ72|H7BZ72_HUMAN Nucleolar	4	4	4	4	3	1	3	1	3	1	10.1	52.288	466	24.526	7.9	2.1	55383000	29415000	25968000
A0A140VJQ2;A0A0S2Z4G7;A4ZU86;A0A0S2Z491;A0A7I2V5S2;A0A7I2YQC0;P06748;A0A7I2V3G5;A0A7I2V579;A0A7I2V4G8;A0A7I2V433;A0A7I2V2X9;A0A7I2V3U2;E5RGW4;A0A024R3V9;Q9NX34;A0A7I2V5J8;Q9BTI9;E5RI98	A0A140VJQ2;A0A0S2Z4G7;A4ZU86;A0A0S2Z491;A0A7I2V5S2;A0A7I2YQC0;P06748;A0A7I2V3G5;A0A7I2V579;A0A7I2V4G8;A0A7I2V433;A0A7I2V2X9;A0A7I2V3U2;E5RGW4	Nucleophosmin	NPM1	tr|A0A140VJQ2|A0A140VJQ2_HUMAN Testicular tissue protein Li 128 OS=Homo sapiens OX=9606 PE=2 SV=1;tr|A0A0S2Z4G7|A0A0S2Z4G7_HUMAN Nucleophosmin (Fragment) OS=Homo sapiens OX=9606 GN=NPM1 PE=2 SV=1;tr|A4ZU86|A4ZU86_HUMAN Nucleophosmin OS=Homo sapiens OX=9606	19	4	4	4	2	4	2	4	2	4	19.3	28.4	259	72.857	8.5	19.3	978340000	122550000	855790000
O75607	O75607	Nucleoplasmin-3	NPM3	sp|O75607|NPM3_HUMAN Nucleoplasmin-3 OS=Homo sapiens OX=9606 GN=NPM3 PE=1 SV=3	1	1	1	1	1	1	1	1	1	1	9	19.343	178	25.96	9	9	14283000	3968000	10315000
Q96F24	Q96F24	Nuclear receptor-binding factor 2	NRBF2	sp|Q96F24|NRBF2_HUMAN Nuclear receptor-binding factor 2 OS=Homo sapiens OX=9606 GN=NRBF2 PE=1 SV=1	1	1	1	1	0	1	0	1	0	1	2.8	32.377	287	6.2468	0	2.8	31536000	0	31536000
O14786;Q59F20;Q68DN3;A8K9V7;Q6X907;E9PEP6;Q71SW6;E7EX60;Q9H2E1;Q5T7F0;Q5JWQ6;Q6AWA9;Q5JWQ4;H0Y4A0;V9GYL7;Q9H2E0;Q9H2D9;Q5JWQ2;Q9H2D7	O14786;Q59F20;Q68DN3;A8K9V7;Q6X907;E9PEP6;Q71SW6;E7EX60;Q9H2E1;Q5T7F0;Q5JWQ6;Q6AWA9;Q5JWQ4	Neuropilin-1	NRP1;DKFZp781F1414;DKFZp686A03134	sp|O14786|NRP1_HUMAN Neuropilin-1 OS=Homo sapiens OX=9606 GN=NRP1 PE=1 SV=3;tr|Q59F20|Q59F20_HUMAN Neuropilin-1 variant (Fragment) OS=Homo sapiens OX=9606 PE=2 SV=1;tr|Q68DN3|Q68DN3_HUMAN Neuropilin OS=Homo sapiens OX=9606 GN=DKFZp781F1414 PE=2 SV=1;tr|A8K	19	27	27	27	0	27	0	27	0	27	40.1	103.13	923	323.31	0	40.1	14417000000	0	14417000000
Q7Z417	Q7Z417	Nuclear fragile X mental retardation-interacting protein 2	NUFIP2	sp|Q7Z417|NUFP2_HUMAN Nuclear fragile X mental retardation-interacting protein 2 OS=Homo sapiens OX=9606 GN=NUFIP2 PE=1 SV=1	1	6	6	6	2	4	2	4	2	4	10.1	76.12	695	40.184	3.3	6.8	393150000	33569000	359580000
B2RCI6;A0A024R6C4;A0A024R6F4;P49757;A0A024R684;A0A024R681;Q86SW5;G3V3R1;G3V3Z8;G3V3M5;Q86SW6;G3V4S6;G3V433;B4DUD7;Q5D0E5	B2RCI6;A0A024R6C4;A0A024R6F4;P49757;A0A024R684;A0A024R681;Q86SW5;G3V3R1;G3V3Z8;G3V3M5;Q86SW6	Protein numb homolog	NUMB	tr|B2RCI6|B2RCI6_HUMAN cDNA, FLJ96094, highly similar to Homo sapiens numb homolog (Drosophila) (NUMB), mRNA OS=Homo sapiens OX=9606 PE=2 SV=1;tr|A0A024R6C4|A0A024R6C4_HUMAN Numb homolog (Drosophila), isoform CRA_a OS=Homo sapiens OX=9606 GN=NUMB PE=4 SV=1	15	15	15	13	0	15	0	15	0	13	28.8	69.358	640	110.14	0	28.8	1758700000	0	1758700000
B7Z5W0;A0A0C4DGH3;A8K033;Q9Y6R0;M0QXQ4;M0QYC2;M0R0Q4;M0QZV7;Q9Y4I7	B7Z5W0;A0A0C4DGH3;A8K033;Q9Y6R0;M0QXQ4;M0QYC2;M0R0Q4;M0QZV7	Numb-like protein	NUMBL	tr|B7Z5W0|B7Z5W0_HUMAN cDNA FLJ53174, highly similar to Numb-like protein OS=Homo sapiens OX=9606 PE=1 SV=1;tr|A0A0C4DGH3|A0A0C4DGH3_HUMAN Numb-like protein OS=Homo sapiens OX=9606 GN=NUMBL PE=1 SV=1;tr|A8K033|A8K033_HUMAN Numb homolog (Drosophila)-like OS	9	8	6	6	0	8	0	6	0	6	16.3	60.556	566	37.696	0	16.3	590990000	0	590990000
A8K3Z5;Q8NFH5;C9IYQ7;F8WCF5;F8WEL4;A8K0N6;C9JIY9;C9JWU7	A8K3Z5;Q8NFH5;C9IYQ7;F8WCF5;F8WEL4;A8K0N6	Nucleoporin NUP53	NUP35	tr|A8K3Z5|A8K3Z5_HUMAN Nucleoporin NUP53 OS=Homo sapiens OX=9606 PE=2 SV=1;sp|Q8NFH5|NUP35_HUMAN Nucleoporin NUP35 OS=Homo sapiens OX=9606 GN=NUP35 PE=1 SV=1;tr|C9IYQ7|C9IYQ7_HUMAN Nucleoporin NUP35 (Fragment) OS=Homo sapiens OX=9606 GN=NUP35 PE=1 SV=1;tr|	8	5	5	5	4	2	4	2	4	2	23.9	34.814	326	42.695	19.9	9.5	348060000	176530000	171530000
A0PJK4;B3KTT0;Q8NFH3	A0PJK4;B3KTT0;Q8NFH3	Nucleoporin Nup43	NUP43	tr|A0PJK4|A0PJK4_HUMAN NUP43 protein (Fragment) OS=Homo sapiens OX=9606 GN=NUP43 PE=2 SV=1;tr|B3KTT0|B3KTT0_HUMAN cDNA FLJ38675 fis, clone IMR322000243, highly similar to Nucleoporin Nup43 OS=Homo sapiens OX=9606 PE=2 SV=1;sp|Q8NFH3|NUP43_HUMAN Nucleoporin	3	1	1	1	1	0	1	0	1	0	5.9	31.614	287	8.155	5.9	0	14299000	14299000	0
A8K897;H3BVG0;Q8N1F7;H3BVE2;H3BPA9	A8K897;H3BVG0;Q8N1F7	Nuclear pore complex protein Nup93	NUP93	tr|A8K897|A8K897_HUMAN Nuclear pore complex protein Nup93 OS=Homo sapiens OX=9606 PE=2 SV=1;tr|H3BVG0|H3BVG0_HUMAN Nuclear pore complex protein Nup93 OS=Homo sapiens OX=9606 GN=NUP93 PE=1 SV=1;sp|Q8N1F7|NUP93_HUMAN Nuclear pore complex protein Nup93 OS=Hom	5	3	3	3	2	1	2	1	2	1	4.3	93.381	819	19.09	3.1	1.2	55250000	35791000	19459000
Q8NI62;O60249;Q9BSW5	Q8NI62;O60249;Q9BSW5		OK/KNS-cl.6;RPS2	tr|Q8NI62|Q8NI62_HUMAN Ribosomal protein S2 OS=Homo sapiens OX=9606 GN=OK/KNS-cl.6 PE=2 SV=1;tr|O60249|O60249_HUMAN Ribosomal protein S2 (Fragment) OS=Homo sapiens OX=9606 PE=4 SV=2;tr|Q9BSW5|Q9BSW5_HUMAN RPS2 protein (Fragment) OS=Homo sapiens OX=9606 GN=	3	3	1	1	2	2	1	1	1	1	44.3	8.7578	79	7.3089	29.1	30.4	180950000	33837000	147120000
Q01804;A0PJA7	Q01804	OTU domain-containing protein 4	OTUD4	sp|Q01804|OTUD4_HUMAN OTU domain-containing protein 4 OS=Homo sapiens OX=9606 GN=OTUD4 PE=1 SV=4	2	4	4	4	0	4	0	4	0	4	5.1	124.04	1114	28.183	0	5.1	46608000	0	46608000
C9JIG9;O95747	C9JIG9;O95747	Serine/threonine-protein kinase OSR1	OXSR1	tr|C9JIG9|C9JIG9_HUMAN Non-specific serine/threonine protein kinase OS=Homo sapiens OX=9606 GN=OXSR1 PE=1 SV=1;sp|O95747|OXSR1_HUMAN Serine/threonine-protein kinase OSR1 OS=Homo sapiens OX=9606 GN=OXSR1 PE=1 SV=1	2	2	2	2	0	2	0	2	0	2	6.2	51.856	468	13.517	0	6.2	42612000	0	42612000
H0YAR2;A0A7I2YQ88;A0A024R9C1;P11940;A0A7I2V649;E7EQV3;B4DZW4;B3KT93;A0A7I2V4N4;A0A087WTT1;E7ERJ7;B4DQX0;A0A024R9E2;A0A7I2YQE4;A0A7I2YQ90;Q2VIP3;Q5VX58;Q3ZCS4;Q9H361;H0YBN4;E5RGH3;H0YAP2;H0YB86;A0A6Q8JFT6;Q4VXU2;E5RH24;E5RJB9;H0YEQ8;H0YAS7;H0YAS6;H0YB75;H0YC10;E5RHG7;B1ANR1;A0A6I8PS38;H0YAW6;A0A6Q8JFV4;A0A6I8PLA1;E5RGC4;E5RFD8;L0R533;A0A7I2V3J9;A8K8J2;B4DM75;Q5JQF8;Q96DU9	H0YAR2;A0A7I2YQ88;A0A024R9C1;P11940;A0A7I2V649;E7EQV3;B4DZW4;B3KT93;A0A7I2V4N4;A0A087WTT1;E7ERJ7;B4DQX0;A0A024R9E2;A0A7I2YQE4;A0A7I2YQ90	Polyadenylate-binding protein;Polyadenylate-binding protein 1	PABPC1	tr|H0YAR2|H0YAR2_HUMAN Polyadenylate-binding protein 1 OS=Homo sapiens OX=9606 GN=PABPC1 PE=1 SV=2;tr|A0A7I2YQ88|A0A7I2YQ88_HUMAN Poly(A) binding protein, cytoplasmic 1, isoform CRA_e OS=Homo sapiens OX=9606 GN=PABPC1 PE=4 SV=1;tr|A0A024R9C1|A0A024R9C1_HUM	46	22	22	15	13	20	13	20	10	13	35.1	66.649	599	192.73	26	31.4	4171900000	684610000	3487300000
Q6IQ30;A0A7I2V4L7;B1ANR0;Q13310;H0Y5F5;A0A7I2V598;A0A7I2V5W9;Q15164;Q3B867;H0YEU6;Q53GL4;Q147Y3;Q59GZ7;H0YCC8;A0A7I2V4V6;H0Y6X6;P0CB38;H0YER0	Q6IQ30;A0A7I2V4L7;B1ANR0;Q13310;H0Y5F5;A0A7I2V598;A0A7I2V5W9	Polyadenylate-binding protein;Polyadenylate-binding protein 4	PABPC4	tr|Q6IQ30|Q6IQ30_HUMAN Polyadenylate-binding protein OS=Homo sapiens OX=9606 GN=PABPC4 PE=2 SV=1;tr|A0A7I2V4L7|A0A7I2V4L7_HUMAN Polyadenylate-binding protein 4 OS=Homo sapiens OX=9606 GN=PABPC4 PE=4 SV=1;tr|B1ANR0|B1ANR0_HUMAN Polyadenylate-binding protein	18	12	5	5	3	12	0	5	0	5	18.6	72.36	660	31.289	6.5	18.6	184600000	0	184600000
E9PBS1;P22234;B4DGX3;D6RF62	E9PBS1;P22234;B4DGX3;D6RF62	Multifunctional protein ADE2;Phosphoribosylaminoimidazole-succinocarboxamide synthase;Phosphoribosylaminoimidazole carboxylase	PAICS	tr|E9PBS1|E9PBS1_HUMAN AIR carboxylase (Fragment) OS=Homo sapiens OX=9606 GN=PAICS PE=1 SV=1;sp|P22234|PUR6_HUMAN Multifunctional protein ADE2 OS=Homo sapiens OX=9606 GN=PAICS PE=1 SV=3;tr|B4DGX3|B4DGX3_HUMAN SAICAR synthetase OS=Homo sapiens OX=9606 PE=2	4	12	12	12	0	12	0	12	0	12	36.6	45.651	413	120.21	0	36.6	4971700000	0	4971700000
Q8WX93;B2RTX2;H0YA05;A0A3B3ISX8;Q4W5A6;Q7L8P5;F8WA26;D6R9F5;L0R8B3;H0Y952;A0A087WX60;Q86TC9	Q8WX93;B2RTX2	Palladin	PALLD	sp|Q8WX93|PALLD_HUMAN Palladin OS=Homo sapiens OX=9606 GN=PALLD PE=1 SV=3;tr|B2RTX2|B2RTX2_HUMAN Palladin, cytoskeletal associated protein OS=Homo sapiens OX=9606 GN=PALLD PE=2 SV=1	12	27	27	27	19	21	19	21	19	21	22.3	150.56	1383	232.94	15.8	16.6	7834200000	3111000000	4723200000
B3KWN3;Q8TE04	B3KWN3;Q8TE04	Pantothenate kinase 1	PANK1	tr|B3KWN3|B3KWN3_HUMAN cDNA FLJ43439 fis, clone OCBBF2030354, highly similar to Pantothenate kinase 1 OS=Homo sapiens OX=9606 PE=2 SV=1;sp|Q8TE04|PANK1_HUMAN Pantothenate kinase 1 OS=Homo sapiens OX=9606 GN=PANK1 PE=1 SV=2	2	1	1	1	1	0	1	0	1	0	1.5	51.033	461	-2	1.5	0	7052600	7052600	0
B6ETL5;A0A024R397;Q96RD7	B6ETL5;A0A024R397;Q96RD7	Pannexin;Pannexin-1	PANX1	tr|B6ETL5|B6ETL5_HUMAN Pannexin OS=Homo sapiens OX=9606 GN=PANX1 PE=2 SV=1;tr|A0A024R397|A0A024R397_HUMAN Pannexin OS=Homo sapiens OX=9606 GN=PANX1 PE=3 SV=1;sp|Q96RD7|PANX1_HUMAN Pannexin-1 OS=Homo sapiens OX=9606 GN=PANX1 PE=1 SV=4	3	4	4	4	0	4	0	4	0	4	14.8	47.936	425	25.225	0	14.8	306880000	0	306880000
Q5TB52;B4DWB5;O95340;Q9UIR2	Q5TB52;B4DWB5;O95340;Q9UIR2	Bifunctional 3-phosphoadenosine 5-phosphosulfate synthase 2;Sulfate adenylyltransferase;Adenylyl-sulfate kinase	PAPSS2	tr|Q5TB52|Q5TB52_HUMAN 3-phosphoadenosine-5-phosphosulfate synthase OS=Homo sapiens OX=9606 GN=PAPSS2 PE=2 SV=1;tr|B4DWB5|B4DWB5_HUMAN 3-phosphoadenosine-5-phosphosulfate synthase OS=Homo sapiens OX=9606 PE=2 SV=1;sp|O95340|PAPS2_HUMAN Bifunctional 3-	4	5	5	5	1	5	1	5	1	5	9.8	69.5	614	34.75	2.8	9.8	307000000	20996000	286000000
B4E2S2;Q9UKK3	B4E2S2;Q9UKK3	Poly [ADP-ribose] polymerase 4	PARP4	tr|B4E2S2|B4E2S2_HUMAN Poly [ADP-ribose] polymerase OS=Homo sapiens OX=9606 PE=2 SV=1;sp|Q9UKK3|PARP4_HUMAN Protein mono-ADP-ribosyltransferase PARP4 OS=Homo sapiens OX=9606 GN=PARP4 PE=1 SV=3	2	1	1	1	0	1	0	1	0	1	1.2	112.79	1005	7.4379	0	1.2	39452000	0	39452000
Q96IZ0	Q96IZ0	PRKC apoptosis WT1 regulator protein	PAWR	sp|Q96IZ0|PAWR_HUMAN PRKC apoptosis WT1 regulator protein OS=Homo sapiens OX=9606 GN=PAWR PE=1 SV=1	1	2	2	2	0	2	0	2	0	2	8.5	36.567	340	12.589	0	8.5	67786000	0	67786000
Q53SS8;Q15365;F8VTZ0	Q53SS8;Q15365	Poly(rC)-binding protein 1	PCBP1	tr|Q53SS8|Q53SS8_HUMAN Epididymis secretory protein Li 85 OS=Homo sapiens OX=9606 GN=PCBP1 PE=2 SV=1;sp|Q15365|PCBP1_HUMAN Poly(rC)-binding protein 1 OS=Homo sapiens OX=9606 GN=PCBP1 PE=1 SV=2	3	5	5	4	4	4	4	4	3	3	17.1	37.497	356	35.126	14.6	12.6	435180000	170190000	264990000
B4DLC0;A0A384N6B9;Q15366;F8VXH9;B4DRD7;H3BRU6;F8VZX2;Q5MJP6;E9PFP8;P57721;F8W0G4;F8W1G6;F8VRH0;J3QT27;H3BND9;H3BSS4	B4DLC0;A0A384N6B9;Q15366;F8VXH9;B4DRD7;H3BRU6;F8VZX2;Q5MJP6;E9PFP8;P57721	Poly(rC)-binding protein 2;Poly(rC)-binding protein 3	PCBP2;PCBP3	tr|B4DLC0|B4DLC0_HUMAN cDNA FLJ58476, highly similar to Poly(rC)-binding protein 2 OS=Homo sapiens OX=9606 PE=2 SV=1;tr|A0A384N6B9|A0A384N6B9_HUMAN Epididymis secretory sperm binding protein OS=Homo sapiens OX=9606 PE=2 SV=1;sp|Q15366|PCBP2_HUMAN Poly(rC)-	16	5	4	4	4	4	3	3	3	3	22.3	32.165	301	24.681	16.9	18.3	139440000	64121000	75317000
A0A4W8VX11;B9EIS5;A0A5H1ZRS1;D3DSQ0;Q15154;A2RUU9;Q9P1R8;E5RGQ4;E9PGW9;B4DWY1;A0A088AWL4;E7EV93;H0YBA1;B4DJ00	A0A4W8VX11;B9EIS5;A0A5H1ZRS1;D3DSQ0;Q15154;A2RUU9	Pericentriolar material 1 protein	PCM1	tr|A0A4W8VX11|A0A4W8VX11_HUMAN Pericentriolar material 1 protein OS=Homo sapiens OX=9606 GN=PCM1 PE=4 SV=1;tr|B9EIS5|B9EIS5_HUMAN PCM1 protein OS=Homo sapiens OX=9606 GN=PCM1 PE=2 SV=1;tr|A0A5H1ZRS1|A0A5H1ZRS1_HUMAN Pericentriolar material 1 protein OS=Hom	14	3	3	3	2	1	2	1	2	1	1.8	210.13	1860	19.41	1.3	0.4	281270000	18661000	262610000
B7Z972;A0A384MDK7;F6S8N6;A0A3F2YNX8;A0A0A0MRJ6;P22061;H7C4X2;F8WDT3;F8WAV5;F8WAX2;C9J0F2	B7Z972;A0A384MDK7;F6S8N6;A0A3F2YNX8;A0A0A0MRJ6;P22061	Protein-L-isoaspartate O-methyltransferase;Protein-L-isoaspartate(D-aspartate) O-methyltransferase	PCMT1	tr|B7Z972|B7Z972_HUMAN Protein-L-isoaspartate O-methyltransferase OS=Homo sapiens OX=9606 PE=2 SV=1;tr|A0A384MDK7|A0A384MDK7_HUMAN Protein-L-isoaspartate O-methyltransferase OS=Homo sapiens OX=9606 PE=2 SV=1;tr|F6S8N6|F6S8N6_HUMAN Protein-L-isoaspartate(D-	11	3	3	3	1	3	1	3	1	3	17.7	20.683	192	24.243	7.3	17.7	276150000	55311000	220840000
O95613;B4DKV6	O95613;B4DKV6	Pericentrin	PCNT	sp|O95613|PCNT_HUMAN Pericentrin OS=Homo sapiens OX=9606 GN=PCNT PE=1 SV=4;tr|B4DKV6|B4DKV6_HUMAN cDNA FLJ60084, highly similar to Pericentrin (Fragment) OS=Homo sapiens OX=9606 PE=2 SV=1	2	6	6	6	6	3	6	3	6	3	1.7	378.03	3336	37.845	1.7	0.9	182260000	110350000	71910000
P50479;A0A0S2Z4P0;A0A0S2Z4N4;C9J542	P50479;A0A0S2Z4P0;A0A0S2Z4N4	PDZ and LIM domain protein 4	PDLIM4	sp|P50479|PDLI4_HUMAN PDZ and LIM domain protein 4 OS=Homo sapiens OX=9606 GN=PDLIM4 PE=1 SV=2;tr|A0A0S2Z4P0|A0A0S2Z4P0_HUMAN PDZ and LIM domain 4 isoform 2 (Fragment) OS=Homo sapiens OX=9606 GN=PDLIM4 PE=2 SV=1;tr|A0A0S2Z4N4|A0A0S2Z4N4_HUMAN PDZ and LIM d	4	13	13	13	9	8	9	8	9	8	51.5	35.398	330	100.83	36.1	28.2	2027400000	800160000	1227200000
A0A024RDE8;Q96HC4;B7Z8X5;B7Z481;Q4W5K9;Q59FC9;H0Y8Y3;A0A0A0MSP3;A0A0D9SFR4;H0YBI4;H0Y929;Q9P1D1	A0A024RDE8;Q96HC4;B7Z8X5;B7Z481;Q4W5K9;Q59FC9	PDZ and LIM domain protein 5	PDLIM5;LIM	tr|A0A024RDE8|A0A024RDE8_HUMAN PDZ and LIM domain 5, isoform CRA_c OS=Homo sapiens OX=9606 GN=PDLIM5 PE=4 SV=1;sp|Q96HC4|PDLI5_HUMAN PDZ and LIM domain protein 5 OS=Homo sapiens OX=9606 GN=PDLIM5 PE=1 SV=5;tr|B7Z8X5|B7Z8X5_HUMAN cDNA FLJ61541, highly simil	12	17	17	17	13	12	13	12	13	12	35.4	63.974	596	115.91	26.5	25.5	2570500000	834000000	1736500000
Q9NR12;D6RAN1;D6RF83;H7BYK4;D6RH06;H0Y8W6	Q9NR12	PDZ and LIM domain protein 7	PDLIM7	sp|Q9NR12|PDLI7_HUMAN PDZ and LIM domain protein 7 OS=Homo sapiens OX=9606 GN=PDLIM7 PE=1 SV=1	6	10	10	10	8	8	8	8	8	8	21.7	49.844	457	66.139	16	17.3	1658200000	709260000	948960000
W0S1J7;O43164	W0S1J7;O43164	E3 ubiquitin-protein ligase Praja-2	Pe7Fe14;PJA2	tr|W0S1J7|W0S1J7_HUMAN PJA2/FER fusion protein OS=Homo sapiens OX=9606 GN=Pe7Fe14 PE=2 SV=1;sp|O43164|PJA2_HUMAN E3 ubiquitin-protein ligase Praja-2 OS=Homo sapiens OX=9606 GN=PJA2 PE=1 SV=4	2	2	2	2	0	2	0	2	0	2	3	96.276	858	13.083	0	3	47630000	0	47630000
H7BYY8;B3KXD6;B3KTZ6;B5MCF9;B2RDF2;O00541	H7BYY8;B3KXD6;B3KTZ6;B5MCF9;B2RDF2;O00541	Pescadillo homolog	PES1	tr|H7BYY8|H7BYY8_HUMAN Pescadillo homolog (Fragment) OS=Homo sapiens OX=9606 GN=PES1 PE=1 SV=2;tr|B3KXD6|B3KXD6_HUMAN Pescadillo homolog OS=Homo sapiens OX=9606 GN=PES1 PE=1 SV=1;tr|B3KTZ6|B3KTZ6_HUMAN cDNA FLJ39001 fis, clone NT2RI2022584, highly similar	6	1	1	1	0	1	0	1	0	1	7.4	15.601	135	5.8929	0	7.4	24952000	0	24952000
B4E162;F8VZI0;A0A0S2Z4A1;Q96I60;A0A0S2Z4I1;A0A024R0Y5;A0A2R8Y891;P08237	B4E162;F8VZI0;A0A0S2Z4A1;Q96I60;A0A0S2Z4I1;A0A024R0Y5;A0A2R8Y891;P08237	ATP-dependent 6-phosphofructokinase;ATP-dependent 6-phosphofructokinase, muscle type	PFKM	tr|B4E162|B4E162_HUMAN cDNA FLJ56281, highly similar to 6-phosphofructokinase, muscle type OS=Homo sapiens OX=9606 PE=2 SV=1;tr|F8VZI0|F8VZI0_HUMAN ATP-dependent 6-phosphofructokinase, muscle type OS=Homo sapiens OX=9606 GN=PFKM PE=1 SV=10;tr|A0A0S2Z4A1|A0	8	1	1	1	1	0	1	0	1	0	1.8	66.783	607	6.1317	1.8	0	32700000	32700000	0
B1APP6;A0A7I2V3Z0;Q01813;H0Y757;V9GY25;Q49A78;B1APP8;O14943;Q8WTZ9	B1APP6;A0A7I2V3Z0;Q01813;H0Y757;V9GY25;Q49A78;B1APP8;O14943;Q8WTZ9	ATP-dependent 6-phosphofructokinase, platelet type	PFKP;PFK-P	tr|B1APP6|B1APP6_HUMAN ATP-dependent 6-phosphofructokinase, platelet type OS=Homo sapiens OX=9606 GN=PFKP PE=1 SV=2;tr|A0A7I2V3Z0|A0A7I2V3Z0_HUMAN ATP-dependent 6-phosphofructokinase, platelet type OS=Homo sapiens OX=9606 GN=PFKP PE=4 SV=1;sp|Q01813|PFKAP_	9	2	2	2	2	1	2	1	2	1	4	62.585	568	12.169	4	2.1	37245000	23753000	13492000
Q96HS1;F5GXG4	Q96HS1	Serine/threonine-protein phosphatase PGAM5, mitochondrial	PGAM5	sp|Q96HS1|PGAM5_HUMAN Serine/threonine-protein phosphatase PGAM5, mitochondrial OS=Homo sapiens OX=9606 GN=PGAM5 PE=1 SV=2	2	3	3	3	1	3	1	3	1	3	11.8	32.004	289	20.218	4.2	11.8	209690000	32668000	177020000
F5H3X6;F5GY37;Q99623;F5GWA7	F5H3X6;F5GY37;Q99623;F5GWA7	Prohibitin-2	PHB2	tr|F5H3X6|F5H3X6_HUMAN Prohibitin (Fragment) OS=Homo sapiens OX=9606 GN=PHB2 PE=1 SV=3;tr|F5GY37|F5GY37_HUMAN Prohibitin OS=Homo sapiens OX=9606 GN=PHB2 PE=1 SV=1;sp|Q99623|PHB2_HUMAN Prohibitin-2 OS=Homo sapiens OX=9606 GN=PHB2 PE=1 SV=2;tr|F5GWA7|F5GWA7_	4	2	2	2	2	1	2	1	2	1	8.5	27.437	247	13.396	8.5	3.6	83781000	62948000	20833000
B4DL46;E9PFQ4;Q86SQ0;Q69YN5;A0A1W2PQ63;Q6ZUM0;Q69YR3;G5E9V3;E9PGF6;Q8IXY4;E9PDY7	B4DL46;E9PFQ4;Q86SQ0;Q69YN5;A0A1W2PQ63;Q6ZUM0;Q69YR3;G5E9V3;E9PGF6	Pleckstrin homology-like domain family B member 2	PHLDB2;DKFZp686P22161;DKFZp686J162	tr|B4DL46|B4DL46_HUMAN cDNA FLJ60406, highly similar to Pleckstrin homology-like domain family B member 2 (Fragment) OS=Homo sapiens OX=9606 PE=2 SV=1;tr|E9PFQ4|E9PFQ4_HUMAN Pleckstrin homology-like domain family B member 2 (Fragment) OS=Homo sapiens OX=96	11	5	5	5	2	4	2	4	2	4	7	96.671	866	33.488	3.1	5.7	155050000	25661000	129390000
P01833	P01833	Polymeric immunoglobulin receptor;Secretory component	PIGR	sp|P01833|PIGR_HUMAN Polymeric immunoglobulin receptor OS=Homo sapiens OX=9606 GN=PIGR PE=1 SV=4	1	5	5	5	0	5	0	5	0	5	6.5	83.283	764	51.38	0	6.5	725510000	0	725510000
B4DRX6;B4DG55;L7RRS0;O00443	B4DRX6;B4DG55;L7RRS0;O00443	Phosphatidylinositol 4-phosphate 3-kinase C2 domain-containing subunit alpha	PIK3C2A	tr|B4DRX6|B4DRX6_HUMAN cDNA FLJ60339, highly similar to Phosphatidylinositol-4-phosphate 3-kinase C2 domain-containing alpha polypeptide OS=Homo sapiens OX=9606 PE=2 SV=1;tr|B4DG55|B4DG55_HUMAN Phosphatidylinositol-4-phosphate 3-kinase OS=Homo sapiens OX=9	4	1	1	1	0	1	0	1	0	1	2.3	72.755	652	6.4771	0	2.3	10664000	0	10664000
P12273	P12273	Prolactin-inducible protein	PIP	sp|P12273|PIP_HUMAN Prolactin-inducible protein OS=Homo sapiens OX=9606 GN=PIP PE=1 SV=1	1	3	3	3	0	3	0	3	0	3	23.3	16.572	146	19.273	0	23.3	172330000	0	172330000
B8QGS9;Q99959	B8QGS9;Q99959	Plakophilin-2	PKP2	tr|B8QGS9|B8QGS9_HUMAN Truncated plakophilin-2 OS=Homo sapiens OX=9606 GN=PKP2 PE=1 SV=1;sp|Q99959|PKP2_HUMAN Plakophilin-2 OS=Homo sapiens OX=9606 GN=PKP2 PE=1 SV=2	2	2	2	2	1	2	1	2	1	2	3.6	91.239	824	13.661	1.2	3.6	104120000	22846000	81274000
Q15149;H0YDN1;D3DWL0;Q96IE3;E9PMV1;E9PKG0;A0A075B730;P58107;E9PIA2;E9PQ28;REV__B1AMI1;REV__A5D8U6;REV__B1AMI2;A0A5F9ZGX0;REV__O95477;REV__B7XCW9;REV__B2RUU2;REV__A0A7I2V5U0	Q15149;H0YDN1	Plectin	PLEC	sp|Q15149|PLEC_HUMAN Plectin OS=Homo sapiens OX=9606 GN=PLEC PE=1 SV=3;tr|H0YDN1|H0YDN1_HUMAN Plectin OS=Homo sapiens OX=9606 GN=PLEC PE=1 SV=9	18	242	242	241	198	192	198	192	198	191	54.3	531.78	4684	323.31	45.8	44.7	83365000000	39902000000	43463000000
Q8WXV6	Q8WXV6		PLEC1	tr|Q8WXV6|Q8WXV6_HUMAN Plectin isoform 1a (Fragment) OS=Homo sapiens OX=9606 GN=PLEC1 PE=2 SV=1	1	1	1	1	1	1	1	1	1	1	35.1	4.1457	37	31.963	35.1	35.1	307120000	124690000	182430000
Q59GX5;B4DPW9;A0A0A0MSQ0;V9HWJ7;Q53FI1;A0A024RDT4;Q53GY0;P13796;P13797;U3KQI3;Q5TBN3;C9JAM8;Q96HI1;Q14651	Q59GX5;B4DPW9;A0A0A0MSQ0;V9HWJ7;Q53FI1;A0A024RDT4;Q53GY0;P13796;P13797;U3KQI3;Q5TBN3;C9JAM8;Q96HI1;Q14651	Plastin-2;Plastin-3;Plastin-1	PLS3;HEL-S-37;LCP1;PLS1	tr|Q59GX5|Q59GX5_HUMAN L-plastin variant (Fragment) OS=Homo sapiens OX=9606 PE=2 SV=1;tr|B4DPW9|B4DPW9_HUMAN cDNA FLJ51929, highly similar to Plastin-3 OS=Homo sapiens OX=9606 PE=2 SV=1;tr|A0A0A0MSQ0|A0A0A0MSQ0_HUMAN Plastin-3 OS=Homo sapiens OX=9606 GN=PL	14	2	2	2	1	1	1	1	1	1	3.6	55.718	498	11.825	1.8	1.8	36625000	14969000	21656000
A8K964;Q9H307;G3V5F0;G3V579	A8K964;Q9H307;G3V5F0;G3V579	Pinin	PNN	tr|A8K964|A8K964_HUMAN Pinin OS=Homo sapiens OX=9606 PE=2 SV=1;sp|Q9H307|PININ_HUMAN Pinin OS=Homo sapiens OX=9606 GN=PNN PE=1 SV=5;tr|G3V5F0|G3V5F0_HUMAN Pinin OS=Homo sapiens OX=9606 GN=PNN PE=1 SV=1;tr|G3V579|G3V579_HUMAN Pinin OS=Homo sapiens OX=9606 G	4	2	2	2	2	0	2	0	2	0	2.4	81.541	717	11.933	2.4	0	61914000	61914000	0
B4DJ89;A0A087WWX0;A0A087WVZ9;E5KT65;P19388;A0A0A0MQR7	B4DJ89;A0A087WWX0;A0A087WVZ9;E5KT65;P19388;A0A0A0MQR7	DNA-directed RNA polymerases I, II, and III subunit RPABC1	POLR2E	tr|B4DJ89|B4DJ89_HUMAN Polymerase (RNA) II (DNA directed) polypeptide E, 25kDa, isoform CRA_c OS=Homo sapiens OX=9606 GN=POLR2E PE=2 SV=1;tr|A0A087WWX0|A0A087WWX0_HUMAN DNA-directed RNA polymerases I, II, and III subunit RPABC1 (Fragment) OS=Homo sapiens O	6	3	3	3	3	0	3	0	3	0	23.9	13.548	117	17.408	23.9	0	59033000	59033000	0
D3DQF6;B3KY61;A0A087X0H9;U3KPZ7;Q5T8P6;Q9P2N5	D3DQF6;B3KY61;A0A087X0H9;U3KPZ7;Q5T8P6;Q9P2N5	RNA-binding protein 26;RNA-binding protein 27	POU4F3;RBM26;RBM27	tr|D3DQF6|D3DQF6_HUMAN POU domain, class 4, transcription factor 3, isoform CRA_a OS=Homo sapiens OX=9606 GN=POU4F3 PE=4 SV=1;tr|B3KY61|B3KY61_HUMAN cDNA FLJ16787 fis, clone PLACE6013222, weakly similar to Mus musculus RNA binding motif protein 26 (Rbm26),	6	1	1	1	0	1	0	1	0	1	1.6	84.105	771	6.1548	0	1.6	18369000	0	18369000
F8WE65;C9J5S7;B4DM82;Q71V99;V9HWF5;B2RE56;A8K486;P62937;A0A7I2V5J5;P0DN26;A0A0H2UH34;A0A0B4J2A2;A0A075B767;A0A075B759;Q9Y536;F5H284	F8WE65;C9J5S7;B4DM82;Q71V99;V9HWF5;B2RE56;A8K486;P62937;A0A7I2V5J5;P0DN26;A0A0H2UH34;A0A0B4J2A2;A0A075B767;A0A075B759;Q9Y536;F5H284	Peptidyl-prolyl cis-trans isomerase;Peptidyl-prolyl cis-trans isomerase A;Peptidyl-prolyl cis-trans isomerase A, N-terminally processed;Peptidyl-prolyl cis-trans isomerase A-like 4A/B/C;Peptidyl-prolyl cis-trans isomerase A-like 4D	PPIA;HEL-S-69p;PPIAL4C;PPIAL4E;PPIAL4A;PPIAL4D	tr|F8WE65|F8WE65_HUMAN Peptidyl-prolyl cis-trans isomerase OS=Homo sapiens OX=9606 GN=PPIA PE=1 SV=1;tr|C9J5S7|C9J5S7_HUMAN Peptidyl-prolyl cis-trans isomerase OS=Homo sapiens OX=9606 GN=PPIA PE=1 SV=1;tr|B4DM82|B4DM82_HUMAN Peptidyl-prolyl cis-trans isome	16	2	2	2	1	2	1	2	1	2	19.2	13.022	120	12.611	7.5	19.2	74964000	33847000	41117000
Q9UPN1;E9PMD7;F8VYE8;A0A024RBP2;F8W0W8;A0A7I2V4F7;A0A140VJS9;B3KXM2;P36873;P62136;C4TNW6;A0A087WYY5;B4DNE3;F8VR82;B7ZB67;B4DJ75;V9HW04;P62140	Q9UPN1;E9PMD7;F8VYE8;A0A024RBP2;F8W0W8;A0A7I2V4F7;A0A140VJS9;B3KXM2;P36873;P62136;C4TNW6;A0A087WYY5;B4DNE3;F8VR82;B7ZB67;B4DJ75;V9HW04;P62140	Serine/threonine-protein phosphatase;Serine/threonine-protein phosphatase PP1-gamma catalytic subunit;Serine/threonine-protein phosphatase PP1-alpha catalytic subunit;Serine/threonine-protein phosphatase PP1-beta catalytic subunit	PPP1CC;PPP1CA;HEL-S-80p;PPP1CB	tr|Q9UPN1|Q9UPN1_HUMAN Serine/threonine-protein phosphatase (Fragment) OS=Homo sapiens OX=9606 GN=PPP1CC PE=3 SV=1;tr|E9PMD7|E9PMD7_HUMAN Serine/threonine-protein phosphatase OS=Homo sapiens OX=9606 GN=PPP1CA PE=1 SV=2;tr|F8VYE8|F8VYE8_HUMAN Serine/threoni	18	2	2	2	1	1	1	1	1	1	9.5	33.773	294	13.991	4.8	4.8	46420000	11956000	34464000
H0YIM2;H0YIS3;B2RAH5;O14974	H0YIM2;H0YIS3;B2RAH5;O14974	Protein phosphatase 1 regulatory subunit;Protein phosphatase 1 regulatory subunit 12A	PPP1R12A	tr|H0YIM2|H0YIM2_HUMAN Protein phosphatase 1 regulatory subunit 12A (Fragment) OS=Homo sapiens OX=9606 GN=PPP1R12A PE=1 SV=1;tr|H0YIS3|H0YIS3_HUMAN Protein phosphatase 1 regulatory subunit 12A (Fragment) OS=Homo sapiens OX=9606 GN=PPP1R12A PE=1 SV=1;tr|B2R	4	2	2	2	0	2	0	2	0	2	10.6	21.934	188	14.485	0	10.6	69953000	0	69953000
A0A024R0Q5;Q8WUF5;Q6ZNZ8;K7EN03;K7EPP1;A7YME7	A0A024R0Q5;Q8WUF5;Q6ZNZ8	RelA-associated inhibitor	PPP1R13L	tr|A0A024R0Q5|A0A024R0Q5_HUMAN Protein phosphatase 1, regulatory (Inhibitor) subunit 13 like, isoform CRA_a OS=Homo sapiens OX=9606 GN=PPP1R13L PE=4 SV=1;sp|Q8WUF5|IASPP_HUMAN RelA-associated inhibitor OS=Homo sapiens OX=9606 GN=PPP1R13L PE=1 SV=4;tr|Q6ZNZ	6	13	13	13	9	10	9	10	9	10	16.1	89.09	828	97.053	10.4	13.2	1769600000	638220000	1131400000
B3KQV6;Q8NB89;B4DE69;B4DQY1;B4DDF7;A8K7B7;A8K3H8;P30153;E9PH38;B4E1Q0;C9J9C1	B3KQV6;Q8NB89;B4DE69;B4DQY1;B4DDF7;A8K7B7;A8K3H8;P30153;E9PH38;B4E1Q0;C9J9C1	Serine/threonine-protein phosphatase 2A 65 kDa regulatory subunit A alpha isoform	PPP2R1A	tr|B3KQV6|B3KQV6_HUMAN Serine/threonine-protein phosphatase 2A 65 kDa regulatory subunit A alpha isoform OS=Homo sapiens OX=9606 GN=PPP2R1A PE=1 SV=1;tr|Q8NB89|Q8NB89_HUMAN cDNA FLJ34068 fis, clone FCBBF3001918, highly similar to SERINE/THREONINE PROTEIN P	11	2	2	2	0	2	0	2	0	2	5.1	45.604	410	12.385	0	5.1	41374000	0	41374000
G3V1R1;A5D903;A0A4W8X8U3;G3V1M9;Q86YA1;P04280;Q7M4Q5;A0A0D9SET1;A0A0G2JQ42;A0A0G2JRP6;A0A0G2JMN8;A0A0G2JM13;A0A0G2JR74;P02812	G3V1R1;A5D903;A0A4W8X8U3;G3V1M9;Q86YA1;P04280;Q7M4Q5;A0A0D9SET1;A0A0G2JQ42;A0A0G2JRP6;A0A0G2JMN8;A0A0G2JM13;A0A0G2JR74;P02812	Basic salivary proline-rich protein 1;Proline-rich peptide II-2;Basic peptide IB-6;Peptide P-H;Basic salivary proline-rich protein 2;Basic proline-rich peptide IB-1;Basic proline-rich peptide P-E;Basic proline-rich peptide IB-7;Basic proline-rich peptide IB-8c;Basic proline-rich peptide IB-4	PRB1;PRB2	tr|G3V1R1|G3V1R1_HUMAN Basic salivary proline-rich protein 1 OS=Homo sapiens OX=9606 GN=PRB1 PE=1 SV=1;tr|A5D903|A5D903_HUMAN PRB1 protein OS=Homo sapiens OX=9606 GN=PRB1 PE=1 SV=1;tr|A0A4W8X8U3|A0A4W8X8U3_HUMAN Basic salivary proline-rich protein 1 OS=Hom	14	2	2	2	0	2	0	2	0	2	17.4	17.672	178	13.462	0	17.4	83907000	0	83907000
Q4VAY2;A0A0G2JPD0;A0A0G2JNB4;F5H7C1;Q04118;E7EXA8;A2VCL9;E9PAL0;P10163	Q4VAY2;A0A0G2JPD0;A0A0G2JNB4;F5H7C1;Q04118;E7EXA8;A2VCL9;E9PAL0;P10163	Basic salivary proline-rich protein 3;Basic salivary proline-rich protein 4;Protein N1;Glycosylated protein A;Peptide P-D	PRB3;PRB4	tr|Q4VAY2|Q4VAY2_HUMAN PRB3 protein OS=Homo sapiens OX=9606 GN=PRB3 PE=2 SV=1;tr|A0A0G2JPD0|A0A0G2JPD0_HUMAN Basic salivary proline-rich protein 3 OS=Homo sapiens OX=9606 GN=PRB3 PE=1 SV=1;tr|A0A0G2JNB4|A0A0G2JNB4_HUMAN Basic salivary proline-rich protein	9	3	3	3	0	3	0	3	0	3	20.4	16.59	162	20.055	0	20.4	459590000	0	459590000
A0A384NPQ2;Q06830;A0A0A0MSI0;B2R4P2;A0A0A0MRQ5	A0A384NPQ2;Q06830;A0A0A0MSI0;B2R4P2;A0A0A0MRQ5	Peroxiredoxin-1	PRDX1	tr|A0A384NPQ2|A0A384NPQ2_HUMAN Epididymis secretory sperm binding protein OS=Homo sapiens OX=9606 PE=2 SV=1;sp|Q06830|PRDX1_HUMAN Peroxiredoxin-1 OS=Homo sapiens OX=9606 GN=PRDX1 PE=1 SV=1;tr|A0A0A0MSI0|A0A0A0MSI0_HUMAN Peroxiredoxin-1 (Fragment) OS=Homo s	5	7	7	6	5	5	5	5	4	5	43.2	22.11	199	78.524	24.1	33.7	1178000000	324330000	853630000
A8KAH7;A0A024R2W3;P13861;A0A0S2Z472;H7C4A9;C9J830;A0A0K0K1I3;H7C1L0	A8KAH7;A0A024R2W3;P13861;A0A0S2Z472	cAMP-dependent protein kinase type II-alpha regulatory subunit	PRKAR2A	tr|A8KAH7|A8KAH7_HUMAN cDNA FLJ75444, highly similar to Homo sapiens protein kinase, cAMP-dependent, regulatory, type II, alpha (PRKAR2A), mRNA OS=Homo sapiens OX=9606 PE=2 SV=1;tr|A0A024R2W3|A0A024R2W3_HUMAN Protein kinase cAMP-dependent regulatory type I	8	3	3	3	3	0	3	0	3	0	6.7	45.504	404	18.573	6.7	0	129060000	129060000	0
P78527;B4DL41;F5GX40	P78527;B4DL41	DNA-dependent protein kinase catalytic subunit	PRKDC	sp|P78527|PRKDC_HUMAN DNA-dependent protein kinase catalytic subunit OS=Homo sapiens OX=9606 GN=PRKDC PE=1 SV=3;tr|B4DL41|B4DL41_HUMAN cDNA FLJ57825, highly similar to DNA-dependent protein kinase catalytic subunit OS=Homo sapiens OX=9606 PE=2 SV=1	3	7	7	7	1	6	1	6	1	6	1.9	469.08	4128	39.27	0.4	1.5	108680000	11905000	96773000
A0A7I2V315;A0A7I2V593;A0A7I2V2P4;F8WEG8;G5E9Q4;A0A7I2V5C2;A0A7I2V3L6;C9JMM3;A0A7I2YQ87;A0A7I2V5H3;O75569	A0A7I2V315;A0A7I2V593;A0A7I2V2P4;F8WEG8;G5E9Q4;A0A7I2V5C2;A0A7I2V3L6;C9JMM3;A0A7I2YQ87;A0A7I2V5H3;O75569	Interferon-inducible double-stranded RNA-dependent protein kinase activator A	PRKRA	tr|A0A7I2V315|A0A7I2V315_HUMAN Interferon-inducible double-stranded RNA-dependent protein kinase activator A (Fragment) OS=Homo sapiens OX=9606 GN=PRKRA PE=4 SV=1;tr|A0A7I2V593|A0A7I2V593_HUMAN Interferon-inducible double-stranded RNA-dependent protein kin	11	2	2	2	1	2	1	2	1	2	44.6	6.0809	56	26.842	26.8	44.6	92555000	10143000	82412000
G3V580;G3V2L6;C9JSX3;B2RDD7;O14744;G3V507;G3V2F5;G3V5L5;G3V2X6	G3V580;G3V2L6;C9JSX3;B2RDD7;O14744;G3V507;G3V2F5;G3V5L5;G3V2X6	Protein arginine N-methyltransferase 5;Protein arginine N-methyltransferase 5;Protein arginine N-methyltransferase 5, N-terminally processed	PRMT5	tr|G3V580|G3V580_HUMAN Protein arginine N-methyltransferase 5 (Fragment) OS=Homo sapiens OX=9606 GN=PRMT5 PE=1 SV=1;tr|G3V2L6|G3V2L6_HUMAN Protein arginine N-methyltransferase 5 (Fragment) OS=Homo sapiens OX=9606 GN=PRMT5 PE=1 SV=1;tr|C9JSX3|C9JSX3_HUMAN P	9	2	2	2	0	2	0	2	0	2	11.1	20.375	180	12.256	0	11.1	15295000	0	15295000
X6RKS3;B4DJ65;B2NI05;B2NI04;Q86XR1;Q540C4;D4P3Q7;A2A2V1;Q6FGR8;Q6FGN5;Q5U0K3;Q53YK7;B2R5Q9;A1YVW6;A0A6J4EE43;Q6SES1;O75942;P04156	X6RKS3;B4DJ65;B2NI05;B2NI04;Q86XR1;Q540C4;D4P3Q7;A2A2V1;Q6FGR8;Q6FGN5;Q5U0K3;Q53YK7;B2R5Q9;A1YVW6;A0A6J4EE43;Q6SES1;O75942;P04156	Major prion protein	PRNP	tr|X6RKS3|X6RKS3_HUMAN Major prion protein (Fragment) OS=Homo sapiens OX=9606 GN=PRNP PE=1 SV=1;tr|B4DJ65|B4DJ65_HUMAN Major prion protein OS=Homo sapiens OX=9606 PE=2 SV=1;tr|B2NI05|B2NI05_HUMAN Major prion protein OS=Homo sapiens OX=9606 GN=PRNP PE=2 SV=	18	1	1	1	0	1	0	1	0	1	5.1	23.554	217	6.1944	0	5.1	25649000	0	25649000
Q9UMS4;F5H2I0;F5GY56	Q9UMS4;F5H2I0;F5GY56	Pre-mRNA-processing factor 19	PRPF19	sp|Q9UMS4|PRP19_HUMAN Pre-mRNA-processing factor 19 OS=Homo sapiens OX=9606 GN=PRPF19 PE=1 SV=1;tr|F5H2I0|F5H2I0_HUMAN Pre-mRNA-processing factor 19 (Fragment) OS=Homo sapiens OX=9606 GN=PRPF19 PE=1 SV=1;tr|F5GY56|F5GY56_HUMAN Pre-mRNA-processing factor 19	3	2	2	2	0	2	0	2	0	2	5.2	55.18	504	11.627	0	5.2	22790000	0	22790000
E7EVX8;Q8WWY3	E7EVX8;Q8WWY3	U4/U6 small nuclear ribonucleoprotein Prp31	PRPF31	tr|E7EVX8|E7EVX8_HUMAN Pre-mRNA-processing factor 31 OS=Homo sapiens OX=9606 GN=PRPF31 PE=1 SV=1;sp|Q8WWY3|PRP31_HUMAN U4/U6 small nuclear ribonucleoprotein Prp31 OS=Homo sapiens OX=9606 GN=PRPF31 PE=1 SV=2	2	1	1	1	0	1	0	1	0	1	1.8	54.766	493	6.1197	0	1.8	25659000	0	25659000
O94906	O94906	Pre-mRNA-processing factor 6	PRPF6	sp|O94906|PRP6_HUMAN Pre-mRNA-processing factor 6 OS=Homo sapiens OX=9606 GN=PRPF6 PE=1 SV=1	1	1	1	1	0	1	0	1	0	1	1.3	106.92	941	6.244	0	1.3	0	0	0
I3L0J9;Q6P2Q9	I3L0J9;Q6P2Q9	Pre-mRNA-processing-splicing factor 8	PRPF8	tr|I3L0J9|I3L0J9_HUMAN Pre-mRNA-processing-splicing factor 8 (Fragment) OS=Homo sapiens OX=9606 GN=PRPF8 PE=1 SV=8;sp|Q6P2Q9|PRP8_HUMAN Pre-mRNA-processing-splicing factor 8 OS=Homo sapiens OX=9606 GN=PRPF8 PE=1 SV=2	2	1	1	1	0	1	0	1	0	1	2.1	119.7	1012	6.8018	0	2.1	10494000	0	10494000
A0A087WY73;A0A0J9YXF8;Q16378	A0A087WY73;A0A0J9YXF8;Q16378	Proline-rich protein 4	PRR4	tr|A0A087WY73|A0A087WY73_HUMAN Uncharacterized protein (Fragment) OS=Homo sapiens OX=9606 PE=4 SV=2;tr|A0A0J9YXF8|A0A0J9YXF8_HUMAN Proline-rich protein 4 OS=Homo sapiens OX=9606 GN=PRR4 PE=4 SV=1;sp|Q16378|PROL4_HUMAN Proline-rich protein 4 OS=Homo sapiens	3	1	1	1	0	1	0	1	0	1	12.3	13.897	122	7.5714	0	12.3	55062000	0	55062000
A0A1U9X9A5;A0A1U9X987;A0A1U9X9A9;A0A1U9X999;A0A1U9X998;A0A1U9X996;A0A1U9X985;A0A1U9X982;A0A1U9X977;A0A1U9X975;A0A1U9X974;A0A1U9X972;P48634;A0A1U9X993;A0A1U9X988;B4DLY2;B4DZ56;B4DQ12	A0A1U9X9A5;A0A1U9X987;A0A1U9X9A9;A0A1U9X999;A0A1U9X998;A0A1U9X996;A0A1U9X985;A0A1U9X982;A0A1U9X977;A0A1U9X975;A0A1U9X974;A0A1U9X972;P48634;A0A1U9X993;A0A1U9X988;B4DLY2	Protein PRRC2A	PRRC2A	tr|A0A1U9X9A5|A0A1U9X9A5_HUMAN PRRC2A OS=Homo sapiens OX=9606 PE=4 SV=1;tr|A0A1U9X987|A0A1U9X987_HUMAN PRRC2A OS=Homo sapiens OX=9606 PE=4 SV=1;tr|A0A1U9X9A9|A0A1U9X9A9_HUMAN PRRC2A OS=Homo sapiens OX=9606 PE=4 SV=1;tr|A0A1U9X999|A0A1U9X999_HUMAN PRRC2A OS	18	10	9	9	2	10	1	9	1	9	6.4	228.52	2153	59.281	1	6.4	208240000	9693600	198550000
Q5JSZ5;A0A494C065;H0Y412;Q9BU62;Q5H9R5;B4E3S7;Q5JT00	Q5JSZ5	Protein PRRC2B	PRRC2B	sp|Q5JSZ5|PRC2B_HUMAN Protein PRRC2B OS=Homo sapiens OX=9606 GN=PRRC2B PE=1 SV=2	7	11	10	10	3	10	2	9	2	9	5.6	242.96	2229	67.506	1.6	5	387700000	32758000	354940000
E7EPN9;Q9Y520;H7C5N8;A0A2R8YET2;A0A2R8Y7F4;A0A2R8Y424	E7EPN9;Q9Y520	Protein PRRC2C	PRRC2C	tr|E7EPN9|E7EPN9_HUMAN Protein PRRC2C OS=Homo sapiens OX=9606 GN=PRRC2C PE=1 SV=1;sp|Q9Y520|PRC2C_HUMAN Protein PRRC2C OS=Homo sapiens OX=9606 GN=PRRC2C PE=1 SV=4	6	19	19	9	4	17	4	17	2	8	7.9	308.77	2819	127.94	1.5	7.1	2007300000	114990000	1892300000
Q53GK6;Q53G99;Q53G76;Q1KLZ0;P60709;B4E335;Q8WVW5;E7EVS6;B4DW52;A0A2R8Y793;A0A6Q8PFE4;B3KWQ3;Q6PJ43;B7ZAP6;V9HVZ7;G5E9R0;A0A6Q8PH58;A0A2R8YGF8;Q6S8J3;C9JTX5;C9JUM1;C9JZR7;A0A2R8YEA7;Q96FU6;A5A3E0;A4UCT3;A5GZ75;Q96DE1;P0CG38;F1BXA6;A0A2R8YFE2;Q562Z7;Q562X9;Q562S0;Q562R8;Q562P0;Q562N0;Q562L9;Q562L5;A0AUL6;G8FSY7;L0R5C4;Q9BYX7;P0CG39;A0A6Q8PGD7;Q9UE89;Q562Y6;Q562N8;Q562Z4;Q562V5;Q562U2;Q562N6;Q562Z6;…	Q53GK6;Q53G99;Q53G76;Q1KLZ0;P60709;B4E335;Q8WVW5;E7EVS6;B4DW52;A0A2R8Y793;A0A6Q8PFE4;B3KWQ3;Q6PJ43;B7ZAP6	Actin, cytoplasmic 1;Actin, cytoplasmic 1, N-terminally processed	PS1TP5BP1;ACTB;ACTG1	tr|Q53GK6|Q53GK6_HUMAN Beta actin variant (Fragment) OS=Homo sapiens OX=9606 PE=2 SV=1;tr|Q53G99|Q53G99_HUMAN Beta actin variant (Fragment) OS=Homo sapiens OX=9606 PE=2 SV=1;tr|Q53G76|Q53G76_HUMAN Beta actin variant (Fragment) OS=Homo sapiens OX=9606 PE=2	60	17	1	1	13	16	0	1	0	1	59.5	41.722	375	7.356	43.5	58.9	0	0	0
E5RIH3	E5RIH3		PSD3	tr|E5RIH3|E5RIH3_HUMAN PH and SEC7 domain-containing protein 3 (Fragment) OS=Homo sapiens OX=9606 GN=PSD3 PE=1 SV=1	1	1	1	1	0	1	0	1	0	1	7.7	15.389	142	7.6423	0	7.7	28968000	0	28968000
B0YJ74;A0A087WYS6;Q05DH1;A0A0K0K1K4;O14818;Q8TAA3	B0YJ74;A0A087WYS6;Q05DH1;A0A0K0K1K4;O14818;Q8TAA3	Proteasome subunit alpha type;Proteasome subunit alpha type-7;Proteasome subunit alpha type-7-like	PSMA8;PSMA7	tr|B0YJ74|B0YJ74_HUMAN Proteasome subunit alpha type OS=Homo sapiens OX=9606 GN=PSMA8 PE=3 SV=1;tr|A0A087WYS6|A0A087WYS6_HUMAN Proteasome (Prosome, macropain) subunit, alpha type, 8, isoform CRA_b OS=Homo sapiens OX=9606 GN=PSMA8 PE=1 SV=1;tr|Q05DH1|Q05DH1	6	1	1	1	0	1	0	1	0	1	5.2	23.803	212	7.0932	0	5.2	27671000	0	27671000
A0A0S2Z4R2;Q9H939;A0A0S2Z5F6;A0A0S2Z505	A0A0S2Z4R2;Q9H939;A0A0S2Z5F6;A0A0S2Z505	Proline-serine-threonine phosphatase-interacting protein 2	PSTPIP2	tr|A0A0S2Z4R2|A0A0S2Z4R2_HUMAN Proline-serine-threonine phosphatase interacting protein 2 isoform 2 OS=Homo sapiens OX=9606 GN=PSTPIP2 PE=2 SV=1;sp|Q9H939|PPIP2_HUMAN Proline-serine-threonine phosphatase-interacting protein 2 OS=Homo sapiens OX=9606 GN=PST	4	8	8	8	0	8	0	8	0	8	23.1	38.858	334	63.916	0	23.1	408380000	0	408380000
A0A087WUW5;A0A0D9SF20;A6NLN1;A0A024R163;A0A7I2V621;A0A0U1RRM4;P26599;O95758	A0A087WUW5;A0A0D9SF20;A6NLN1;A0A024R163;A0A7I2V621;A0A0U1RRM4;P26599;O95758	Polypyrimidine tract-binding protein 1;Polypyrimidine tract-binding protein 3	PTBP1;ROD1;PTBP3	tr|A0A087WUW5|A0A087WUW5_HUMAN Polypyrimidine tract-binding protein 1 (Fragment) OS=Homo sapiens OX=9606 GN=PTBP1 PE=1 SV=6;tr|A0A0D9SF20|A0A0D9SF20_HUMAN Polypyrimidine tract binding protein 1, isoform CRA_e OS=Homo sapiens OX=9606 GN=PTBP1 PE=1 SV=1;tr|A	8	1	1	1	0	1	0	1	0	1	12.3	9.0351	81	7.0333	0	12.3	66376000	0	66376000
B4DSN5;A8K3M3;P18031	B4DSN5;A8K3M3;P18031	Tyrosine-protein phosphatase non-receptor type;Tyrosine-protein phosphatase non-receptor type 1	PTPN1	tr|B4DSN5|B4DSN5_HUMAN Tyrosine-protein phosphatase non-receptor type OS=Homo sapiens OX=9606 GN=PTPN1 PE=1 SV=1;tr|A8K3M3|A8K3M3_HUMAN Tyrosine-protein phosphatase non-receptor type OS=Homo sapiens OX=9606 GN=PTPN1 PE=2 SV=1;sp|P18031|PTN1_HUMAN Tyrosine-	3	1	1	1	0	1	0	1	0	1	3.6	41.26	362	7.072	0	3.6	12237000	0	12237000
Q05209;C9J1X8;F8WB51;H3BM04;B4E105	Q05209;C9J1X8;F8WB51;H3BM04;B4E105	Tyrosine-protein phosphatase non-receptor type 12;Protein-tyrosine-phosphatase	PTPN12	sp|Q05209|PTN12_HUMAN Tyrosine-protein phosphatase non-receptor type 12 OS=Homo sapiens OX=9606 GN=PTPN12 PE=1 SV=3;tr|C9J1X8|C9J1X8_HUMAN Tyrosine-protein phosphatase non-receptor type 12 (Fragment) OS=Homo sapiens OX=9606 GN=PTPN12 PE=1 SV=1;tr|F8WB51|F8	5	2	2	2	0	2	0	2	0	2	2.8	88.105	780	13.334	0	2.8	145500000	0	145500000
A8K6H6;Q15678;B4DNZ0;Q6PJC3;E2J9M0;Q8WX29;Q16825	A8K6H6;Q15678;B4DNZ0;Q6PJC3	Protein-tyrosine-phosphatase;Tyrosine-protein phosphatase non-receptor type 14	PTPN14	tr|A8K6H6|A8K6H6_HUMAN Tyrosine-protein phosphatase non-receptor type OS=Homo sapiens OX=9606 PE=2 SV=1;sp|Q15678|PTN14_HUMAN Tyrosine-protein phosphatase non-receptor type 14 OS=Homo sapiens OX=9606 GN=PTPN14 PE=1 SV=2;tr|B4DNZ0|B4DNZ0_HUMAN Protein-tyros	7	4	4	4	0	4	0	4	0	4	3.9	135.25	1187	25.199	0	3.9	146850000	0	146850000
Q6NZI2;B3KRY5;B4DPZ5;B4DNU9	Q6NZI2;B3KRY5;B4DPZ5;B4DNU9	Polymerase I and transcript release factor	PTRF	sp|Q6NZI2|CAVN1_HUMAN Caveolae-associated protein 1 OS=Homo sapiens OX=9606 GN=CAVIN1 PE=1 SV=1;tr|B3KRY5|B3KRY5_HUMAN cDNA FLJ35087 fis, clone PLACE6005546, highly similar to Polymerase I and transcript release factor OS=Homo sapiens OX=9606 PE=2 SV=1;tr|	4	5	5	5	4	5	4	5	4	5	17.7	43.476	390	45.045	14.9	17.7	463940000	182690000	281250000
E9PR38;B4DU15;H0YEH2;Q5T1Z4;Q5T1Z8;Q14671;H0YDK8;B3KU37;A0A0C4DG68;B7ZL34;Q8TB72;E9PMX1;H0YDC5;H0YC97;D5HR47;D5HR46	E9PR38;B4DU15;H0YEH2;Q5T1Z4;Q5T1Z8;Q14671;H0YDK8;B3KU37	Pumilio homolog 1	PUM1	tr|E9PR38|E9PR38_HUMAN Pumilio homolog 1 OS=Homo sapiens OX=9606 GN=PUM1 PE=1 SV=1;tr|B4DU15|B4DU15_HUMAN cDNA FLJ54549, highly similar to Pumilio homolog 1 OS=Homo sapiens OX=9606 PE=2 SV=1;tr|H0YEH2|H0YEH2_HUMAN Pumilio homolog 1 (Fragment) OS=Homo sapie	16	5	5	5	3	3	3	3	3	3	7.2	100.5	944	28.819	5.1	4.2	168320000	64277000	104050000
Q2NLD4;Q2NLC9;Q56A79;Q00577;Q5U0P9;A0A494C0H6;Q96QR8	Q2NLD4;Q2NLC9;Q56A79;Q00577;Q5U0P9	Transcriptional activator protein Pur-alpha	PURA	tr|Q2NLD4|Q2NLD4_HUMAN PURA protein (Fragment) OS=Homo sapiens OX=9606 GN=PURA PE=2 SV=1;tr|Q2NLC9|Q2NLC9_HUMAN PURA protein (Fragment) OS=Homo sapiens OX=9606 GN=PURA PE=2 SV=1;tr|Q56A79|Q56A79_HUMAN Purine-rich element binding protein A OS=Homo sapiens O	7	3	3	3	2	2	2	2	2	2	8.8	32.015	285	18.809	6.7	5.3	144020000	60191000	83826000
Q53H96;D3DWK4;A0A0A0MQS1;B5MD87;B4DGI7;B4DI71;F8WEI0	Q53H96;D3DWK4;A0A0A0MQS1;B5MD87;B4DGI7;B4DI71	Pyrroline-5-carboxylate reductase 3;Pyrroline-5-carboxylate reductase	PYCRL	sp|Q53H96|P5CR3_HUMAN Pyrroline-5-carboxylate reductase 3 OS=Homo sapiens OX=9606 GN=PYCR3 PE=1 SV=3;tr|D3DWK4|D3DWK4_HUMAN Pyrroline-5-carboxylate reductase OS=Homo sapiens OX=9606 GN=PYCRL PE=3 SV=1;tr|A0A0A0MQS1|A0A0A0MQS1_HUMAN Pyrroline-5-carboxylate	7	4	4	4	1	3	1	3	1	3	16.8	28.663	274	25.855	2.9	13.9	63900000	0	63900000
B2R825;P06737	B2R825;P06737	Alpha-1,4 glucan phosphorylase;Glycogen phosphorylase, liver form	PYGL	tr|B2R825|B2R825_HUMAN Alpha-1,4 glucan phosphorylase OS=Homo sapiens OX=9606 PE=2 SV=1;sp|P06737|PYGL_HUMAN Glycogen phosphorylase, liver form OS=Homo sapiens OX=9606 GN=PYGL PE=1 SV=4	2	1	1	1	1	0	1	0	1	0	1.1	97.066	847	6.8805	1.1	0	74381000	74381000	0
Q9Y3Y4	Q9Y3Y4	Pygopus homolog 1	PYGO1	sp|Q9Y3Y4|PYGO1_HUMAN Pygopus homolog 1 OS=Homo sapiens OX=9606 GN=PYGO1 PE=1 SV=2	1	1	1	1	1	0	1	0	1	0	2.4	45.116	419	6.0624	2.4	0	8250400	8250400	0
Q8NBG9;Q5T171;Q5T170;Q9BRQ0	Q8NBG9;Q5T171;Q5T170;Q9BRQ0	Pygopus homolog 2	PYGO2	tr|Q8NBG9|Q8NBG9_HUMAN cDNA FLJ33226 fis, clone ASTRO2001029 OS=Homo sapiens OX=9606 PE=2 SV=1;tr|Q5T171|Q5T171_HUMAN Pygopus homolog 2 OS=Homo sapiens OX=9606 GN=PYGO2 PE=1 SV=1;tr|Q5T170|Q5T170_HUMAN Pygopus homolog 2 (Drosophila), isoform CRA_a OS=Homo	4	2	2	2	1	1	1	1	1	1	10.5	25.071	247	12.656	3.2	7.3	54036000	33245000	20792000
H0YCQ7;A0A3B3IRW6;Q2KHR3	H0YCQ7;A0A3B3IRW6;Q2KHR3	Glutamine and serine-rich protein 1	QSER1	tr|H0YCQ7|H0YCQ7_HUMAN Glutamine and serine-rich protein 1 (Fragment) OS=Homo sapiens OX=9606 GN=QSER1 PE=1 SV=1;tr|A0A3B3IRW6|A0A3B3IRW6_HUMAN Glutamine and serine-rich protein 1 OS=Homo sapiens OX=9606 GN=QSER1 PE=1 SV=1;sp|Q2KHR3|QSER1_HUMAN Glutamine a	3	1	1	1	0	1	0	1	0	1	1.2	86.998	780	6.0414	0	1.2	23315000	0	23315000
B4DLH6;H7C207;Q15032;H7C1X4;Q4ZG59;Q53SQ1	B4DLH6;H7C207;Q15032;H7C1X4;Q4ZG59;Q53SQ1	R3H domain-containing protein 1	R3HDM1;R3HDM	tr|B4DLH6|B4DLH6_HUMAN cDNA FLJ58151, moderately similar to R3H domain-containing protein 1 OS=Homo sapiens OX=9606 PE=2 SV=1;tr|H7C207|H7C207_HUMAN R3H domain-containing protein 1 (Fragment) OS=Homo sapiens OX=9606 GN=R3HDM1 PE=1 SV=1;sp|Q15032|R3HD1_HUMA	6	2	2	2	0	2	0	2	0	2	3.3	90.234	821	12.673	0	3.3	16748000	0	16748000
Q9H2M9	Q9H2M9	Rab3 GTPase-activating protein non-catalytic subunit	RAB3GAP2	sp|Q9H2M9|RBGPR_HUMAN Rab3 GTPase-activating protein non-catalytic subunit OS=Homo sapiens OX=9606 GN=RAB3GAP2 PE=1 SV=1	1	1	1	1	0	1	0	1	0	1	0.5	155.98	1393	5.9854	0	0.5	0	0	0
Q9P0K7;B4DNL3;D6RB27;D6R9G4;D6RBY4;D6REL2;D6R9G6;D6RF74;D6RE17;B3KMZ9	Q9P0K7;B4DNL3	Ankycorbin	RAI14	sp|Q9P0K7|RAI14_HUMAN Ankycorbin OS=Homo sapiens OX=9606 GN=RAI14 PE=1 SV=2;tr|B4DNL3|B4DNL3_HUMAN cDNA FLJ53145, highly similar to Ankycorbin (Fragment) OS=Homo sapiens OX=9606 PE=2 SV=1	10	4	4	4	3	1	3	1	3	1	4	110.04	980	23.584	3	1	88130000	51917000	36213000
Q5QPM0;Q5QPL9;A8K4T9;Q53GL6;Q9UKM9;Q5QPM1;Q5QPM2;B4DSJ1	Q5QPM0;Q5QPL9;A8K4T9;Q53GL6;Q9UKM9;Q5QPM1	RNA-binding protein Raly	RALY	tr|Q5QPM0|Q5QPM0_HUMAN RNA-binding protein Raly (Fragment) OS=Homo sapiens OX=9606 GN=RALY PE=1 SV=8;tr|Q5QPL9|Q5QPL9_HUMAN RNA-binding protein Raly (Fragment) OS=Homo sapiens OX=9606 GN=RALY PE=1 SV=1;tr|A8K4T9|A8K4T9_HUMAN cDNA FLJ77421, highly similar t	8	5	5	5	4	2	4	2	4	2	25.7	18.66	171	31.42	19.9	11.1	311130000	238100000	73034000
B4DV51;F5H018;B5MDF5;J3KQE5;P62826	B4DV51;F5H018;B5MDF5;J3KQE5;P62826	GTP-binding nuclear protein Ran	RAN	tr|B4DV51|B4DV51_HUMAN GTP-binding nuclear protein Ran OS=Homo sapiens OX=9606 GN=RAN PE=1 SV=1;tr|F5H018|F5H018_HUMAN GTP-binding nuclear protein Ran (Fragment) OS=Homo sapiens OX=9606 GN=RAN PE=1 SV=8;tr|B5MDF5|B5MDF5_HUMAN GTP-binding nuclear protein Ra	5	1	1	1	0	1	0	1	0	1	10.2	14.731	128	6.0696	0	10.2	18642000	0	18642000
H0Y4Q3;B4E0U0;B4DY16;A0A024R1U0;P46060	H0Y4Q3;B4E0U0;B4DY16;A0A024R1U0;P46060	Ran GTPase-activating protein 1	RANGAP1	tr|H0Y4Q3|H0Y4Q3_HUMAN Ran GTPase-activating protein 1 (Fragment) OS=Homo sapiens OX=9606 GN=RANGAP1 PE=1 SV=1;tr|B4E0U0|B4E0U0_HUMAN cDNA FLJ61018, highly similar to Ran GTPase-activating protein 1 OS=Homo sapiens OX=9606 PE=2 SV=1;tr|B4DY16|B4DY16_HUMAN	5	1	1	1	1	0	1	0	1	0	4	26.797	253	6.0258	4	0	13727000	13727000	0
C9K0J5;C9J164;Q70E73	C9K0J5;C9J164;Q70E73	Ras-associated and pleckstrin homology domains-containing protein 1	RAPH1	tr|C9K0J5|C9K0J5_HUMAN Ras association (RalGDS/AF-6) and pleckstrin homology domains 1, isoform CRA_b OS=Homo sapiens OX=9606 GN=RAPH1 PE=1 SV=1;tr|C9J164|C9J164_HUMAN Ras-associated and pleckstrin homology domains-containing protein 1 OS=Homo sapiens OX=9	3	2	2	2	1	1	1	1	1	1	1.3	141.18	1302	11.038	0.5	0.8	47388000	29714000	17674000
H0Y638;A8K2P3;Q9UJF2	H0Y638;A8K2P3;Q9UJF2	Ras GTPase-activating protein nGAP	RASAL2	tr|H0Y638|H0Y638_HUMAN Ras GTPase-activating protein nGAP (Fragment) OS=Homo sapiens OX=9606 GN=RASAL2 PE=1 SV=1;tr|A8K2P3|A8K2P3_HUMAN cDNA FLJ77041, highly similar to Homo sapiens RAS protein activator like 2 (RASAL2), transcript variant 1, mRNA (Fragmen	3	1	1	1	0	1	0	1	0	1	1.9	77.741	693	6.2226	0	1.9	14885000	0	14885000
A0A087WZ13;E9PAU2;K7EKR9;Q8IY67	A0A087WZ13;E9PAU2;K7EKR9;Q8IY67	Ribonucleoprotein PTB-binding 1	RAVER1	tr|A0A087WZ13|A0A087WZ13_HUMAN Ribonucleoprotein PTB-binding 1 OS=Homo sapiens OX=9606 GN=RAVER1 PE=1 SV=1;tr|E9PAU2|E9PAU2_HUMAN Ribonucleoprotein PTB-binding 1 OS=Homo sapiens OX=9606 GN=RAVER1 PE=1 SV=1;tr|K7EKR9|K7EKR9_HUMAN Ribonucleoprotein PTB-bindi	4	3	3	3	3	2	3	2	3	2	3.9	77.843	739	18.825	3.9	3	155710000	71275000	84440000
I3L1D4;S4R469;Q8TCM0;F8VR27;F8VZY7;Q59HD3;A0A6Q8PHA3;A0A6Q8PGE0;B0QYV1;X5DP44;B7ZLH9;B0QYY4;A0A6Q8PH77;A0A087X2B1;A0A0G2JRA5;F8WSN4;X5D7T5;J3KNW3;A0A6Q8PFM4;X5DNY3;B7Z1U7;F8VZG9;A0A286YEU2;O43251;Q9NWB1;A0A0G2JSB3;B0QYY7;F8VRS4;B0QYY6;A0A0G2JRD1;S4R3K7;A0A3B3ITL7;J3QQZ2;J3QRF4;A6NFN3	I3L1D4;S4R469;Q8TCM0;F8VR27;F8VZY7;Q59HD3;A0A6Q8PHA3;A0A6Q8PGE0;B0QYV1;X5DP44;B7ZLH9;B0QYY4;A0A6Q8PH77;A0A087X2B1;A0A0G2JRA5;F8WSN4;X5D7T5;J3KNW3;A0A6Q8PFM4;X5DNY3;B7Z1U7;F8VZG9;A0A286YEU2;O43251;Q9NWB1;A0A0G2JSB3;B0QYY7;F8VRS4;B0QYY6;A0A0G2JRD1;S4R3K7;A0A3B3ITL7;J3QQZ2;J3QRF4;A6NFN3	RNA binding protein fox-1 homolog;RNA binding protein fox-1 homolog 2;RNA binding protein fox-1 homolog 1;RNA binding protein fox-1 homolog 3	RBFOX1;RBFOX2;DKFZp547L059;A2BP1;RBFOX3	tr|I3L1D4|I3L1D4_HUMAN RNA-binding protein fox-1 homolog 1 (Fragment) OS=Homo sapiens OX=9606 GN=RBFOX1 PE=4 SV=1;tr|S4R469|S4R469_HUMAN RNA-binding protein fox-1 homolog 2 (Fragment) OS=Homo sapiens OX=9606 GN=RBFOX2 PE=1 SV=1;tr|Q8TCM0|Q8TCM0_HUMAN Uncha	35	4	4	4	3	4	3	4	3	4	21.2	20.66	189	46.411	17.5	21.2	346910000	65096000	281810000
A0A0S2Z4Z0;Q96PK6;B4DNG4;Q59GV2;A0A0A6YYI9;A0A0S2Z5V2;F8WDX3;A0A0A0MSL8;A0A0S2Z567;B8ZZ74	A0A0S2Z4Z0;Q96PK6;B4DNG4;Q59GV2	RNA-binding protein 14	RBM14	tr|A0A0S2Z4Z0|A0A0S2Z4Z0_HUMAN RNA binding motif protein 14 isoform 1 (Fragment) OS=Homo sapiens OX=9606 GN=RBM14 PE=2 SV=1;sp|Q96PK6|RBM14_HUMAN RNA-binding protein 14 OS=Homo sapiens OX=9606 GN=RBM14 PE=1 SV=2;tr|B4DNG4|B4DNG4_HUMAN cDNA FLJ59137, highly	10	18	18	18	11	15	11	15	11	15	27.8	69.491	669	121.85	20.5	23.2	2531400000	676030000	1855400000
A0A024R753;Q9NW13;H7C5G8;C9JAA9;B4DJ90	A0A024R753;Q9NW13;H7C5G8;C9JAA9;B4DJ90	RNA-binding protein 28	RBM28	tr|A0A024R753|A0A024R753_HUMAN RNA binding motif protein 28 isoform 1 OS=Homo sapiens OX=9606 GN=RBM28 PE=2 SV=1;sp|Q9NW13|RBM28_HUMAN RNA-binding protein 28 OS=Homo sapiens OX=9606 GN=RBM28 PE=1 SV=3;tr|H7C5G8|H7C5G8_HUMAN RNA-binding protein 28 (Fragment	5	2	2	2	1	1	1	1	1	1	2.5	85.737	759	11.041	1.3	1.2	25226000	0	25226000
H0Y3K4;Q96EV2;B4DVQ2;H7BXM6;H7C0H2	H0Y3K4;Q96EV2;B4DVQ2	RNA-binding protein 33	RBM33	tr|H0Y3K4|H0Y3K4_HUMAN RNA-binding protein 33 (Fragment) OS=Homo sapiens OX=9606 GN=RBM33 PE=1 SV=1;sp|Q96EV2|RBM33_HUMAN RNA-binding protein 33 OS=Homo sapiens OX=9606 GN=RBM33 PE=1 SV=3;tr|B4DVQ2|B4DVQ2_HUMAN cDNA FLJ60909, highly similar to Proline-rich	5	3	3	3	0	3	0	3	0	3	3.4	100.24	909	18.781	0	3.4	165120000	0	165120000
A2A2V2;A0A384NL74;P42696;Q5TCT4	A2A2V2;A0A384NL74;P42696;Q5TCT4	RNA-binding protein 34	RBM34	tr|A2A2V2|A2A2V2_HUMAN RNA-binding protein 34 (Fragment) OS=Homo sapiens OX=9606 GN=RBM34 PE=1 SV=1;tr|A0A384NL74|A0A384NL74_HUMAN Epididymis secretory sperm binding protein OS=Homo sapiens OX=9606 PE=2 SV=1;sp|P42696|RBM34_HUMAN RNA-binding protein 34 OS=	4	2	2	2	2	0	2	0	2	0	5.6	45.917	408	11.713	5.6	0	11422000	11422000	0
A8K6Q4;P78332;E9PGM9;F8WCA5;B4DNY1;B3KSK6;C9JII0;Q59HE6;A0A024R2U6;P52756	A8K6Q4;P78332;E9PGM9;F8WCA5	RNA-binding protein 6	RBM6	tr|A8K6Q4|A8K6Q4_HUMAN cDNA FLJ76888, highly similar to Homo sapiens RNA binding motif protein 6 (RBM6), mRNA OS=Homo sapiens OX=9606 PE=2 SV=1;sp|P78332|RBM6_HUMAN RNA-binding protein 6 OS=Homo sapiens OX=9606 GN=RBM6 PE=1 SV=5;tr|E9PGM9|E9PGM9_HUMAN RNA-	10	10	10	10	2	9	2	9	2	9	8	128.62	1123	60.337	1.9	7.1	489540000	106200000	383330000
A0A023T787;Q9Y5S9;A0A0J9YW13	A0A023T787;Q9Y5S9	RNA-binding protein 8A	RBM8;RBM8A	tr|A0A023T787|A0A023T787_HUMAN RNA-binding protein 8A OS=Homo sapiens OX=9606 GN=RBM8 PE=2 SV=1;sp|Q9Y5S9|RBM8A_HUMAN RNA-binding protein 8A OS=Homo sapiens OX=9606 GN=RBM8A PE=1 SV=1	3	3	3	3	1	2	1	2	1	2	20.7	19.889	174	19.022	5.2	15.5	163340000	43555000	119790000
E7EPF2;D3DPB2;C9J9B2;E7ETU5;F6Y5H0;A0A0S2Z499;B4DN88;A0A0S2Z4B3;C9JIJ9;A0A1B0GUW5;B4E2S3;P29558;Q6XE24	E7EPF2;D3DPB2;C9J9B2;E7ETU5;F6Y5H0;A0A0S2Z499;B4DN88;A0A0S2Z4B3;C9JIJ9;A0A1B0GUW5;B4E2S3;P29558;Q6XE24	RNA-binding motif, single-stranded-interacting protein 1;RNA-binding motif, single-stranded-interacting protein 3	RBMS1;RBMS3	tr|E7EPF2|E7EPF2_HUMAN RNA-binding motif, single-stranded-interacting protein 1 (Fragment) OS=Homo sapiens OX=9606 GN=RBMS1 PE=1 SV=8;tr|D3DPB2|D3DPB2_HUMAN RNA binding motif, single stranded interacting protein 1, isoform CRA_a OS=Homo sapiens OX=9606 GN=	13	1	1	1	1	0	1	0	1	0	11.8	13.713	127	6.5208	11.8	0	0	0	0
P38159;H0Y6E7;H3BT71;B4E352;Q2VIN3;Q96E39;H3BR27;B3KRG5;H3BUY5;A0A1B0GUK8;A8K8A6;O75526;H3BNC1;Q8N7X1	P38159;H0Y6E7;H3BT71;B4E352;Q2VIN3;Q96E39	RNA-binding motif protein, X chromosome;RNA-binding motif protein, X chromosome, N-terminally processed;RNA binding motif protein, X-linked-like-1	RBMX;RBMXL1	sp|P38159|RBMX_HUMAN RNA-binding motif protein, X chromosome OS=Homo sapiens OX=9606 GN=RBMX PE=1 SV=3;tr|H0Y6E7|H0Y6E7_HUMAN RNA-binding motif protein, X chromosome (Fragment) OS=Homo sapiens OX=9606 GN=RBMX PE=1 SV=2;tr|H3BT71|H3BT71_HUMAN RNA-binding mo	14	7	7	7	6	6	6	6	6	6	19.9	42.331	391	57.72	17.9	17.9	569360000	376510000	192860000
H0Y5D9;A0A024R899;Q9HBD1	H0Y5D9;A0A024R899;Q9HBD1	Roquin-2	RC3H2;MNAB	tr|H0Y5D9|H0Y5D9_HUMAN Roquin-2 (Fragment) OS=Homo sapiens OX=9606 GN=RC3H2 PE=1 SV=1;tr|A0A024R899|A0A024R899_HUMAN RING-type E3 ubiquitin transferase OS=Homo sapiens OX=9606 GN=MNAB PE=4 SV=1;sp|Q9HBD1|RC3H2_HUMAN Roquin-2 OS=Homo sapiens OX=9606 GN=RC3H	3	1	1	1	1	1	1	1	1	1	5.3	21.127	188	6.9531	5.3	5.3	23871000	5350200	18521000
A5PLK7;A0A024RAC5;Q9P258	A5PLK7;A0A024RAC5;Q9P258	Protein RCC2	RCC2	tr|A5PLK7|A5PLK7_HUMAN RCC2 protein (Fragment) OS=Homo sapiens OX=9606 GN=RCC2 PE=2 SV=1;tr|A0A024RAC5|A0A024RAC5_HUMAN Epididymis secretory sperm binding protein OS=Homo sapiens OX=9606 GN=RCC2 PE=2 SV=1;sp|Q9P258|RCC2_HUMAN Protein RCC2 OS=Homo sapiens O	3	2	2	2	0	2	0	2	0	2	5	49.678	457	13.996	0	5	71647000	0	71647000
Q14257;A8MXP8;H0YL43	Q14257;A8MXP8;H0YL43	Reticulocalbin-2	RCN2	sp|Q14257|RCN2_HUMAN Reticulocalbin-2 OS=Homo sapiens OX=9606 GN=RCN2 PE=1 SV=1;tr|A8MXP8|A8MXP8_HUMAN Reticulocalbin-2 OS=Homo sapiens OX=9606 GN=RCN2 PE=1 SV=1;tr|H0YL43|H0YL43_HUMAN Reticulocalbin-2 (Fragment) OS=Homo sapiens OX=9606 GN=RCN2 PE=1 SV=1	3	11	11	11	6	11	6	11	6	11	36.9	36.876	317	307.9	19.9	36.9	5043100000	464110000	4578900000
E9PR63;E9PQE5;B4DV59;Q9UKL0;Q9P2K3	E9PR63;E9PQE5;B4DV59;Q9UKL0;Q9P2K3	REST corepressor 1;REST corepressor 3	RCOR3;RCOR1	tr|E9PR63|E9PR63_HUMAN REST corepressor 3 (Fragment) OS=Homo sapiens OX=9606 GN=RCOR3 PE=1 SV=1;tr|E9PQE5|E9PQE5_HUMAN REST corepressor 3 (Fragment) OS=Homo sapiens OX=9606 GN=RCOR3 PE=1 SV=1;tr|B4DV59|B4DV59_HUMAN REST corepressor 3 OS=Homo sapiens OX=960	5	1	1	1	0	1	0	1	0	1	10.5	9.822	86	5.9139	0	10.5	27447000	0	27447000
H0YDT0;Q96D71;Q59GG6;E9PMG1;B2R7D3;H0YE89;H0YCR2;F2Z3L2;B4DQQ8;Q8NFH8	H0YDT0;Q96D71;Q59GG6;E9PMG1;B2R7D3	RalBP1-associated Eps domain-containing protein 1	REPS1	tr|H0YDT0|H0YDT0_HUMAN RalBP1-associated Eps domain-containing protein 1 (Fragment) OS=Homo sapiens OX=9606 GN=REPS1 PE=1 SV=1;sp|Q96D71|REPS1_HUMAN RalBP1-associated Eps domain-containing protein 1 OS=Homo sapiens OX=9606 GN=REPS1 PE=1 SV=3;tr|Q59GG6|Q59G	10	3	3	3	0	3	0	3	0	3	3.6	81.948	754	18.287	0	3.6	112090000	0	112090000
Q75MT5;B5BUD2;P35250;H7C5S7;H7C5P1;H7C5Q7;F8WC37;H7C5A0;H7C5G4	Q75MT5;B5BUD2;P35250;H7C5S7;H7C5P1;H7C5Q7;F8WC37;H7C5A0;H7C5G4	Replication factor C subunit 2	RFC2	tr|Q75MT5|Q75MT5_HUMAN Replication factor C (Activator 1) 2, 40kDa OS=Homo sapiens OX=9606 GN=RFC2 PE=2 SV=1;tr|B5BUD2|B5BUD2_HUMAN Replication factor C 2 isoform 1 (Fragment) OS=Homo sapiens OX=9606 GN=RFC2 PE=2 SV=1;sp|P35250|RFC2_HUMAN Replication facto	9	2	2	2	0	2	0	2	0	2	9.4	35.243	320	11.596	0	9.4	34669000	0	34669000
B4DKE6;Q5U0C2;Q53HK8;A0A024RDQ8;P40938	B4DKE6;Q5U0C2;Q53HK8;A0A024RDQ8;P40938	Replication factor C subunit 3	RFC3	tr|B4DKE6|B4DKE6_HUMAN cDNA FLJ60629, highly similar to Replication factor C subunit 3 OS=Homo sapiens OX=9606 PE=2 SV=1;tr|Q5U0C2|Q5U0C2_HUMAN Replication factor C (Activator 1) 3, 38kDa OS=Homo sapiens OX=9606 PE=2 SV=1;tr|Q53HK8|Q53HK8_HUMAN Replication	5	1	1	1	0	1	0	1	0	1	4.6	34.832	305	7.0728	0	4.6	9941700	0	9941700
B4DZH4;J3KNE0;Q7Z3J3;A6NKT7	B4DZH4;J3KNE0;Q7Z3J3;A6NKT7	RanBP2-like and GRIP domain-containing protein 4;RanBP2-like and GRIP domain-containing protein 3	RGPD3;RGPD4	tr|B4DZH4|B4DZH4_HUMAN cDNA FLJ59078, highly similar to Ran-binding protein 2-like 6 OS=Homo sapiens OX=9606 PE=2 SV=1;tr|J3KNE0|J3KNE0_HUMAN RanBP2-like and GRIP domain-containing protein 3 OS=Homo sapiens OX=9606 GN=RGPD3 PE=1 SV=2;sp|Q7Z3J3|RGPD4_HUMAN	4	1	1	1	1	0	1	0	1	0	1.2	126.42	1125	6.0799	1.2	0	17690000	17690000	0
Q6R327	Q6R327	Rapamycin-insensitive companion of mTOR	RICTOR	sp|Q6R327|RICTR_HUMAN Rapamycin-insensitive companion of mTOR OS=Homo sapiens OX=9606 GN=RICTOR PE=1 SV=1	1	1	1	1	0	1	0	1	0	1	0.8	192.22	1708	6.8633	0	0.8	8092000	0	8092000
D6RB96;Q9BVS4	D6RB96;Q9BVS4	Serine/threonine-protein kinase RIO2	RIOK2	tr|D6RB96|D6RB96_HUMAN Serine/threonine-protein kinase RIO2 OS=Homo sapiens OX=9606 GN=RIOK2 PE=1 SV=1;sp|Q9BVS4|RIOK2_HUMAN Serine/threonine-protein kinase RIO2 OS=Homo sapiens OX=9606 GN=RIOK2 PE=1 SV=2	2	1	1	1	1	0	1	0	1	0	21.6	4.267	37	-2	21.6	0	139410000	139410000	0
A0A024RC87;A0A140VJT8;P13489;E9PMJ3;E9PLZ3;E9PIM9;E9PMA9;E9PMN0;E9PIK5;H0YCR7	A0A024RC87;A0A140VJT8;P13489;E9PMJ3;E9PLZ3;E9PIM9	Ribonuclease inhibitor	RNH1	tr|A0A024RC87|A0A024RC87_HUMAN Ribonuclease inhibitor OS=Homo sapiens OX=9606 GN=RNH1 PE=4 SV=1;tr|A0A140VJT8|A0A140VJT8_HUMAN Ribonuclease inhibitor OS=Homo sapiens OX=9606 PE=2 SV=1;sp|P13489|RINI_HUMAN Ribonuclease inhibitor OS=Homo sapiens OX=9606 GN=R	10	6	6	6	4	6	4	6	4	6	16.9	49.416	456	43.973	11	16.9	164260000	65580000	98681000
A0A024RDZ9;A8K097;A0A024RE04;Q5JVF3	A0A024RDZ9;A8K097;A0A024RE04;Q5JVF3	PCI domain-containing protein 2	RP11-98F14.6;PCID2	tr|A0A024RDZ9|A0A024RDZ9_HUMAN PCI domain-containing protein OS=Homo sapiens OX=9606 GN=RP11-98F14.6 PE=4 SV=1;tr|A8K097|A8K097_HUMAN cDNA FLJ78373, highly similar to Homo sapiens PCI domain containing 2, mRNA OS=Homo sapiens OX=9606 PE=2 SV=1;tr|A0A024RE0	4	1	1	1	0	1	0	1	0	1	4.1	33.783	292	6.5371	0	4.1	59695000	0	59695000
F8W7C6;H7C123;H7C2C5;X5D7P1;H7C2U2	F8W7C6;H7C123;H7C2C5		RPL10	tr|F8W7C6|F8W7C6_HUMAN 60S ribosomal protein L10 OS=Homo sapiens OX=9606 GN=RPL10 PE=1 SV=2;tr|H7C123|H7C123_HUMAN 60S ribosomal protein L10 (Fragment) OS=Homo sapiens OX=9606 GN=RPL10 PE=1 SV=1;tr|H7C2C5|H7C2C5_HUMAN 60S ribosomal protein L10 (Fragment) O	5	9	1	1	6	8	1	1	1	1	47.2	18.565	163	99.183	36.2	42.3	230820000	18117000	212700000
X1WI28;X5D2T3;P27635;Q96L21;B8A6G2;X5D2W5;A6QRI9	X1WI28;X5D2T3;P27635;Q96L21	60S ribosomal protein L10;60S ribosomal protein L10-like	RPL10;RPL10L	tr|X1WI28|X1WI28_HUMAN 60S ribosomal protein L10 (Fragment) OS=Homo sapiens OX=9606 GN=RPL10 PE=1 SV=7;tr|X5D2T3|X5D2T3_HUMAN Ribosomal protein L10 isoform A (Fragment) OS=Homo sapiens OX=9606 GN=RPL10 PE=2 SV=1;sp|P27635|RL10_HUMAN 60S ribosomal protein L	7	10	10	2	5	9	5	9	0	2	46	22.975	200	85.079	20.5	42	6007500000	858930000	5148600000
P62906;Q1JQ76;A0A024RCW3	P62906;Q1JQ76	60S ribosomal protein L10a;Ribosomal protein	RPL10A	sp|P62906|RL10A_HUMAN 60S ribosomal protein L10a OS=Homo sapiens OX=9606 GN=RPL10A PE=1 SV=2;tr|Q1JQ76|Q1JQ76_HUMAN Ribosomal protein (Fragment) OS=Homo sapiens OX=9606 GN=RPL10A PE=2 SV=1	3	9	9	9	8	9	8	9	8	9	36.4	24.831	217	65.229	36.4	36.4	7043100000	1088500000	5954600000
Q5VVC8;Q08ES8;Q5VVD0;P62913	Q5VVC8;Q08ES8;Q5VVD0;P62913	60S ribosomal protein L11	RPL11	tr|Q5VVC8|Q5VVC8_HUMAN 60S ribosomal protein L11 OS=Homo sapiens OX=9606 GN=RPL11 PE=1 SV=2;tr|Q08ES8|Q08ES8_HUMAN 60S ribosomal protein L11 OS=Homo sapiens OX=9606 PE=2 SV=1;tr|Q5VVD0|Q5VVD0_HUMAN 60S ribosomal protein L11 OS=Homo sapiens OX=9606 GN=RPL11	4	4	4	4	1	4	1	4	1	4	23.4	19.024	167	24.717	8.4	23.4	2349800000	71810000	2278000000
P30050;Q59FI9;D3DS95;Q76P68	P30050;Q59FI9;D3DS95	60S ribosomal protein L12	RPL12;hCG_21173	sp|P30050|RL12_HUMAN 60S ribosomal protein L12 OS=Homo sapiens OX=9606 GN=RPL12 PE=1 SV=1;tr|Q59FI9|Q59FI9_HUMAN 60S ribosomal protein L12 (Fragment) OS=Homo sapiens OX=9606 PE=2 SV=1;tr|D3DS95|D3DS95_HUMAN HCG21173, isoform CRA_a OS=Homo sapiens OX=9606 G	4	7	7	7	2	7	2	7	2	7	58.2	17.818	165	142.15	19.4	58.2	5458800000	302560000	5156300000
Q6NZ55;A8K4C8;P26373;J3KS98;J3QSB4;O60250;H3BUK8;H3BTH3;B4DGL7	Q6NZ55;A8K4C8;P26373	60S ribosomal protein L13	RPL13	tr|Q6NZ55|Q6NZ55_HUMAN 60S ribosomal protein L13 OS=Homo sapiens OX=9606 GN=RPL13 PE=1 SV=1;tr|A8K4C8|A8K4C8_HUMAN 60S ribosomal protein L13 OS=Homo sapiens OX=9606 GN=RPL13 PE=2 SV=1;sp|P26373|RL13_HUMAN 60S ribosomal protein L13 OS=Homo sapiens OX=9606 G	9	9	9	9	7	8	7	8	7	8	34.1	24.265	211	126.4	30.3	29.4	11344000000	2182100000	9162000000
A0A7I2V5L3;A0A7I2V2L9;Q5QTS3;A0A384ME37;P40429;Q8J015;Q9BSQ6;Q53H34;M0QYS1;Q0VGL3;B4DNC8;Q6NVV1;M0QZU1;A0A096LPE0	A0A7I2V5L3;A0A7I2V2L9;Q5QTS3;A0A384ME37;P40429;Q8J015;Q9BSQ6;Q53H34;M0QYS1;Q0VGL3	60S ribosomal protein L13a	RPL13A;RPL13a	tr|A0A7I2V5L3|A0A7I2V5L3_HUMAN 60S ribosomal protein L13a OS=Homo sapiens OX=9606 GN=RPL13A PE=4 SV=1;tr|A0A7I2V2L9|A0A7I2V2L9_HUMAN 60S ribosomal protein L13a OS=Homo sapiens OX=9606 GN=RPL13A PE=4 SV=1;tr|Q5QTS3|Q5QTS3_HUMAN 60S ribosomal protein L13a OS	14	7	7	7	5	6	5	6	5	6	31.4	21.716	188	49.743	23.9	27.1	3752100000	716280000	3035800000
Q6IPH7;E7EPB3;A0PJ62;B7Z6S8;A8K7N0;P50914;A8K3Q9	Q6IPH7;E7EPB3;A0PJ62;B7Z6S8;A8K7N0;P50914;A8K3Q9	60S ribosomal protein L14	RPL14	tr|Q6IPH7|Q6IPH7_HUMAN 60S ribosomal protein L14 OS=Homo sapiens OX=9606 GN=RPL14 PE=1 SV=1;tr|E7EPB3|E7EPB3_HUMAN 60S ribosomal protein L14 OS=Homo sapiens OX=9606 GN=RPL14 PE=1 SV=1;tr|A0PJ62|A0PJ62_HUMAN 60S ribosomal protein L14 (Fragment) OS=Homo sapi	7	7	7	7	4	7	4	7	4	7	35	23.787	220	59.966	23.2	35	6631800000	676170000	5955600000
A0A024R2Q4;P61313;B4DLP4;A0A2R8YEM3;E7EQV9;E7EX53;A0A2R8Y738;E7ENU7;B4DEN1;E7ERA2;A4D1Q5;Q76N55	A0A024R2Q4;P61313;B4DLP4;A0A2R8YEM3;E7EQV9;E7EX53;A0A2R8Y738;E7ENU7	Ribosomal protein L15;60S ribosomal protein L15	RPL15	tr|A0A024R2Q4|A0A024R2Q4_HUMAN Ribosomal protein L15 OS=Homo sapiens OX=9606 GN=RPL15 PE=3 SV=1;sp|P61313|RL15_HUMAN 60S ribosomal protein L15 OS=Homo sapiens OX=9606 GN=RPL15 PE=1 SV=2;tr|B4DLP4|B4DLP4_HUMAN Ribosomal protein L15 OS=Homo sapiens OX=9606 P	12	9	9	9	7	8	7	8	7	8	38.2	24.146	204	61.884	27.9	34.8	10001000000	2352800000	7648200000
A0A087WXM6;J3QQT2;J3KRX5;A0A024R261;A0A0A6YYL6;P18621;J3KRB3;A0A087WWH0;J3QS96;J3QLC8;A0A0A0MRF8;A0A087WY81;J3KSJ0;A4D1R6;A4D1R5	A0A087WXM6;J3QQT2;J3KRX5;A0A024R261;A0A0A6YYL6;P18621;J3KRB3;A0A087WWH0;J3QS96;J3QLC8;A0A0A0MRF8;A0A087WY81	60S ribosomal protein L17	RPL17;hCG_24487;RPL17-C18orf32	tr|A0A087WXM6|A0A087WXM6_HUMAN 60S ribosomal protein L17 (Fragment) OS=Homo sapiens OX=9606 GN=RPL17 PE=1 SV=1;tr|J3QQT2|J3QQT2_HUMAN 60S ribosomal protein L17 (Fragment) OS=Homo sapiens OX=9606 GN=RPL17 PE=1 SV=1;tr|J3KRX5|J3KRX5_HUMAN 60S ribosomal prote	15	6	6	6	5	6	5	6	5	6	39.1	19.586	169	54.049	34.9	39.1	6360900000	1148100000	5212800000
F8VUA6;Q0QEW2;G3V203;H0YHA7;A0A024QZD1;J3QQ67;Q07020;F8VYV2;B4DDY5;A0A075B7A0	F8VUA6;Q0QEW2;G3V203;H0YHA7;A0A024QZD1;J3QQ67;Q07020;F8VYV2	60S ribosomal protein L18	RPL18	tr|F8VUA6|F8VUA6_HUMAN 60S ribosomal protein L18 (Fragment) OS=Homo sapiens OX=9606 GN=RPL18 PE=1 SV=1;tr|Q0QEW2|Q0QEW2_HUMAN Ribosomal protein L18 (Fragment) OS=Homo sapiens OX=9606 GN=RPL18 PE=2 SV=1;tr|G3V203|G3V203_HUMAN 60S ribosomal protein L18 OS=Ho	10	5	5	5	3	5	3	5	3	5	43.8	14.529	130	51.417	28.5	43.8	5865600000	1005300000	4860300000
M0R117;B4DM74;Q02543;M0R1A7;Q53HD3;B2R4C0;M0R0P7;M0R3D6;B4DM94;B4DUV3;Q32XH3;Q76N54	M0R117;B4DM74;Q02543;M0R1A7;Q53HD3;B2R4C0;M0R0P7;M0R3D6;B4DM94;B4DUV3;Q32XH3	60S ribosomal protein L18a	RPL18A	tr|M0R117|M0R117_HUMAN 60S ribosomal protein L18a OS=Homo sapiens OX=9606 GN=RPL18A PE=1 SV=1;tr|B4DM74|B4DM74_HUMAN 60S ribosomal protein L18a OS=Homo sapiens OX=9606 PE=2 SV=1;sp|Q02543|RL18A_HUMAN 60S ribosomal protein L18a OS=Homo sapiens OX=9606 GN=RP	12	8	8	8	5	8	5	8	5	8	48.7	18.079	154	54.053	33.1	48.7	8839800000	1296300000	7543500000
J3QR09;J3KTE4;A0A7I2YQG2;P84098;Q53G49;Q8IWR8;A0A7I2V4U6;A0A7I2V2L0;A0A7I2V512;A0A7I2V638	J3QR09;J3KTE4;A0A7I2YQG2;P84098;Q53G49;Q8IWR8	Ribosomal protein L19;60S ribosomal protein L19	RPL19	tr|J3QR09|J3QR09_HUMAN Ribosomal protein L19 OS=Homo sapiens OX=9606 GN=RPL19 PE=1 SV=1;tr|J3KTE4|J3KTE4_HUMAN Ribosomal protein L19 OS=Homo sapiens OX=9606 GN=RPL19 PE=1 SV=1;tr|A0A7I2YQG2|A0A7I2YQG2_HUMAN 60S ribosomal protein L19 OS=Homo sapiens OX=9606	10	7	7	7	4	7	4	7	4	7	30.6	23.134	193	53.891	21.8	30.6	5085000000	829890000	4255100000
Q6IAX2;Q59GK9;P46778;G3V1B3;M0R181	Q6IAX2;Q59GK9;P46778;G3V1B3;M0R181	60S ribosomal protein L21	RPL21	tr|Q6IAX2|Q6IAX2_HUMAN 60S ribosomal protein L21 OS=Homo sapiens OX=9606 GN=RPL21 PE=2 SV=1;tr|Q59GK9|Q59GK9_HUMAN 60S ribosomal protein L21 (Fragment) OS=Homo sapiens OX=9606 PE=2 SV=1;sp|P46778|RL21_HUMAN 60S ribosomal protein L21 OS=Homo sapiens OX=9606	5	4	4	4	2	4	2	4	2	4	29.4	18.565	160	26.678	16.2	29.4	997810000	149800000	848000000
K7EJT5;K7EP65;K7EKS7;K7ELC4;K7EMH1;K7ERI7;Q7Z4W8;P35268	K7EJT5;K7EP65;K7EKS7;K7ELC4;K7EMH1;K7ERI7;Q7Z4W8;P35268	60S ribosomal protein L22	RPL22	tr|K7EJT5|K7EJT5_HUMAN 60S ribosomal protein L22 (Fragment) OS=Homo sapiens OX=9606 GN=RPL22 PE=1 SV=1;tr|K7EP65|K7EP65_HUMAN 60S ribosomal protein L22 (Fragment) OS=Homo sapiens OX=9606 GN=RPL22 PE=1 SV=1;tr|K7EKS7|K7EKS7_HUMAN Uncharacterized protein OS=	8	2	2	2	2	2	2	2	2	2	51.1	5.0827	47	14.454	51.1	51.1	416890000	111110000	305790000
Q9BTQ7;A0A024R1Q8;P62829;C9JD32;B9ZVP7;J3KT29;J3KTJ3	Q9BTQ7;A0A024R1Q8;P62829;C9JD32;B9ZVP7;J3KT29	60S ribosomal protein L23	RPL23	tr|Q9BTQ7|Q9BTQ7_HUMAN 60S ribosomal protein L23 (Fragment) OS=Homo sapiens OX=9606 PE=2 SV=1;tr|A0A024R1Q8|A0A024R1Q8_HUMAN 60S ribosomal protein L23 OS=Homo sapiens OX=9606 GN=RPL23 PE=3 SV=1;sp|P62829|RL23_HUMAN 60S ribosomal protein L23 OS=Homo sapiens	7	3	3	3	2	2	2	2	2	2	32.1	14.149	134	34.697	26.1	17.2	351680000	162450000	189230000
H7BY10;K7EJV9;K7ERT8;A8MUS3;P62750;K7EMA7;Q53RC5;B9EJE3	H7BY10;K7EJV9;K7ERT8;A8MUS3;P62750;K7EMA7	60S ribosomal protein L23a	RPL23A	tr|H7BY10|H7BY10_HUMAN 60S ribosomal protein L23a (Fragment) OS=Homo sapiens OX=9606 GN=RPL23A PE=1 SV=1;tr|K7EJV9|K7EJV9_HUMAN 60S ribosomal protein L23a (Fragment) OS=Homo sapiens OX=9606 GN=RPL23A PE=1 SV=1;tr|K7ERT8|K7ERT8_HUMAN 60S ribosomal protein L	8	6	6	6	4	6	4	6	4	6	32.3	17.692	158	38.737	27.2	32.3	3762200000	675420000	3086800000
C9JXB8;C9JNW5;V9HW01;P83731	C9JXB8;C9JNW5;V9HW01;P83731	60S ribosomal protein L24	RPL24;HEL-S-310	tr|C9JXB8|C9JXB8_HUMAN 60S ribosomal protein L24 OS=Homo sapiens OX=9606 GN=RPL24 PE=1 SV=1;tr|C9JNW5|C9JNW5_HUMAN 60S ribosomal protein L24 OS=Homo sapiens OX=9606 GN=RPL24 PE=1 SV=1;tr|V9HW01|V9HW01_HUMAN Epididymis secretory protein Li 310 OS=Homo sapie	4	6	6	6	5	6	5	6	5	6	39.7	14.369	121	87.331	33.1	39.7	4797100000	705340000	4091800000
Q6IBH6;P61254;J3QRI7;J3QQQ9;J3QQV1;J3QRC4;A0A024RBF6;J3KSS0;J3KS10;H7C1F9;Q2PPJ7	Q6IBH6;P61254;J3QRI7;J3QQQ9;J3QQV1;J3QRC4;A0A024RBF6	60S ribosomal protein L26	RPL26;hCG_26523	tr|Q6IBH6|Q6IBH6_HUMAN RPL26 protein OS=Homo sapiens OX=9606 GN=RPL26 PE=2 SV=1;sp|P61254|RL26_HUMAN 60S ribosomal protein L26 OS=Homo sapiens OX=9606 GN=RPL26 PE=1 SV=1;tr|J3QRI7|J3QRI7_HUMAN 60S ribosomal protein L26 (Fragment) OS=Homo sapiens OX=9606 GN	11	8	8	2	3	7	3	7	1	2	43.4	17.244	145	68.751	12.4	43.4	6027000000	774690000	5252300000
Q9UNX3;E5RIT6;E5RHH1	Q9UNX3;E5RIT6	60S ribosomal protein L26-like 1	RPL26L1	sp|Q9UNX3|RL26L_HUMAN 60S ribosomal protein L26-like 1 OS=Homo sapiens OX=9606 GN=RPL26L1 PE=1 SV=1;tr|E5RIT6|E5RIT6_HUMAN 60S ribosomal protein L26-like 1 (Fragment) OS=Homo sapiens OX=9606 GN=RPL26L1 PE=1 SV=1	3	8	2	2	4	7	2	2	2	2	43.4	17.256	145	12.692	17.9	43.4	378980000	64810000	314170000
E4W6B6;B2R4D8;A0A024R1V4;P61353;K7ELC7;K7EQQ9;K7ERY7;Q6LCU2	E4W6B6;B2R4D8;A0A024R1V4;P61353;K7ELC7	60S ribosomal protein L27	RPL27	tr|E4W6B6|E4W6B6_HUMAN 60S ribosomal protein L27 (Fragment) OS=Homo sapiens OX=9606 GN=RPL27 PE=2 SV=1;tr|B2R4D8|B2R4D8_HUMAN 60S ribosomal protein L27 OS=Homo sapiens OX=9606 PE=2 SV=1;tr|A0A024R1V4|A0A024R1V4_HUMAN 60S ribosomal protein L27 OS=Homo sapie	8	5	5	5	3	5	3	5	3	5	46	14.257	126	49.86	30.2	46	4390500000	813440000	3577000000
H0YKD8;P46779;H0YLP6;H0YMF4;Q59F34;O60251	H0YKD8;P46779;H0YLP6;H0YMF4;Q59F34	60S ribosomal protein L28	RPL28	tr|H0YKD8|H0YKD8_HUMAN 60S ribosomal protein L28 OS=Homo sapiens OX=9606 GN=RPL28 PE=1 SV=1;sp|P46779|RL28_HUMAN 60S ribosomal protein L28 OS=Homo sapiens OX=9606 GN=RPL28 PE=1 SV=3;tr|H0YLP6|H0YLP6_HUMAN 60S ribosomal protein L28 OS=Homo sapiens OX=9606 G	6	7	7	7	5	7	5	7	5	7	32.4	19.072	170	51.412	22.4	32.4	7463300000	1501900000	5961400000
A0A024R326;Q6IPI1;A0A3B3ITT5;P47914	A0A024R326;Q6IPI1;A0A3B3ITT5;P47914	60S ribosomal protein L29	RPL29	tr|A0A024R326|A0A024R326_HUMAN 60S ribosomal protein L29 OS=Homo sapiens OX=9606 GN=RPL29 PE=1 SV=1;tr|Q6IPI1|Q6IPI1_HUMAN 60S ribosomal protein L29 OS=Homo sapiens OX=9606 GN=RPL29 PE=2 SV=1;tr|A0A3B3ITT5|A0A3B3ITT5_HUMAN 60S ribosomal protein L29 OS=Homo	4	1	1	1	0	1	0	1	0	1	9.6	17.553	157	6.613	0	9.6	734490000	0	734490000
P39023;Q8TBW1;Q96QL0;Q9NY85;G5E9G0;B3KS36;Q9BT63;H7C422;Q49AJ9;B5MCW2;H7C3M2;B4DN06;F8WCR1;B2R7Y3;Q92901	P39023;Q8TBW1;Q96QL0;Q9NY85;G5E9G0;B3KS36;Q9BT63;H7C422;Q49AJ9;B5MCW2;H7C3M2	60S ribosomal protein L3	RPL3;rpl3	sp|P39023|RL3_HUMAN 60S ribosomal protein L3 OS=Homo sapiens OX=9606 GN=RPL3 PE=1 SV=2;tr|Q8TBW1|Q8TBW1_HUMAN Uncharacterized protein (Fragment) OS=Homo sapiens OX=9606 PE=2 SV=1;tr|Q96QL0|Q96QL0_HUMAN Ribosomal protein L3 OS=Homo sapiens OX=9606 GN=RPL3 P	15	19	19	19	11	16	11	16	11	16	43.7	46.108	403	172.59	23.6	36.2	11957000000	2655900000	9300600000
A0A024R9D3;P62888;E5RI99;A0A0C4DH44;A0A0B4J213;E5RJH3	A0A024R9D3;P62888;E5RI99;A0A0C4DH44	60S ribosomal protein L30	RPL30	tr|A0A024R9D3|A0A024R9D3_HUMAN 60S ribosomal protein L30 OS=Homo sapiens OX=9606 GN=RPL30 PE=3 SV=1;sp|P62888|RL30_HUMAN 60S ribosomal protein L30 OS=Homo sapiens OX=9606 GN=RPL30 PE=1 SV=2;tr|E5RI99|E5RI99_HUMAN 60S ribosomal protein L30 (Fragment) OS=Hom	6	8	8	8	5	7	5	7	5	7	67	12.784	115	82.648	56.5	66.1	5347100000	539270000	4807800000
H7C2W9;C9JU56;B7Z4E3;B2R4C1;B7Z4C8;P62899;B8ZZK4;Q76N53	H7C2W9;C9JU56;B7Z4E3;B2R4C1;B7Z4C8;P62899;B8ZZK4	60S ribosomal protein L31	RPL31	tr|H7C2W9|H7C2W9_HUMAN 60S ribosomal protein L31 (Fragment) OS=Homo sapiens OX=9606 GN=RPL31 PE=1 SV=1;tr|C9JU56|C9JU56_HUMAN 60S ribosomal protein L31 (Fragment) OS=Homo sapiens OX=9606 GN=RPL31 PE=1 SV=1;tr|B7Z4E3|B7Z4E3_HUMAN 60S ribosomal protein L31 O	8	3	3	3	2	2	2	2	2	2	25.9	12.701	108	18.401	15.7	18.5	1014400000	301190000	713200000
D3YTB1;A0A024R2G7;F8W727;P62910;D3YTI8	D3YTB1;A0A024R2G7;F8W727;P62910	60S ribosomal protein L32	RPL32	tr|D3YTB1|D3YTB1_HUMAN 60S ribosomal protein L32 (Fragment) OS=Homo sapiens OX=9606 GN=RPL32 PE=1 SV=1;tr|A0A024R2G7|A0A024R2G7_HUMAN Ribosomal protein L32, isoform CRA_a OS=Homo sapiens OX=9606 GN=RPL32 PE=3 SV=1;tr|F8W727|F8W727_HUMAN 60S ribosomal prote	5	6	6	6	4	5	4	5	4	5	44.4	15.616	133	51.08	27.8	39.1	4607300000	932890000	3674400000
A1LUY1;P49207;Q5MK14	A1LUY1;P49207	60S ribosomal protein L34	RPL34	tr|A1LUY1|A1LUY1_HUMAN 60S ribosomal protein L34 OS=Homo sapiens OX=9606 GN=RPL34 PE=3 SV=1;sp|P49207|RL34_HUMAN 60S ribosomal protein L34 OS=Homo sapiens OX=9606 GN=RPL34 PE=1 SV=3	3	4	4	4	3	4	3	4	3	4	23.1	13.293	117	25.343	22.2	23.1	5186900000	1205700000	3981200000
P42766;F2Z388;A4D2M5;A0A024R866	P42766;F2Z388;A4D2M5;A0A024R866	60S ribosomal protein L35	RPL35;LOC154880	sp|P42766|RL35_HUMAN 60S ribosomal protein L35 OS=Homo sapiens OX=9606 GN=RPL35 PE=1 SV=2;tr|F2Z388|F2Z388_HUMAN 60S ribosomal protein L35 OS=Homo sapiens OX=9606 GN=RPL35 PE=1 SV=1;tr|A4D2M5|A4D2M5_HUMAN 60S ribosomal protein L35 OS=Homo sapiens OX=9606 G	4	3	3	3	3	3	3	3	3	3	26	14.551	123	28.343	26	26	3743400000	997840000	2745600000
C9K025;P18077;F8WBS5;F8WB72	C9K025;P18077;F8WBS5;F8WB72	60S ribosomal protein L35a	RPL35A	tr|C9K025|C9K025_HUMAN 60S ribosomal protein L35a (Fragment) OS=Homo sapiens OX=9606 GN=RPL35A PE=1 SV=1;sp|P18077|RL35A_HUMAN 60S ribosomal protein L35a OS=Homo sapiens OX=9606 GN=RPL35A PE=1 SV=2;tr|F8WBS5|F8WBS5_HUMAN 60S ribosomal protein L35a OS=Homo	4	6	6	6	2	6	2	6	2	6	54.3	10.645	94	35.803	22.3	54.3	6476200000	449640000	6026600000
Q9Y3U8;J3QSB5	Q9Y3U8;J3QSB5	60S ribosomal protein L36	RPL36	sp|Q9Y3U8|RL36_HUMAN 60S ribosomal protein L36 OS=Homo sapiens OX=9606 GN=RPL36 PE=1 SV=3;tr|J3QSB5|J3QSB5_HUMAN 60S ribosomal protein L36 OS=Homo sapiens OX=9606 GN=RPL36 PE=1 SV=1	2	2	2	2	2	2	2	2	2	2	20	12.254	105	67.685	20	20	2532400000	417570000	2114800000
B2R4V2;Q969Q0	B2R4V2;Q969Q0	60S ribosomal protein L36a-like	RPL36AL	tr|B2R4V2|B2R4V2_HUMAN cDNA, FLJ92227, highly similar to Homo sapiens ribosomal protein L36a-like (RPL36AL), mRNA OS=Homo sapiens OX=9606 PE=2 SV=1;sp|Q969Q0|RL36L_HUMAN 60S ribosomal protein L36a-like OS=Homo sapiens OX=9606 GN=RPL36AL PE=1 SV=3	2	3	3	1	2	3	2	3	1	1	23.6	12.527	106	21.644	16	23.6	3333600000	533890000	2799700000
D6R9X9;D6RG19;A0A024R0A2;P61927	D6R9X9;D6RG19;A0A024R0A2;P61927	Ribosomal protein L37;60S ribosomal protein L37	RPL37	tr|D6R9X9|D6R9X9_HUMAN Ribosomal protein L37 OS=Homo sapiens OX=9606 GN=RPL37 PE=1 SV=1;tr|D6RG19|D6RG19_HUMAN Ribosomal protein L37 OS=Homo sapiens OX=9606 GN=RPL37 PE=1 SV=1;tr|A0A024R0A2|A0A024R0A2_HUMAN Ribosomal protein L37 OS=Homo sapiens OX=9606 GN=	4	1	1	1	1	1	1	1	1	1	8.1	8.4798	74	7.6963	8.1	8.1	994460000	267190000	727270000
G5E9R3;M0R0A1;C9J4Z3;Q6P4E4;E9PEL3;M0R2L6;P61513;A6NKH3	G5E9R3;M0R0A1;C9J4Z3;Q6P4E4;E9PEL3;M0R2L6;P61513;A6NKH3	60S ribosomal protein L37a;Putative 60S ribosomal protein L37a-like protein	RPL37A;RPL37AP8	tr|G5E9R3|G5E9R3_HUMAN 60S ribosomal protein L37a OS=Homo sapiens OX=9606 GN=RPL37A PE=1 SV=1;tr|M0R0A1|M0R0A1_HUMAN 60S ribosomal protein L37a OS=Homo sapiens OX=9606 GN=RPL37A PE=1 SV=1;tr|C9J4Z3|C9J4Z3_HUMAN 60S ribosomal protein L37a OS=Homo sapiens OX	8	2	2	2	1	2	1	2	1	2	29.3	6.5677	58	17.132	15.5	29.3	2927400000	84158000	2843300000
A0A024R8P8;P63173;J3KT73;J3QL01;J3KSP2	A0A024R8P8;P63173;J3KT73;J3QL01;J3KSP2	60S ribosomal protein L38	RPL38	tr|A0A024R8P8|A0A024R8P8_HUMAN 60S ribosomal protein L38 OS=Homo sapiens OX=9606 GN=RPL38 PE=3 SV=1;sp|P63173|RL38_HUMAN 60S ribosomal protein L38 OS=Homo sapiens OX=9606 GN=RPL38 PE=1 SV=2;tr|J3KT73|J3KT73_HUMAN 60S ribosomal protein L38 OS=Homo sapiens O	5	5	5	5	2	5	2	5	2	5	47.1	8.2178	70	64.66	18.6	47.1	1110900000	217370000	893560000
Q59GN2;P62891	Q59GN2;P62891	Putative 60S ribosomal protein L39-like 5;60S ribosomal protein L39	RPL39P5;RPL39	sp|Q59GN2|R39L5_HUMAN Putative 60S ribosomal protein L39-like 5 OS=Homo sapiens OX=9606 GN=RPL39P5 PE=5 SV=2;sp|P62891|RL39_HUMAN 60S ribosomal protein L39 OS=Homo sapiens OX=9606 GN=RPL39 PE=1 SV=2	2	1	1	1	1	1	1	1	1	1	19.6	6.3225	51	6.9315	19.6	19.6	26235000	7306200	18928000
Q59GY2;P36578;B4DMJ6;Q53G74;H3BM89;B4DFI6;B4DMJ2;H3BU31;B4DP82;H3BTP7	Q59GY2;P36578;B4DMJ6;Q53G74;H3BM89;B4DFI6;B4DMJ2	60S ribosomal protein L4	RPL4	tr|Q59GY2|Q59GY2_HUMAN 60S ribosomal protein L4 (Fragment) OS=Homo sapiens OX=9606 PE=2 SV=1;sp|P36578|RL4_HUMAN 60S ribosomal protein L4 OS=Homo sapiens OX=9606 GN=RPL4 PE=1 SV=5;tr|B4DMJ6|B4DMJ6_HUMAN 60S ribosomal protein L4 OS=Homo sapiens OX=9606 PE=2	10	15	15	15	10	15	10	15	10	15	34.7	48.995	441	145.91	24	34.7	12892000000	1920100000	10972000000
A0A2R8Y6J3;B3KTM6;A2RUM7;Q59GX9;P46777;Q5T7N0;A0A2R8Y4A2;Q8WYP1;Q9BUV4	A0A2R8Y6J3;B3KTM6;A2RUM7;Q59GX9;P46777;Q5T7N0;A0A2R8Y4A2	60S ribosomal protein L5	RPL5	tr|A0A2R8Y6J3|A0A2R8Y6J3_HUMAN 60S ribosomal protein L5 (Fragment) OS=Homo sapiens OX=9606 GN=RPL5 PE=1 SV=1;tr|B3KTM6|B3KTM6_HUMAN Ribosomal protein L5, isoform CRA_b OS=Homo sapiens OX=9606 GN=RPL5 PE=2 SV=1;tr|A2RUM7|A2RUM7_HUMAN Ribosomal protein L5 OS	9	4	4	4	2	4	2	4	2	4	18.9	27.045	238	23.521	10.5	18.9	369710000	89056000	280650000
Q8TBK5;Q8N5Z7;A0A024RBK3;Q9HBB3;Q02878;B2R4K7;B4DRX3;F8VZ45;U3KQR5;F8VZA3;F8VWR1;F8VU16;F8VR69;B4DNY8	Q8TBK5;Q8N5Z7;A0A024RBK3;Q9HBB3;Q02878;B2R4K7;B4DRX3	60S ribosomal protein L6	RPL6	tr|Q8TBK5|Q8TBK5_HUMAN 60S ribosomal protein L6 OS=Homo sapiens OX=9606 GN=RPL6 PE=1 SV=1;tr|Q8N5Z7|Q8N5Z7_HUMAN 60S ribosomal protein L6 OS=Homo sapiens OX=9606 GN=RPL6 PE=1 SV=1;tr|A0A024RBK3|A0A024RBK3_HUMAN 60S ribosomal protein L6 OS=Homo sapiens OX=9	14	14	14	14	9	11	9	11	9	11	33.3	32.741	288	117.4	25	28.1	14235000000	1979400000	12255000000
P18124;A0A024R814;A8MUD9;C9JIJ5;O95036;C9JZ88;D3DWG1	P18124;A0A024R814;A8MUD9	60S ribosomal protein L7	RPL7	sp|P18124|RL7_HUMAN 60S ribosomal protein L7 OS=Homo sapiens OX=9606 GN=RPL7 PE=1 SV=1;tr|A0A024R814|A0A024R814_HUMAN Ribosomal protein L7, isoform CRA_a OS=Homo sapiens OX=9606 GN=RPL7 PE=3 SV=1;tr|A8MUD9|A8MUD9_HUMAN 60S ribosomal protein L7 OS=Homo sapi	7	12	12	12	5	11	5	11	5	11	43.5	29.225	248	73.906	18.5	39.1	4155700000	522030000	3633700000
P62424;Q5T8U3;Q9BY74;Q5T8U2	P62424;Q5T8U3	60S ribosomal protein L7a	RPL7A	sp|P62424|RL7A_HUMAN 60S ribosomal protein L7a OS=Homo sapiens OX=9606 GN=RPL7A PE=1 SV=2;tr|Q5T8U3|Q5T8U3_HUMAN 60S ribosomal protein L7a (Fragment) OS=Homo sapiens OX=9606 GN=RPL7A PE=1 SV=1	4	12	12	12	7	11	7	11	7	11	36.8	29.995	266	98.011	32.3	36.5	13485000000	1949100000	11536000000
E9PKZ0;P62917;G3V1A1;B4DVG7;E9PKU4;E9PP36	E9PKZ0;P62917;G3V1A1;B4DVG7;E9PKU4;E9PP36	60S ribosomal protein L8	RPL8	tr|E9PKZ0|E9PKZ0_HUMAN 60S ribosomal protein L8 (Fragment) OS=Homo sapiens OX=9606 GN=RPL8 PE=1 SV=1;sp|P62917|RL8_HUMAN 60S ribosomal protein L8 OS=Homo sapiens OX=9606 GN=RPL8 PE=1 SV=2;tr|G3V1A1|G3V1A1_HUMAN 60S ribosomal protein L8 OS=Homo sapiens OX=9	6	4	4	4	2	4	2	4	2	4	31.2	22.389	205	33.224	13.2	31.2	6999700000	899050000	6100700000
F8VWS0;Q53HW2;Q53HK9;A8K4Z4;A0A024RBS2;P05388;F8VU65;Q6NSF2;F8VQY6;F8VPE8;F8VRK7;G3V210;F8VW21;F8VZS0;Q8NHW5;F8VWV4;F8VS58;B4E3D5;Q3MHV2;F8W1K8	F8VWS0;Q53HW2;Q53HK9;A8K4Z4;A0A024RBS2;P05388;F8VU65;Q6NSF2;F8VQY6;F8VPE8;F8VRK7;G3V210;F8VW21;F8VZS0;Q8NHW5;F8VWV4;F8VS58;B4E3D5	60S acidic ribosomal protein P0;60S acidic ribosomal protein P0-like	RPLP0;RPLP0P6	tr|F8VWS0|F8VWS0_HUMAN 60S acidic ribosomal protein P0 OS=Homo sapiens OX=9606 GN=RPLP0 PE=1 SV=1;tr|Q53HW2|Q53HW2_HUMAN 60S acidic ribosomal protein P0 (Fragment) OS=Homo sapiens OX=9606 PE=2 SV=1;tr|Q53HK9|Q53HK9_HUMAN 60S acidic ribosomal protein P0 (Fr	20	6	6	6	4	5	4	5	4	5	32.4	30.456	281	65.201	19.2	29.2	2716400000	209950000	2506500000
Q7Z612;Q6ICQ4;A0A024R608;P05386;Q6FG99	Q7Z612;Q6ICQ4;A0A024R608;P05386;Q6FG99	60S acidic ribosomal protein P1	RPLP1	tr|Q7Z612|Q7Z612_HUMAN Acidic ribosomal phosphoprotein P1 OS=Homo sapiens OX=9606 PE=2 SV=1;tr|Q6ICQ4|Q6ICQ4_HUMAN RPLP1 protein (Fragment) OS=Homo sapiens OX=9606 GN=RPLP1 PE=2 SV=1;tr|A0A024R608|A0A024R608_HUMAN Ribosomal protein, large, P1, isoform CRA_	5	2	2	2	0	2	0	2	0	2	52.2	11.399	113	16.529	0	52.2	123580000	0	123580000
A0A024RCA7;P05387;H0YDD8	A0A024RCA7;P05387	60S acidic ribosomal protein P2	RPLP2	tr|A0A024RCA7|A0A024RCA7_HUMAN 60S acidic ribosomal protein P2 OS=Homo sapiens OX=9606 GN=RPLP2 PE=3 SV=1;sp|P05387|RLA2_HUMAN 60S acidic ribosomal protein P2 OS=Homo sapiens OX=9606 GN=RPLP2 PE=1 SV=1	3	5	5	5	3	4	3	4	3	4	53.9	11.665	115	58.492	25.2	43.5	3340400000	636870000	2703500000
B4DL99;Q6IBR0;Q53EP4;P04843;Q96HX3;B4DNJ5;B7Z4L4;F8WF32	B4DL99;Q6IBR0;Q53EP4;P04843;Q96HX3;B4DNJ5;B7Z4L4	Dolichyl-diphosphooligosaccharide--protein glycosyltransferase subunit 1	RPN1	tr|B4DL99|B4DL99_HUMAN Dolichyl-diphosphooligosaccharide--protein glycosyltransferase subunit 1 OS=Homo sapiens OX=9606 PE=2 SV=1;tr|Q6IBR0|Q6IBR0_HUMAN Dolichyl-diphosphooligosaccharide--protein glycosyltransferase subunit 1 OS=Homo sapiens OX=9606 GN=RPN	8	5	5	5	2	4	2	4	2	4	8.8	65.837	581	31.008	3.6	7.2	132710000	19289000	113420000
D3DPS3;Q3KQU3;Q6NX58;B3KU03;C9JIR3;A1L1B7;H0YF21;P78548;E9PLH3;E9PIP3;A0A024RCP6;REV__H0UI45;A0A1B0GWF1;REV__Q96BH1;A0A2R8Y6P1;REV__Q6ZMJ8;B2R704;B7ZB64;A0A087WZ40;B4DYK9;REV__A0A1S5UZH2;REV__Q8TDZ2;B7ZMH1;F5H1N7;B7ZVZ4;B2RWN6;REV__Q6ZQQ6;REV__E7ESW6;Q9Y4H4;Q14244;Q6ZU35	D3DPS3;Q3KQU3;Q6NX58;B3KU03	MAP7 domain-containing protein 1	RPRC1;MAP7D1	tr|D3DPS3|D3DPS3_HUMAN Arginine/proline rich coiled-coil 1, isoform CRA_b OS=Homo sapiens OX=9606 GN=RPRC1 PE=3 SV=1;sp|Q3KQU3|MA7D1_HUMAN MAP7 domain-containing protein 1 OS=Homo sapiens OX=9606 GN=MAP7D1 PE=1 SV=1;tr|Q6NX58|Q6NX58_HUMAN MAP7D1 protein (F	31	9	9	9	1	8	1	8	1	8	11.3	92.691	840	66.856	1.2	10.1	328800000	7488900	321310000
Q59GE4;P46783;Q9NQ39;F6U211;A0A2R8Y7H1;S4R435;A0A2R8YFH6;A0A1W2PQS6;Q14489;A0A2R8Y6L3	Q59GE4;P46783;Q9NQ39;F6U211;A0A2R8Y7H1;S4R435;A0A2R8YFH6;A0A1W2PQS6	40S ribosomal protein S10;Putative 40S ribosomal protein S10-like	RPS10;RPS10P5;RPS10-NUDT3	tr|Q59GE4|Q59GE4_HUMAN Ribosomal protein S10 variant (Fragment) OS=Homo sapiens OX=9606 PE=3 SV=1;sp|P46783|RS10_HUMAN 40S ribosomal protein S10 OS=Homo sapiens OX=9606 GN=RPS10 PE=1 SV=1;sp|Q9NQ39|RS10L_HUMAN Putative 40S ribosomal protein S10-like OS=Hom	10	4	4	4	2	2	2	2	2	2	17.8	19.86	174	32.117	12.6	13.2	181630000	99004000	82627000
P62280;M0QZC5;M0R1H5;M0R1H6	P62280;M0QZC5	40S ribosomal protein S11	RPS11	sp|P62280|RS11_HUMAN 40S ribosomal protein S11 OS=Homo sapiens OX=9606 GN=RPS11 PE=1 SV=3;tr|M0QZC5|M0QZC5_HUMAN 40S ribosomal protein S11 OS=Homo sapiens OX=9606 GN=RPS11 PE=1 SV=1	4	11	11	11	2	11	2	11	2	11	51.9	18.431	158	71.733	12	51.9	2695200000	30618000	2664600000
P25398	P25398	40S ribosomal protein S12	RPS12	sp|P25398|RS12_HUMAN 40S ribosomal protein S12 OS=Homo sapiens OX=9606 GN=RPS12 PE=1 SV=3	1	4	4	4	2	4	2	4	2	4	38.6	14.515	132	22.792	13.6	38.6	416980000	60162000	356820000
P62277;J3KMX5;E9PS50	P62277;J3KMX5;E9PS50	40S ribosomal protein S13	RPS13	sp|P62277|RS13_HUMAN 40S ribosomal protein S13 OS=Homo sapiens OX=9606 GN=RPS13 PE=1 SV=2;tr|J3KMX5|J3KMX5_HUMAN 40S ribosomal protein S13 OS=Homo sapiens OX=9606 GN=RPS13 PE=1 SV=1;tr|E9PS50|E9PS50_HUMAN 40S ribosomal protein S13 (Fragment) OS=Homo sapien	3	4	4	4	2	4	2	4	2	4	27.2	17.222	151	27.383	14.6	27.2	2937200000	189830000	2747300000
A0A2R8Y811;P62263;E5RH77	A0A2R8Y811;P62263;E5RH77	40S ribosomal protein S14	RPS14	tr|A0A2R8Y811|A0A2R8Y811_HUMAN 40S ribosomal protein S14 (Fragment) OS=Homo sapiens OX=9606 GN=RPS14 PE=1 SV=1;sp|P62263|RS14_HUMAN 40S ribosomal protein S14 OS=Homo sapiens OX=9606 GN=RPS14 PE=1 SV=3;tr|E5RH77|E5RH77_HUMAN 40S ribosomal protein S14 OS=Hom	3	2	2	2	2	2	2	2	2	2	22.7	16.159	150	28.639	22.7	22.7	552570000	192330000	360250000
K7EM56;A0A0B4J2B4;S4R417;K7EQJ5;K7ELC2;P62841	K7EM56;A0A0B4J2B4;S4R417;K7EQJ5;K7ELC2;P62841	40S ribosomal protein S15	RPS15	tr|K7EM56|K7EM56_HUMAN 40S ribosomal protein S15 OS=Homo sapiens OX=9606 GN=RPS15 PE=1 SV=2;tr|A0A0B4J2B4|A0A0B4J2B4_HUMAN 40S ribosomal protein S15 OS=Homo sapiens OX=9606 GN=RPS15 PE=1 SV=1;tr|S4R417|S4R417_HUMAN 40S ribosomal protein S15 OS=Homo sapiens	6	1	1	1	1	1	1	1	1	1	8.9	12.99	112	9.7909	8.9	8.9	267820000	137810000	130010000
I3L3P7;I3L246;B2R4W8;H3BN98;P62244;A8K7H3;H3BV27;H3BT37;I3L303	I3L3P7;I3L246;B2R4W8;H3BN98;P62244;A8K7H3	40S ribosomal protein S15a	RPS15A;hCG_1994130	tr|I3L3P7|I3L3P7_HUMAN 40S ribosomal protein S15a OS=Homo sapiens OX=9606 GN=RPS15A PE=1 SV=1;tr|I3L246|I3L246_HUMAN 40S ribosomal protein S15a OS=Homo sapiens OX=9606 GN=RPS15A PE=1 SV=1;tr|B2R4W8|B2R4W8_HUMAN 40S ribosomal protein S15a OS=Homo sapiens OX	9	3	3	3	1	3	1	3	1	3	31	11.477	100	17.451	8	31	186520000	17750000	168770000
M0R210;P62249;M0R3H0;M0R1M5;Q6IPX4;M0QX76;B4DP32	M0R210;P62249;M0R3H0;M0R1M5;Q6IPX4;M0QX76	40S ribosomal protein S16	RPS16	tr|M0R210|M0R210_HUMAN 40S ribosomal protein S16 OS=Homo sapiens OX=9606 GN=RPS16 PE=1 SV=1;sp|P62249|RS16_HUMAN 40S ribosomal protein S16 OS=Homo sapiens OX=9606 GN=RPS16 PE=1 SV=2;tr|M0R3H0|M0R3H0_HUMAN 40S ribosomal protein S16 OS=Homo sapiens OX=9606 G	7	6	6	6	5	5	5	5	5	5	43.4	14.419	129	38.435	34.9	37.2	2335400000	507600000	1827800000
H0YN88;A0A075B716;H3BNC9;P08708;H0YN73;A0A0J9YYC4	H0YN88;A0A075B716;H3BNC9;P08708;H0YN73	40S ribosomal protein S17	RPS17	tr|H0YN88|H0YN88_HUMAN 40S ribosomal protein S17 OS=Homo sapiens OX=9606 GN=RPS17 PE=1 SV=1;tr|A0A075B716|A0A075B716_HUMAN 40S ribosomal protein S17 OS=Homo sapiens OX=9606 GN=RPS17 PE=1 SV=1;tr|H3BNC9|H3BNC9_HUMAN 40S ribosomal protein S17 OS=Homo sapiens	6	3	3	3	0	3	0	3	0	3	30.9	15.919	136	17.689	0	30.9	183330000	0	183330000
P62269;A0A0G2JQH2;Q5GGW2;J3JS69	P62269	40S ribosomal protein S18	RPS18	sp|P62269|RS18_HUMAN 40S ribosomal protein S18 OS=Homo sapiens OX=9606 GN=RPS18 PE=1 SV=3	4	8	8	8	5	7	5	7	5	7	40.1	17.718	152	87.428	28.9	40.1	3464400000	867680000	2596700000
B0ZBD0;Q8WVX7;P39019;M0R2L9;M0QYF7;M0R140;A0A075B6E2	B0ZBD0;Q8WVX7;P39019;M0R2L9;M0QYF7;M0R140	40S ribosomal protein S19	RPS19	tr|B0ZBD0|B0ZBD0_HUMAN 40S ribosomal protein S19 OS=Homo sapiens OX=9606 GN=RPS19 PE=2 SV=1;tr|Q8WVX7|Q8WVX7_HUMAN 40S ribosomal protein S19 (Fragment) OS=Homo sapiens OX=9606 PE=2 SV=1;sp|P39019|RS19_HUMAN 40S ribosomal protein S19 OS=Homo sapiens OX=9606	7	4	4	4	3	2	3	2	3	2	29	16.06	145	27.287	20	15.9	221750000	42299000	179450000
H0YEN5;Q8J014;Q8N5L9;Q3KQT6;P15880;Q6IPX5;E9PPT0;Q8NI61;E9PMM9;E9PQD7;I3L404;A4D0Y7;E9PM36;H3BNG3;H0YE27;D3DU83	H0YEN5;Q8J014;Q8N5L9;Q3KQT6;P15880;Q6IPX5;E9PPT0;Q8NI61;E9PMM9;E9PQD7	40S ribosomal protein S2	RPS2;rps2;OK/KNS-cl.7	tr|H0YEN5|H0YEN5_HUMAN 40S ribosomal protein S2 (Fragment) OS=Homo sapiens OX=9606 GN=RPS2 PE=1 SV=1;tr|Q8J014|Q8J014_HUMAN 40S ribosomal protein S2 OS=Homo sapiens OX=9606 GN=rps2 PE=2 SV=1;tr|Q8N5L9|Q8N5L9_HUMAN 40S ribosomal protein S2 OS=Homo sapiens O	16	5	5	3	3	4	3	4	2	3	30.8	21.154	195	36.504	15.9	25.1	403210000	188810000	214410000
P60866;E5RIP1;E5RJX2;G3XAN0	P60866;E5RIP1;E5RJX2;G3XAN0	40S ribosomal protein S20	RPS20	sp|P60866|RS20_HUMAN 40S ribosomal protein S20 OS=Homo sapiens OX=9606 GN=RPS20 PE=1 SV=1;tr|E5RIP1|E5RIP1_HUMAN 40S ribosomal protein S20 OS=Homo sapiens OX=9606 GN=RPS20 PE=1 SV=1;tr|E5RJX2|E5RJX2_HUMAN 40S ribosomal protein S20 OS=Homo sapiens OX=9606 G	4	2	2	2	1	2	1	2	1	2	19.3	13.373	119	14.784	9.2	19.3	463590000	97367000	366220000
A8K517;P62266;D6RD47;D6RDJ2;D6RIX0;D6R9I7	A8K517;P62266;D6RD47;D6RDJ2;D6RIX0;D6R9I7	40S ribosomal protein S23	RPS23	tr|A8K517|A8K517_HUMAN 40S ribosomal protein S23 OS=Homo sapiens OX=9606 GN=RPS23 PE=2 SV=1;sp|P62266|RS23_HUMAN 40S ribosomal protein S23 OS=Homo sapiens OX=9606 GN=RPS23 PE=1 SV=3;tr|D6RD47|D6RD47_HUMAN 40S ribosomal protein S23 OS=Homo sapiens OX=9606 G	6	6	6	6	5	5	5	5	5	5	30.1	15.807	143	37.666	22.4	29.4	1583400000	336840000	1246600000
E7ETK0;A0A2R8Y849;A0A2R8YD14;P62847;A0A2R8Y8A0	E7ETK0;A0A2R8Y849;A0A2R8YD14;P62847;A0A2R8Y8A0	40S ribosomal protein S24	RPS24	tr|E7ETK0|E7ETK0_HUMAN 40S ribosomal protein S24 OS=Homo sapiens OX=9606 GN=RPS24 PE=1 SV=1;tr|A0A2R8Y849|A0A2R8Y849_HUMAN 40S ribosomal protein S24 OS=Homo sapiens OX=9606 GN=RPS24 PE=1 SV=1;tr|A0A2R8YD14|A0A2R8YD14_HUMAN 40S ribosomal protein S24 OS=Homo	5	4	4	4	0	4	0	4	0	4	32.1	15.197	131	24.962	0	32.1	710570000	0	710570000
P62851	P62851	40S ribosomal protein S25	RPS25	sp|P62851|RS25_HUMAN 40S ribosomal protein S25 OS=Homo sapiens OX=9606 GN=RPS25 PE=1 SV=1	1	3	3	3	2	3	2	3	2	3	24	13.742	125	18.169	15.2	24	706430000	165930000	540500000
Q75MH1;A0A024RB14;P62854;Q76N57;Q5JNZ5	Q75MH1;A0A024RB14;P62854;Q76N57;Q5JNZ5	40S ribosomal protein S26;Putative 40S ribosomal protein S26-like 1	RPS26;RPS26P11	tr|Q75MH1|Q75MH1_HUMAN 40S ribosomal protein S26 OS=Homo sapiens OX=9606 GN=RPS26 PE=3 SV=1;tr|A0A024RB14|A0A024RB14_HUMAN 40S ribosomal protein S26 OS=Homo sapiens OX=9606 GN=RPS26 PE=3 SV=1;sp|P62854|RS26_HUMAN 40S ribosomal protein S26 OS=Homo sapiens O	5	2	2	2	0	2	0	2	0	2	20.9	12.985	115	13.033	0	20.9	1997900000	0	1997900000
P42677	P42677	40S ribosomal protein S27	RPS27	sp|P42677|RS27_HUMAN 40S ribosomal protein S27 OS=Homo sapiens OX=9606 GN=RPS27 PE=1 SV=3	1	4	4	2	3	4	3	4	1	2	39.3	9.461	84	30.247	38.1	39.3	2056100000	403200000	1652900000
A0A248RGE3;Q5RKT7;B2RDW1;P62979;J3QS39;J3QTR3;F5H6Q2;Q3MIH3;F5GYU3;F5H2Z3;F5H265;Q5UGI3;B4DV12;F5H388;A0A2R8Y422;F5H747;F5GXK7;J3QKN0;Q5U5U6;Q5PY61;Q9UFQ0;Q96C32;Q96MH4;L8B4I8;L8B196;Q96H31;L8B4R0;A8K674;L8B4Z6;L8B4M0;L8B4J3;Q66K58;Q59EM9;P62987;P0CG47;P0CG48;J3QSA3;F5GZ39;M0R1V7;Q49A90;M0R1M6;Q8WYN9;M0R2S1	A0A248RGE3;Q5RKT7;B2RDW1;P62979;J3QS39;J3QTR3;F5H6Q2;Q3MIH3;F5GYU3;F5H2Z3;F5H265;Q5UGI3;B4DV12;F5H388;A0A2R8Y422;F5H747;F5GXK7;J3QKN0;Q5U5U6;Q5PY61;Q9UFQ0;Q96C32;Q96MH4;L8B4I8;L8B196;Q96H31;L8B4R0;A8K674;L8B4Z6;L8B4M0;L8B4J3;Q66K58;Q59EM9;P62987;P0CG47;P0CG48;J3QSA3;F5GZ39;M0R1V7;Q49A90;M0R1M6;Q8WYN9;M0R2S1	Ubiquitin-40S ribosomal protein S27a;Ubiquitin;40S ribosomal protein S27a;Ubiquitin-60S ribosomal protein L40;Ubiquitin;60S ribosomal protein L40;Polyubiquitin-B;Ubiquitin;Polyubiquitin-C;Ubiquitin	RPS27A;HEL112;UBB;UBC;UBA52;DKFZp434K0435;UbC	tr|A0A248RGE3|A0A248RGE3_HUMAN 40S ribosomal protein S27a (Fragment) OS=Homo sapiens OX=9606 PE=2 SV=1;tr|Q5RKT7|Q5RKT7_HUMAN 40S ribosomal protein S27a OS=Homo sapiens OX=9606 GN=RPS27A PE=1 SV=1;tr|B2RDW1|B2RDW1_HUMAN 40S ribosomal protein S27a OS=Homo s	43	4	4	4	4	4	4	4	4	4	36.6	16.717	145	45.512	36.6	36.6	2492900000	847140000	1645800000
H0YMV8;Q71UM5;C9JLI6;A4D1G5;C9J1C5	H0YMV8;Q71UM5;C9JLI6;A4D1G5	40S ribosomal protein S27;40S ribosomal protein S27-like	RPS27L;LOC392748	tr|H0YMV8|H0YMV8_HUMAN 40S ribosomal protein S27 OS=Homo sapiens OX=9606 GN=RPS27L PE=1 SV=1;sp|Q71UM5|RS27L_HUMAN 40S ribosomal protein S27-like OS=Homo sapiens OX=9606 GN=RPS27L PE=1 SV=3;tr|C9JLI6|C9JLI6_HUMAN 40S ribosomal protein S27 OS=Homo sapiens O	5	3	1	1	3	3	1	1	1	1	32	11.345	100	6.7421	32	32	154070000	25786000	128290000
B2R4R9;P62857	B2R4R9;P62857	40S ribosomal protein S28	RPS28	tr|B2R4R9|B2R4R9_HUMAN 40S ribosomal protein S28 OS=Homo sapiens OX=9606 GN=RPS28 PE=2 SV=1;sp|P62857|RS28_HUMAN 40S ribosomal protein S28 OS=Homo sapiens OX=9606 GN=RPS28 PE=1 SV=1	2	3	3	3	2	3	2	3	2	3	46.4	7.8409	69	41.437	33.3	46.4	118220000	28267000	89953000
Q53G83;P23396;F2Z2S8;H0YF32;H0YCJ7;E9PL09;Q9NQS8;E9PPU1;H0YEU2;E9PQ96;E9PJH4;E9PK82;A7E2S3;E9PSF4	Q53G83;P23396;F2Z2S8;H0YF32;H0YCJ7;E9PL09;Q9NQS8;E9PPU1;H0YEU2	40S ribosomal protein S3	RPS3	tr|Q53G83|Q53G83_HUMAN 40S ribosomal protein S3 (Fragment) OS=Homo sapiens OX=9606 PE=2 SV=1;sp|P23396|RS3_HUMAN 40S ribosomal protein S3 OS=Homo sapiens OX=9606 GN=RPS3 PE=1 SV=2;tr|F2Z2S8|F2Z2S8_HUMAN 40S ribosomal protein S3 OS=Homo sapiens OX=9606 GN=R	14	5	5	5	2	5	2	5	2	5	22.6	26.689	243	44.587	9.1	22.6	644420000	56515000	587900000
D6RG13;Q6NXR8;A8K4W0;P61247;B7Z3M5;H0Y8L7;E9PFI5;H0Y9Y4;D6RAT0;D6RB09;D6RAS7;D6R9B6;D6RI02;D6RED7;D6RGE0;A4D1I1	D6RG13;Q6NXR8;A8K4W0;P61247;B7Z3M5;H0Y8L7;E9PFI5;H0Y9Y4;D6RAT0;D6RB09;D6RAS7;D6R9B6	40S ribosomal protein S3a	RPS3A	tr|D6RG13|D6RG13_HUMAN 40S ribosomal protein S3a (Fragment) OS=Homo sapiens OX=9606 GN=RPS3A PE=1 SV=1;tr|Q6NXR8|Q6NXR8_HUMAN 40S ribosomal protein S3a OS=Homo sapiens OX=9606 GN=RPS3A PE=1 SV=1;tr|A8K4W0|A8K4W0_HUMAN 40S ribosomal protein S3a OS=Homo sapi	16	8	8	8	1	8	1	8	1	8	40.4	25.608	223	81.327	5.8	40.4	812510000	29489000	783020000
Q96IR1;Q53HV1;B2R491;P62701;C9JEH7;A4FU11;Q496E4;P22090;B7Z1M6;Q53HI6;Q8TD47	Q96IR1;Q53HV1;B2R491;P62701	40S ribosomal protein S4;40S ribosomal protein S4, X isoform	RPS4X	tr|Q96IR1|Q96IR1_HUMAN RPS4X protein (Fragment) OS=Homo sapiens OX=9606 GN=RPS4X PE=2 SV=2;tr|Q53HV1|Q53HV1_HUMAN Ribosomal protein S4, X-linked X isoform variant (Fragment) OS=Homo sapiens OX=9606 PE=2 SV=1;tr|B2R491|B2R491_HUMAN 40S ribosomal protein S4	11	12	12	12	5	11	5	11	5	11	49.4	27.259	243	101.05	23.5	44.9	2638300000	237680000	2400600000
M0QZN2;M0R0F0;A0A024R4Q8;M0R0R2;P46782;Q53G25	M0QZN2;M0R0F0;A0A024R4Q8;M0R0R2;P46782;Q53G25	40S ribosomal protein S5;40S ribosomal protein S5, N-terminally processed	RPS5	tr|M0QZN2|M0QZN2_HUMAN 40S ribosomal protein S5 OS=Homo sapiens OX=9606 GN=RPS5 PE=1 SV=1;tr|M0R0F0|M0R0F0_HUMAN 40S ribosomal protein S5 (Fragment) OS=Homo sapiens OX=9606 GN=RPS5 PE=1 SV=1;tr|A0A024R4Q8|A0A024R4Q8_HUMAN Ribosomal protein S5, isoform CRA_	6	3	3	3	1	3	1	3	1	3	24.6	14.763	134	18.966	6.7	24.6	222910000	34825000	188080000
Q96DV6;A2A3R6;P62753;A2A3R5;A2A3R7;Q9BZU1	Q96DV6;A2A3R6;P62753;A2A3R5;A2A3R7	40S ribosomal protein S6	RPS6	tr|Q96DV6|Q96DV6_HUMAN 40S ribosomal protein S6 OS=Homo sapiens OX=9606 GN=RPS6 PE=2 SV=1;tr|A2A3R6|A2A3R6_HUMAN 40S ribosomal protein S6 OS=Homo sapiens OX=9606 GN=RPS6 PE=2 SV=1;sp|P62753|RS6_HUMAN 40S ribosomal protein S6 OS=Homo sapiens OX=9606 GN=RPS6	6	8	8	8	6	7	6	7	6	7	26.5	28.708	249	51.347	26.1	23.3	3196500000	797120000	2399300000
B4DPV1;E9PJN1;O75676;Q86VU2;A0A0A6YYC0;A0PJF8;O75582	B4DPV1;E9PJN1;O75676;Q86VU2;A0A0A6YYC0;A0PJF8	Ribosomal protein S6 kinase;Ribosomal protein S6 kinase alpha-4	RPS6KA4	tr|B4DPV1|B4DPV1_HUMAN cDNA FLJ51927, highly similar to Ribosomal protein S6 kinase alpha-4 OS=Homo sapiens OX=9606 PE=2 SV=1;tr|E9PJN1|E9PJN1_HUMAN Ribosomal protein S6 kinase OS=Homo sapiens OX=9606 GN=RPS6KA4 PE=1 SV=1;sp|O75676|KS6A4_HUMAN Ribosomal pr	7	4	4	4	0	4	0	4	0	4	5.9	78.795	709	41.471	0	5.9	156720000	0	156720000
B5MCP9;P62081;A0A2R8Y623	B5MCP9;P62081;A0A2R8Y623	40S ribosomal protein S7	RPS7	tr|B5MCP9|B5MCP9_HUMAN 40S ribosomal protein S7 OS=Homo sapiens OX=9606 GN=RPS7 PE=1 SV=1;sp|P62081|RS7_HUMAN 40S ribosomal protein S7 OS=Homo sapiens OX=9606 GN=RPS7 PE=1 SV=1;tr|A0A2R8Y623|A0A2R8Y623_HUMAN 40S ribosomal protein S7 (Fragment) OS=Homo sapi	3	3	3	3	0	3	0	3	0	3	12.3	21.312	187	21.184	0	12.3	494200000	0	494200000
Q5JR94;P62241;Q5JR95;Q9BS10	Q5JR94;P62241;Q5JR95;Q9BS10	40S ribosomal protein S8	RPS8	tr|Q5JR94|Q5JR94_HUMAN 40S ribosomal protein S8 OS=Homo sapiens OX=9606 GN=RPS8 PE=2 SV=1;sp|P62241|RS8_HUMAN 40S ribosomal protein S8 OS=Homo sapiens OX=9606 GN=RPS8 PE=1 SV=2;tr|Q5JR95|Q5JR95_HUMAN 40S ribosomal protein S8 OS=Homo sapiens OX=9606 GN=RPS8	4	7	7	7	5	6	5	6	5	6	39.4	24.205	208	161.97	27.9	35.1	2549100000	616320000	1932700000
A0A024R4M0;P46781;B5MCT8;C9JM19;B7Z732;A5D904;F2Z3C0;A8MXK4	A0A024R4M0;P46781;B5MCT8;C9JM19;B7Z732;A5D904	40S ribosomal protein S9	RPS9	tr|A0A024R4M0|A0A024R4M0_HUMAN 40S ribosomal protein S9 OS=Homo sapiens OX=9606 GN=RPS9 PE=1 SV=1;sp|P46781|RS9_HUMAN 40S ribosomal protein S9 OS=Homo sapiens OX=9606 GN=RPS9 PE=1 SV=3;tr|B5MCT8|B5MCT8_HUMAN 40S ribosomal protein S9 OS=Homo sapiens OX=9606	8	10	10	10	7	7	7	7	7	7	47.4	22.591	194	65.978	34	35.6	2800700000	978020000	1822600000
A7BI36;Q9P2E9;A1A5C4;A0A087WVV2;F8W7S5;A1A5C5;A2A2S5;Q32NB1;B3KSG1;A0A087WU26;V9GY78;H9KV85;Q5XUU0;E9PN67;C9J066;A0A6F7YPF6;Q8N4C6	A7BI36;Q9P2E9;A1A5C4;A0A087WVV2;F8W7S5;A1A5C5	Ribosome-binding protein 1	RRBP1	tr|A7BI36|A7BI36_HUMAN p180/ribosome receptor OS=Homo sapiens OX=9606 GN=RRBP1 PE=2 SV=2;sp|Q9P2E9|RRBP1_HUMAN Ribosome-binding protein 1 OS=Homo sapiens OX=9606 GN=RRBP1 PE=1 SV=5;tr|A1A5C4|A1A5C4_HUMAN RRBP1 protein OS=Homo sapiens OX=9606 GN=RRBP1 PE=2	17	22	22	22	5	20	5	20	5	20	18.1	165.75	1540	148.99	3.9	16.5	1106900000	70188000	1036700000
Q6PJJ2;Q53FR7;P56182;Q96J73;B4DZM3;D6RE82	Q6PJJ2;Q53FR7;P56182;Q96J73;B4DZM3	Ribosomal RNA processing protein 1 homolog A	RRP1	tr|Q6PJJ2|Q6PJJ2_HUMAN RRP1 protein (Fragment) OS=Homo sapiens OX=9606 GN=RRP1 PE=2 SV=2;tr|Q53FR7|Q53FR7_HUMAN Nucleolar protein NOP52 variant (Fragment) OS=Homo sapiens OX=9606 PE=2 SV=1;sp|P56182|RRP1_HUMAN Ribosomal RNA processing protein 1 homolog A O	6	3	3	3	2	2	2	2	2	2	7.4	52.707	460	20.7	5.4	4.6	77578000	21884000	55694000
B3KMR5;Q5JTH9;A0A087X0G0;A0A087X1U8;B3KPQ2;B3KY97	B3KMR5;Q5JTH9	RRP12-like protein	RRP12	tr|B3KMR5|B3KMR5_HUMAN cDNA FLJ12434 fis, clone NT2RM1000037, highly similar to Homo sapiens KIAA0690 protein OS=Homo sapiens OX=9606 PE=2 SV=1;sp|Q5JTH9|RRP12_HUMAN RRP12-like protein OS=Homo sapiens OX=9606 GN=RRP12 PE=1 SV=2	6	3	3	3	1	2	1	2	1	2	2.2	143.67	1297	16.688	0.8	1.5	41509000	15664000	25846000
J3QSV6;A0PJ61;Q32Q62;O76021;A0PJ87;I3L3C4;I3L3U9;I3L234;I3L1A3	J3QSV6;A0PJ61;Q32Q62;O76021;A0PJ87;I3L3C4;I3L3U9	Ribosomal L1 domain-containing protein 1	RSL1D1	tr|J3QSV6|J3QSV6_HUMAN Ribosomal L1 domain-containing protein 1 (Fragment) OS=Homo sapiens OX=9606 GN=RSL1D1 PE=1 SV=1;tr|A0PJ61|A0PJ61_HUMAN RSL1D1 protein (Fragment) OS=Homo sapiens OX=9606 GN=RSL1D1 PE=2 SV=1;tr|Q32Q62|Q32Q62_HUMAN RSL1D1 protein (Fragm	9	5	5	5	3	4	3	4	3	4	11.6	48.208	430	34.672	7.2	9.1	294490000	146970000	147520000
A0A024RBR1;P30622;J3KP58;F5H0N7;Q59GJ4;A0A3B3ITA2;F5H6A0;B3KXA5;Q6P5Z9;Q86WU4;F5H367;F5H270;F5H1T5	A0A024RBR1;P30622;J3KP58;F5H0N7;Q59GJ4;A0A3B3ITA2;F5H6A0	CAP-Gly domain-containing linker protein 1	RSN;CLIP1	tr|A0A024RBR1|A0A024RBR1_HUMAN Restin (Reed-Steinberg cell-expressed intermediate filament-associated protein), isoform CRA_b OS=Homo sapiens OX=9606 GN=RSN PE=4 SV=1;sp|P30622|CLIP1_HUMAN CAP-Gly domain-containing linker protein 1 OS=Homo sapiens OX=9606	13	8	8	8	0	8	0	8	0	8	6.3	160.99	1427	50.513	0	6.3	255200000	0	255200000
Q9Y3I0;B4DNA0;B4DNG5;B4DXF1	Q9Y3I0;B4DNA0	tRNA-splicing ligase RtcB homolog	RTCB	sp|Q9Y3I0|RTCB_HUMAN RNA-splicing ligase RtcB homolog OS=Homo sapiens OX=9606 GN=RTCB PE=1 SV=1;tr|B4DNA0|B4DNA0_HUMAN 3-phosphate/5-hydroxy nucleic acid ligase OS=Homo sapiens OX=9606 PE=2 SV=1	4	13	13	13	5	11	5	11	5	11	30.9	55.21	505	86.903	12.7	25.5	1653700000	169690000	1484000000
E7ETR0;B3KRS7;B5BUB1;A0A384MTR5;Q9Y265	E7ETR0;B3KRS7;B5BUB1;A0A384MTR5;Q9Y265	RuvB-like 1	RUVBL1	tr|E7ETR0|E7ETR0_HUMAN RuvB-like helicase OS=Homo sapiens OX=9606 GN=RUVBL1 PE=1 SV=1;tr|B3KRS7|B3KRS7_HUMAN RuvB-like helicase OS=Homo sapiens OX=9606 PE=2 SV=1;tr|B5BUB1|B5BUB1_HUMAN RuvB-like helicase (Fragment) OS=Homo sapiens OX=9606 GN=RUVBL1 PE=2 SV	5	1	1	1	1	0	1	0	1	0	3.8	34.782	315	6.3123	3.8	0	25225000	25225000	0
M0R0Y3;B3KNL2;Q9Y230	M0R0Y3;B3KNL2;Q9Y230	RuvB-like 2	RUVBL2	tr|M0R0Y3|M0R0Y3_HUMAN RuvB-like helicase OS=Homo sapiens OX=9606 GN=RUVBL2 PE=1 SV=1;tr|B3KNL2|B3KNL2_HUMAN RuvB-like helicase OS=Homo sapiens OX=9606 GN=RUVBL2 PE=2 SV=1;sp|Q9Y230|RUVB2_HUMAN RuvB-like 2 OS=Homo sapiens OX=9606 GN=RUVBL2 PE=1 SV=3	3	1	1	1	1	1	1	1	1	1	3.4	38.755	354	6.5044	3.4	3.4	32646000	14367000	18279000
Q0EFA5;A8K9C1;A0A1U9X8Y9;A0A1U9X8X8;A0A1U9X8X5;Q2L6G8;M1SWB8;G8JLG2;D2IYL2;A0A1U9X901;A0A1U9X8Z0;A0A1U9X8X6;Q15517	Q0EFA5;A8K9C1;A0A1U9X8Y9;A0A1U9X8X8;A0A1U9X8X5;Q2L6G8;M1SWB8;G8JLG2;D2IYL2;A0A1U9X901;A0A1U9X8Z0;A0A1U9X8X6;Q15517	Corneodesmosin	S;CDSN	tr|Q0EFA5|Q0EFA5_HUMAN Corneodesmosin OS=Homo sapiens OX=9606 GN=S PE=4 SV=1;tr|A8K9C1|A8K9C1_HUMAN Corneodesmosin OS=Homo sapiens OX=9606 PE=1 SV=1;tr|A0A1U9X8Y9|A0A1U9X8Y9_HUMAN Corneodesmosin OS=Homo sapiens OX=9606 PE=4 SV=1;tr|A0A1U9X8X8|A0A1U9X8X8_HU	13	2	2	2	0	2	0	2	0	2	5.3	49.896	512	11.279	0	5.3	81088000	0	81088000
P05109	P05109	Protein S100-A8;Protein S100-A8, N-terminally processed	S100A8	sp|P05109|S10A8_HUMAN Protein S100-A8 OS=Homo sapiens OX=9606 GN=S100A8 PE=1 SV=1	1	3	3	3	0	3	0	3	0	3	28	10.834	93	16.956	0	28	301210000	0	301210000
B2R4M6;P06702	B2R4M6;P06702	Protein S100;Protein S100-A9	S100A9	tr|B2R4M6|B2R4M6_HUMAN Protein S100 OS=Homo sapiens OX=9606 PE=2 SV=1;sp|P06702|S10A9_HUMAN Protein S100-A9 OS=Homo sapiens OX=9606 GN=S100A9 PE=1 SV=1	2	2	2	2	0	2	0	2	0	2	24.6	13.21	114	21.056	0	24.6	228970000	0	228970000
Q9Y3Z3;A0A2R8YCS7;A0A2R8YD90;A0A2R8YDI8;A0A2R8YF18;A0A2R8YFV6;A6NDZ3	Q9Y3Z3;A0A2R8YCS7;A0A2R8YD90	Deoxynucleoside triphosphate triphosphohydrolase SAMHD1	SAMHD1	sp|Q9Y3Z3|SAMH1_HUMAN Deoxynucleoside triphosphate triphosphohydrolase SAMHD1 OS=Homo sapiens OX=9606 GN=SAMHD1 PE=1 SV=2;tr|A0A2R8YCS7|A0A2R8YCS7_HUMAN Deoxynucleoside triphosphate triphosphohydrolase SAMHD1 OS=Homo sapiens OX=9606 GN=SAMHD1 PE=1 SV=1;tr|	7	4	4	4	3	3	3	3	3	3	6.7	72.2	626	25.144	4.6	5.6	106290000	38900000	67386000
B4DDH9;O43290	B4DDH9;O43290	U4/U6.U5 tri-snRNP-associated protein 1	SART1	tr|B4DDH9|B4DDH9_HUMAN cDNA FLJ53820, highly similar to U4/U6.U5 tri-snRNP-associated protein 1 OS=Homo sapiens OX=9606 PE=2 SV=1;sp|O43290|SNUT1_HUMAN U4/U6.U5 tri-snRNP-associated protein 1 OS=Homo sapiens OX=9606 GN=SART1 PE=1 SV=1	2	2	2	2	0	2	0	2	0	2	3.6	73.439	642	12.184	0	3.6	28866000	0	28866000
A0A0S2Z5I7;A0A087X020;Q9Y3A5	A0A0S2Z5I7;A0A087X020;Q9Y3A5	Ribosome maturation protein SBDS	SBDS	tr|A0A0S2Z5I7|A0A0S2Z5I7_HUMAN Ribosome maturation protein SBDS (Fragment) OS=Homo sapiens OX=9606 GN=SBDS PE=2 SV=1;tr|A0A087X020|A0A087X020_HUMAN Ribosome maturation protein SBDS OS=Homo sapiens OX=9606 GN=SBDS PE=1 SV=1;sp|Q9Y3A5|SBDS_HUMAN Ribosome mat	3	2	2	2	0	2	0	2	0	2	7.2	28.763	250	11.462	0	7.2	22235000	0	22235000
Q6UWP8	Q6UWP8	Suprabasin	SBSN	sp|Q6UWP8|SBSN_HUMAN Suprabasin OS=Homo sapiens OX=9606 GN=SBSN PE=1 SV=2	1	2	2	2	0	2	0	2	0	2	15.3	60.54	590	17.698	0	15.3	335740000	0	335740000
E9PPN3;E9PS17;E9PK59;Q96KG9	E9PPN3;E9PS17;E9PK59;Q96KG9	N-terminal kinase-like protein	SCYL1	tr|E9PPN3|E9PPN3_HUMAN N-terminal kinase-like protein OS=Homo sapiens OX=9606 GN=SCYL1 PE=1 SV=1;tr|E9PS17|E9PS17_HUMAN N-terminal kinase-like protein OS=Homo sapiens OX=9606 GN=SCYL1 PE=1 SV=1;tr|E9PK59|E9PK59_HUMAN N-terminal kinase-like protein OS=Homo	4	1	1	1	0	1	0	1	0	1	1.7	73.684	665	6.2778	0	1.7	13018000	0	13018000
Q96C92;H7C331;A0A0A0MRP9	Q96C92;H7C331	Serologically defined colon cancer antigen 3	SDCCAG3	sp|Q96C92|ENTR1_HUMAN Endosome-associated-trafficking regulator 1 OS=Homo sapiens OX=9606 GN=ENTR1 PE=1 SV=3;tr|H7C331|H7C331_HUMAN Endosome-associated-trafficking regulator 1 (Fragment) OS=Homo sapiens OX=9606 GN=ENTR1 PE=1 SV=1	3	5	5	5	2	5	2	5	2	5	15.4	47.961	435	33.566	4.8	15.4	309920000	65301000	244620000
P55735;Q53GB2;A8MXL6;Q59FA6;A4UCS7;A8MWR8;E7ERC8	P55735;Q53GB2;A8MXL6;Q59FA6	Protein SEC13 homolog	SEC13	sp|P55735|SEC13_HUMAN Protein SEC13 homolog OS=Homo sapiens OX=9606 GN=SEC13 PE=1 SV=3;tr|Q53GB2|Q53GB2_HUMAN GATOR complex protein SEC13 (Fragment) OS=Homo sapiens OX=9606 PE=2 SV=1;tr|A8MXL6|A8MXL6_HUMAN GATOR complex protein SEC13 OS=Homo sapiens OX=960	7	7	7	7	6	6	6	6	6	6	33.2	35.54	322	83.033	29.5	30.4	2389800000	857440000	1532400000
O15027;F1T0I1;A0A3F2YNZ0;A0A3F2YNX0;A4QN18;A0A0C4DH09;Q9BV84;Q8N9G1;A0PJ75;G1UI25	O15027;F1T0I1;A0A3F2YNZ0;A0A3F2YNX0;A4QN18	Protein transport protein Sec16A	SEC16A	sp|O15027|SC16A_HUMAN Protein transport protein Sec16A OS=Homo sapiens OX=9606 GN=SEC16A PE=1 SV=4;tr|F1T0I1|F1T0I1_HUMAN Protein transport protein sec16 OS=Homo sapiens OX=9606 GN=SEC16A PE=1 SV=1;tr|A0A3F2YNZ0|A0A3F2YNZ0_HUMAN Protein transport protein s	10	58	58	11	45	48	45	48	9	8	35.6	251.89	2357	323.31	27.9	29.5	20675000000	8932200000	11743000000
B4DSQ5;F5H365;Q15436;B4DF60;B4E0Q9;G3V5X8;G3V4Q2;G3V4V1;G3V1W4;G3V3G5;G3V2R6;G3V5K1	B4DSQ5;F5H365;Q15436;B4DF60;B4E0Q9	Protein transport protein Sec23A	SEC23A	tr|B4DSQ5|B4DSQ5_HUMAN Protein transport protein SEC23 OS=Homo sapiens OX=9606 PE=2 SV=1;tr|F5H365|F5H365_HUMAN Protein transport protein SEC23 OS=Homo sapiens OX=9606 GN=SEC23A PE=1 SV=1;sp|Q15436|SC23A_HUMAN Protein transport protein Sec23A OS=Homo sapie	12	8	7	7	7	7	6	6	6	6	14.1	82.927	736	64.588	12.4	13	1136700000	558510000	578210000
B4DRA5;B4DJW8;A0A2R8YFH5;Q15437;Q5QPE1;B4DS04;Q5QPE2;A0A2R8YF30;A0A2R8Y633;A0A2R8Y7S7	B4DRA5;B4DJW8;A0A2R8YFH5;Q15437;Q5QPE1;B4DS04	Protein transport protein Sec23B	SEC23B	tr|B4DRA5|B4DRA5_HUMAN Protein transport protein SEC23 OS=Homo sapiens OX=9606 PE=2 SV=1;tr|B4DJW8|B4DJW8_HUMAN Protein transport protein SEC23 OS=Homo sapiens OX=9606 PE=2 SV=1;tr|A0A2R8YFH5|A0A2R8YFH5_HUMAN Protein transport protein SEC23 OS=Homo sapiens	10	10	10	9	8	6	8	6	7	5	15.4	83.809	742	76.809	11.5	10.8	827410000	324360000	503050000
B4E2E1;O95487;B4DTM6;B4E205;O95486	B4E2E1;O95487;B4DTM6	Protein transport protein Sec24B	SEC24B	tr|B4E2E1|B4E2E1_HUMAN cDNA FLJ54322, highly similar to Protein transport protein Sec24B OS=Homo sapiens OX=9606 PE=2 SV=1;sp|O95487|SC24B_HUMAN Protein transport protein Sec24B OS=Homo sapiens OX=9606 GN=SEC24B PE=1 SV=2;tr|B4DTM6|B4DTM6_HUMAN cDNA FLJ613	5	13	13	13	7	12	7	12	7	12	16.4	96.175	867	90.907	9	15.7	1296700000	487560000	809100000
B4DSN3;G5EA31;A0A024QZM6;P53992;B7ZAY6;A0A0U1RR49	B4DSN3;G5EA31;A0A024QZM6;P53992;B7ZAY6	Protein transport protein Sec24C	SEC24C	tr|B4DSN3|B4DSN3_HUMAN cDNA FLJ60345, highly similar to Protein transport protein Sec24C OS=Homo sapiens OX=9606 PE=2 SV=1;tr|G5EA31|G5EA31_HUMAN Protein transport protein Sec24C OS=Homo sapiens OX=9606 GN=SEC24C PE=1 SV=1;tr|A0A024QZM6|A0A024QZM6_HUMAN SE	6	3	3	3	3	2	3	2	3	2	3.9	106.56	975	20.902	3.9	2.4	135260000	49913000	85348000
S4R3B5;Q53FA5;P60468	S4R3B5;Q53FA5;P60468	Protein transport protein Sec61 subunit beta	SEC61B	tr|S4R3B5|S4R3B5_HUMAN Protein transport protein Sec61 subunit beta OS=Homo sapiens OX=9606 GN=SEC61B PE=1 SV=1;tr|Q53FA5|Q53FA5_HUMAN Protein translocation complex beta variant (Fragment) OS=Homo sapiens OX=9606 PE=2 SV=1;sp|P60468|SC61B_HUMAN Protein tra	3	1	1	1	0	1	0	1	0	1	23.8	4.8738	42	6.1182	0	23.8	43192000	0	43192000
B4DNE4;B4DPQ6;A0A024RA87;G3V1Q4;A0A023T695;B4DUD6;Q8TC62;E7ES33;Q3LIE9;A4GYY8;A8K3D0;E7EPK1;Q16181;Q59EY4;A0A0U1RRE1;Q3B7A3;Q5JXL7;A0A0U1RRM2;A0A0U1RRH9;A4D1Y2;A0A5F9ZGZ7;Q6ZU15	B4DNE4;B4DPQ6;A0A024RA87;G3V1Q4;A0A023T695;B4DUD6;Q8TC62;E7ES33;Q3LIE9;A4GYY8;A8K3D0;E7EPK1;Q16181;Q59EY4;A0A0U1RRE1;Q3B7A3	Septin-7	SEPT7;Nbla02942;DKFZp686F17268	tr|B4DNE4|B4DNE4_HUMAN Septin OS=Homo sapiens OX=9606 PE=2 SV=1;tr|B4DPQ6|B4DPQ6_HUMAN Septin OS=Homo sapiens OX=9606 PE=2 SV=1;tr|A0A024RA87|A0A024RA87_HUMAN Septin OS=Homo sapiens OX=9606 GN=SEPT7 PE=3 SV=1;tr|G3V1Q4|G3V1Q4_HUMAN Septin OS=Homo sapiens O	22	6	6	6	3	5	3	5	3	5	15.4	44.644	382	37.58	7.9	12	720100000	123510000	596590000
A0A0S2Z5A5;A0A024R8V0;Q9UHD8;A0A024R8Q0;Q1WWK5;K7ENL0;B4DTL7;A0A0S2Z5W9;A0A6Q8PHC2;K7EJ51;K7EPY1;K7EL40;K7EJV0;K7EK18;K7ER34;K7ER52;K7EIE4;K7EQD7;A2VCQ5;K7EKN4;K7EN52;K7ENQ5;K7EJZ2;K7ER14	A0A0S2Z5A5;A0A024R8V0;Q9UHD8;A0A024R8Q0;Q1WWK5	Septin-9	SEPT9	tr|A0A0S2Z5A5|A0A0S2Z5A5_HUMAN Septin 9 isoform 1 (Fragment) OS=Homo sapiens OX=9606 GN=SEPT9 PE=2 SV=1;tr|A0A024R8V0|A0A024R8V0_HUMAN Septin 9, isoform CRA_a OS=Homo sapiens OX=9606 GN=SEPT9 PE=3 SV=1;sp|Q9UHD8|SEPT9_HUMAN Septin-9 OS=Homo sapiens OX=9606	24	16	16	15	13	11	13	11	13	10	29	63.665	568	105.47	23.8	20.2	2224300000	843620000	1380700000
D6RGI3;A0A384P5S0;D6RER5;Q9NVA2	D6RGI3;A0A384P5S0;D6RER5;Q9NVA2	Septin-11	SEPTIN11	tr|D6RGI3|D6RGI3_HUMAN Septin OS=Homo sapiens OX=9606 GN=SEPTIN11 PE=1 SV=1;tr|A0A384P5S0|A0A384P5S0_HUMAN Septin OS=Homo sapiens OX=9606 PE=2 SV=1;tr|D6RER5|D6RER5_HUMAN Septin OS=Homo sapiens OX=9606 GN=SEPTIN11 PE=1 SV=1;sp|Q9NVA2|SEP11_HUMAN Septin-11	4	1	1	1	1	1	1	1	1	1	3.1	49.005	425	6.1938	3.1	3.1	32965000	11340000	21625000
B5MCX3;Q15019;C9J2Q4;A0A384N6H6;C9IY94;C9IZU3;C9JQJ4;C9J938;C9JB25;B5MD47;C9JZI2;H7C310;H7C2Y0;A0A1B0GXJ2;C9JFT1;F8WB65	B5MCX3;Q15019;C9J2Q4;A0A384N6H6;C9IY94;C9IZU3;C9JQJ4;C9J938;C9JB25;B5MD47	Septin-2	SEPTIN2	tr|B5MCX3|B5MCX3_HUMAN Septin-2 OS=Homo sapiens OX=9606 GN=SEPTIN2 PE=1 SV=1;sp|Q15019|SEPT2_HUMAN Septin-2 OS=Homo sapiens OX=9606 GN=SEPTIN2 PE=1 SV=1;tr|C9J2Q4|C9J2Q4_HUMAN Septin-2 (Fragment) OS=Homo sapiens OX=9606 GN=SEPTIN2 PE=1 SV=1;tr|A0A384N6H6|A	16	7	7	7	2	7	2	7	2	7	29.3	36.94	321	61.068	8.4	29.3	517070000	59119000	457950000
B4DHI5;Q53GK8;Q13530;Q5H936	B4DHI5;Q53GK8;Q13530;Q5H936	Serine incorporator 3	SERINC3	tr|B4DHI5|B4DHI5_HUMAN cDNA FLJ51844, highly similar to Serine incorporator 3 OS=Homo sapiens OX=9606 PE=2 SV=1;tr|Q53GK8|Q53GK8_HUMAN Tumor differentially expressed protein 1 variant (Fragment) OS=Homo sapiens OX=9606 PE=2 SV=1;sp|Q13530|SERC3_HUMAN Serin	4	2	2	2	0	2	0	2	0	2	17	49.302	440	11.005	0	17	56549000	0	56549000
A0A024QYT5;P05121;B7ZAB0;B7Z4X6	A0A024QYT5;P05121;B7ZAB0;B7Z4X6	Plasminogen activator inhibitor 1	SERPINE1	tr|A0A024QYT5|A0A024QYT5_HUMAN Serpin peptidase inhibitor, clade E (Nexin, plasminogen activator inhibitor type 1), member 1, isoform CRA_b OS=Homo sapiens OX=9606 GN=SERPINE1 PE=3 SV=1;sp|P05121|PAI1_HUMAN Plasminogen activator inhibitor 1 OS=Homo sapiens	4	3	3	3	2	2	2	2	2	2	7.2	45.059	402	18.642	5	4.7	206700000	94835000	111870000
E9PKH2;E9PJH8;B4DN87;A8K259;A0A024R5K8;P50454	E9PKH2;E9PJH8;B4DN87;A8K259;A0A024R5K8;P50454	Serpin H1	SERPINH1	tr|E9PKH2|E9PKH2_HUMAN Collagen-binding protein OS=Homo sapiens OX=9606 GN=SERPINH1 PE=1 SV=1;tr|E9PJH8|E9PJH8_HUMAN Serpin H1 (Fragment) OS=Homo sapiens OX=9606 GN=SERPINH1 PE=1 SV=2;tr|B4DN87|B4DN87_HUMAN Collagen-binding protein OS=Homo sapiens OX=9606	6	2	2	2	1	2	1	2	1	2	11.9	23.092	201	14.123	5.5	11.9	98133000	31716000	66416000
B4DX42;B4DSE4;A0A024R588;A0A024R566;B4DJU4;A0A024R5D9;A0A024R572;Q15637	B4DX42;B4DSE4;A0A024R588;A0A024R566;B4DJU4;A0A024R5D9;A0A024R572;Q15637	Splicing factor 1	SF1	tr|B4DX42|B4DX42_HUMAN Splicing factor 1 OS=Homo sapiens OX=9606 PE=2 SV=1;tr|B4DSE4|B4DSE4_HUMAN Splicing factor 1 OS=Homo sapiens OX=9606 PE=2 SV=1;tr|A0A024R588|A0A024R588_HUMAN Splicing factor 1 OS=Homo sapiens OX=9606 GN=SF1 PE=3 SV=1;tr|A0A024R566|A0	8	3	3	1	3	1	3	1	1	1	8.1	46.42	433	21.814	8.1	2.3	269430000	158150000	111280000
F8WC19;A8K355;B4DGZ4;A0A494C1M2;A0JLT9;Q32Q20;A0PJH5;Q7Z497;O75533	F8WC19;A8K355;B4DGZ4;A0A494C1M2;A0JLT9;Q32Q20;A0PJH5;Q7Z497;O75533	Splicing factor 3B subunit 1	SF3B1	tr|F8WC19|F8WC19_HUMAN Splicing factor 3B subunit 1 OS=Homo sapiens OX=9606 GN=SF3B1 PE=1 SV=1;tr|A8K355|A8K355_HUMAN cDNA FLJ76385, highly similar to Homo sapiens splicing factor 3b, subunit 1, 155kDa (SF3B1), transcript variant 2, mRNA OS=Homo sapiens OX	9	1	1	1	1	0	1	0	1	0	27	3.9234	37	6.3983	27	0	0	0	0
Q13435;E9PPJ0;E9PJ04;H0YCG1;Q7Z3K9;E9PJT3;E9PIL8;H0YEX5	Q13435;E9PPJ0;E9PJ04;H0YCG1;Q7Z3K9	Splicing factor 3B subunit 2	SF3B2;DKFZp781L0540	sp|Q13435|SF3B2_HUMAN Splicing factor 3B subunit 2 OS=Homo sapiens OX=9606 GN=SF3B2 PE=1 SV=2;tr|E9PPJ0|E9PPJ0_HUMAN Splicing factor 3B subunit 2 OS=Homo sapiens OX=9606 GN=SF3B2 PE=1 SV=1;tr|E9PJ04|E9PJ04_HUMAN Splicing factor 3B subunit 2 (Fragment) OS=H	8	10	10	10	4	8	4	8	4	8	10.9	100.23	895	63.532	4.2	8.8	391740000	141550000	250190000
J3QRB2;J3QL37;A8K6V3;Q15393	J3QRB2;J3QL37;A8K6V3;Q15393	Splicing factor 3B subunit 3	SF3B3	tr|J3QRB2|J3QRB2_HUMAN Splicing factor 3B subunit 3 (Fragment) OS=Homo sapiens OX=9606 GN=SF3B3 PE=1 SV=1;tr|J3QL37|J3QL37_HUMAN Splicing factor 3B subunit 3 (Fragment) OS=Homo sapiens OX=9606 GN=SF3B3 PE=1 SV=8;tr|A8K6V3|A8K6V3_HUMAN cDNA FLJ78677, highly	4	1	1	1	1	0	1	0	1	0	35.5	3.4019	31	6.1175	35.5	0	0	0	0
Q9Y3B4	Q9Y3B4	Splicing factor 3B subunit 6	SF3B6	sp|Q9Y3B4|SF3B6_HUMAN Splicing factor 3B subunit 6 OS=Homo sapiens OX=9606 GN=SF3B6 PE=1 SV=1	1	2	2	2	0	2	0	2	0	2	20.8	14.585	125	13.693	0	20.8	48258000	0	48258000
H0Y3V8;H7BXL7;O95470	H0Y3V8;H7BXL7;O95470	Sphingosine-1-phosphate lyase 1	SGPL1	tr|H0Y3V8|H0Y3V8_HUMAN Sphingosine-1-phosphate lyase 1 (Fragment) OS=Homo sapiens OX=9606 GN=SGPL1 PE=1 SV=1;tr|H7BXL7|H7BXL7_HUMAN Sphingosine-1-phosphate lyase 1 (Fragment) OS=Homo sapiens OX=9606 GN=SGPL1 PE=1 SV=1;sp|O95470|SGPL1_HUMAN Sphingosine-1-ph	3	2	2	2	0	2	0	2	0	2	19.3	14.864	135	13.072	0	19.3	48613000	0	48613000
M0R2U6;M0QZF2;M0QYJ9;M0R2P6;B2R6W9;Q8TBC3	M0R2U6;M0QZF2;M0QYJ9;M0R2P6;B2R6W9;Q8TBC3	SH3KBP1-binding protein 1	SHKBP1	tr|M0R2U6|M0R2U6_HUMAN SH3KBP1-binding protein 1 OS=Homo sapiens OX=9606 GN=SHKBP1 PE=1 SV=1;tr|M0QZF2|M0QZF2_HUMAN SH3KBP1-binding protein 1 OS=Homo sapiens OX=9606 GN=SHKBP1 PE=1 SV=1;tr|M0QYJ9|M0QYJ9_HUMAN SH3KBP1-binding protein 1 OS=Homo sapiens OX=96	6	1	1	1	1	0	1	0	1	0	14.8	9.5127	88	12.574	14.8	0	26757000	26757000	0
D3DXC9;Q53ET7;P34896;B4DZB5;J3KRK5;J3KRZ5	D3DXC9;Q53ET7;P34896;B4DZB5;J3KRK5;J3KRZ5	Serine hydroxymethyltransferase;Serine hydroxymethyltransferase, cytosolic	SHMT1	tr|D3DXC9|D3DXC9_HUMAN Serine hydroxymethyltransferase OS=Homo sapiens OX=9606 GN=SHMT1 PE=3 SV=1;tr|Q53ET7|Q53ET7_HUMAN Serine hydroxymethyltransferase (Fragment) OS=Homo sapiens OX=9606 PE=2 SV=1;sp|P34896|GLYC_HUMAN Serine hydroxymethyltransferase, cyto	6	5	5	5	5	0	5	0	5	0	14.2	49.061	444	35.638	14.2	0	120280000	120280000	0
F5GYF8;B4DYX7;A7E2F9;A0A6Q8PH54;A0A6Q8PFQ0;B2RWP0;A6H8W6;Q9P2F8;O60292;O43166	F5GYF8;B4DYX7;A7E2F9;A0A6Q8PH54;A0A6Q8PFQ0;B2RWP0;A6H8W6;Q9P2F8;O60292;O43166	Signal-induced proliferation-associated 1-like protein 2;Signal-induced proliferation-associated 1-like protein 3;Signal-induced proliferation-associated 1-like protein 1	SIPA1L1;SIPA1L2;SIPA1L3	tr|F5GYF8|F5GYF8_HUMAN Signal-induced proliferation-associated 1-like protein 1 OS=Homo sapiens OX=9606 GN=SIPA1L1 PE=1 SV=1;tr|B4DYX7|B4DYX7_HUMAN cDNA FLJ58647, highly similar to Signal-induced proliferation-associated 1-likeprotein 1 OS=Homo sapiens OX=	10	1	1	1	0	1	0	1	0	1	0.8	139.48	1257	6.0674	0	0.8	24790000	0	24790000
H0YJN1;B7ZAZ2;B4DTY2;G3V439;G3V3U1;Q53FF7;O15304	H0YJN1;B7ZAZ2;B4DTY2;G3V439;G3V3U1;Q53FF7;O15304	Apoptosis regulatory protein Siva	SIVA1	tr|H0YJN1|H0YJN1_HUMAN Apoptosis regulatory protein Siva OS=Homo sapiens OX=9606 GN=SIVA1 PE=1 SV=2;tr|B7ZAZ2|B7ZAZ2_HUMAN Apoptosis regulatory protein Siva OS=Homo sapiens OX=9606 PE=2 SV=1;tr|B4DTY2|B4DTY2_HUMAN Apoptosis regulatory protein Siva OS=Homo	7	1	1	1	0	1	0	1	0	1	8.9	9.2798	90	6.2335	0	8.9	50318000	0	50318000
E5RJR5;P63208	E5RJR5;P63208	S-phase kinase-associated protein 1	SKP1	tr|E5RJR5|E5RJR5_HUMAN S-phase kinase-associated protein 1 OS=Homo sapiens OX=9606 GN=SKP1 PE=1 SV=1;sp|P63208|SKP1_HUMAN S-phase kinase-associated protein 1 OS=Homo sapiens OX=9606 GN=SKP1 PE=1 SV=2	2	1	1	1	1	1	1	1	1	1	7.4	18.72	163	12.32	7.4	7.4	71926000	12806000	59120000
I3L1P8;Q6IBH0;Q02978	I3L1P8;Q6IBH0;Q02978	Mitochondrial 2-oxoglutarate/malate carrier protein	SLC25A11	tr|I3L1P8|I3L1P8_HUMAN Mitochondrial 2-oxoglutarate/malate carrier protein (Fragment) OS=Homo sapiens OX=9606 GN=SLC25A11 PE=1 SV=1;tr|Q6IBH0|Q6IBH0_HUMAN SLC25A11 protein OS=Homo sapiens OX=9606 GN=SLC25A11 PE=2 SV=1;sp|Q02978|M2OM_HUMAN Mitochondrial 2-o	3	1	1	1	0	1	0	1	0	1	5.4	32.182	296	6.4669	0	5.4	35769000	0	35769000
K4DIB6;K4DIB3;K4DIB8;K4DIA8;E9PS95;A0A0D9SEI9;A0A0D9SFE1;A0A024RCA6;E9PJH7;Q9H936	K4DIB6;K4DIB3;K4DIB8;K4DIA8;E9PS95;A0A0D9SEI9;A0A0D9SFE1;A0A024RCA6;E9PJH7;Q9H936	Mitochondrial glutamate carrier 1	SLC25A22	tr|K4DIB6|K4DIB6_HUMAN Mitochondrial glutamate carrier 1 (Fragment) OS=Homo sapiens OX=9606 GN=SLC25A22 PE=1 SV=5;tr|K4DIB3|K4DIB3_HUMAN Mitochondrial glutamate carrier 1 (Fragment) OS=Homo sapiens OX=9606 GN=SLC25A22 PE=1 SV=5;tr|K4DIB8|K4DIB8_HUMAN Mitoc	10	1	1	1	1	1	1	1	1	1	8.3	16.696	156	6.2671	8.3	8.3	43927000	0	43927000
F8VVM2;Q8NCF7;Q53HC3;B2RE88;A0A024RBE8;A0A024RBH9;Q00325	F8VVM2;Q8NCF7;Q53HC3;B2RE88;A0A024RBE8;A0A024RBH9;Q00325	Phosphate carrier protein, mitochondrial	SLC25A3	tr|F8VVM2|F8VVM2_HUMAN Phosphate carrier protein, mitochondrial OS=Homo sapiens OX=9606 GN=SLC25A3 PE=1 SV=1;tr|Q8NCF7|Q8NCF7_HUMAN cDNA FLJ90278 fis, clone NT2RP1000325, highly similar to Phosphate carrier protein, mitochondrialprecursor OS=Homo sapiens O	7	1	1	1	0	1	0	1	0	1	3.7	36.161	324	6.0815	0	3.7	31974000	0	31974000
Q6NVC0;P05141;A0A0S2Z359;V9GYG0;Q6I9V5;A8K787;A0A0S2Z3H3;Q59EI9;P12236;P12235;Q9H0C2;O75961;Q59EP7	Q6NVC0;P05141;A0A0S2Z359;V9GYG0;Q6I9V5;A8K787;A0A0S2Z3H3;Q59EI9;P12236;P12235;Q9H0C2	ADP/ATP translocase 2;ADP/ATP translocase 2, N-terminally processed;ADP/ATP translocase 3;ADP/ATP translocase 3, N-terminally processed;ADP/ATP translocase 1;ADP/ATP translocase 4;ADP/ATP translocase 4, N-terminally processed	SLC25A5;SLC25A4;SLC25A6;SLC25A31	tr|Q6NVC0|Q6NVC0_HUMAN ADP/ATP translocase (Fragment) OS=Homo sapiens OX=9606 GN=SLC25A5 PE=2 SV=1;sp|P05141|ADT2_HUMAN ADP/ATP translocase 2 OS=Homo sapiens OX=9606 GN=SLC25A5 PE=1 SV=7;tr|A0A0S2Z359|A0A0S2Z359_HUMAN ADP/ATP translocase (Fragment) OS=Homo	13	3	3	3	3	2	3	2	3	2	9	35.293	323	19.742	9	6.5	280660000	21180000	259480000
B7ZAX9;B4DZC0;O60264;Q4W5G3;Q4W5H1	B7ZAX9;B4DZC0;O60264;Q4W5G3;Q4W5H1	SWI/SNF-related matrix-associated actin-dependent regulator of chromatin subfamily A member 5	SMARCA5	tr|B7ZAX9|B7ZAX9_HUMAN cDNA, FLJ79343, highly similar to SWI/SNF-related matrix-associated actin-dependent regulator of chromatin subfamily A member 5 OS=Homo sapiens OX=9606 PE=2 SV=1;tr|B4DZC0|B4DZC0_HUMAN cDNA FLJ51771, highly similar to SWI/SNF-related	5	2	2	2	2	0	2	0	2	0	2.6	116.77	995	11.677	2.6	0	29510000	29510000	0
A0A2R8Y765;J3QKS7;A0A2R8Y7U4;A0A2U3TZQ7;A0A2R8Y7I9;A0A2R8Y4T4;A0A2R8YES3;A0A2R8Y855;B4DGM3;A0A024R1S7;Q969G3;J3KT85;A0A2R8YD78;C0IMW8;J3QR61	A0A2R8Y765;J3QKS7;A0A2R8Y7U4;A0A2U3TZQ7;A0A2R8Y7I9;A0A2R8Y4T4;A0A2R8YES3;A0A2R8Y855;B4DGM3;A0A024R1S7;Q969G3;J3KT85;A0A2R8YD78;C0IMW8;J3QR61	SWI/SNF-related matrix-associated actin-dependent regulator of chromatin subfamily E member 1	SMARCE1	tr|A0A2R8Y765|A0A2R8Y765_HUMAN SWI/SNF-related matrix-associated actin-dependent regulator of chromatin subfamily E member 1 OS=Homo sapiens OX=9606 GN=SMARCE1 PE=1 SV=1;tr|J3QKS7|J3QKS7_HUMAN SWI/SNF-related matrix-associated actin-dependent regulator of	15	2	2	2	2	0	2	0	2	0	8.3	32.319	277	11.632	8.3	0	6643700	6643700	0
G8JLG1;A0A384MR33;Q14683;Q6MZR8;Q6P2R1;A0A6Q8PHC3;A8K7A6;B7Z709;V9GY57;Q68EN4	G8JLG1;A0A384MR33;Q14683;Q6MZR8;Q6P2R1;A0A6Q8PHC3;A8K7A6	Structural maintenance of chromosomes protein;Structural maintenance of chromosomes protein 1A	SMC1A;DKFZp686L19178	tr|G8JLG1|G8JLG1_HUMAN Structural maintenance of chromosomes protein OS=Homo sapiens OX=9606 GN=SMC1A PE=1 SV=2;tr|A0A384MR33|A0A384MR33_HUMAN Structural maintenance of chromosomes protein OS=Homo sapiens OX=9606 GN=SMC1L1 PE=2 SV=1;sp|Q14683|SMC1A_HUMAN S	10	8	8	8	5	3	5	3	5	3	6.3	140.86	1211	49.296	3.9	2.4	146840000	102680000	44156000
B7ZLZ7;B3KMB1;A8K984;A0A024R158;O95347;B3KM27;Q05BV1;Q2KQ72;A0A0C4DGE5;A0JLM9;Q6IPS5;Q5T821;Q7Z2X1;Q6P712;Q05D74;Q32Q15;Q13497	B7ZLZ7;B3KMB1;A8K984;A0A024R158;O95347;B3KM27;Q05BV1	Structural maintenance of chromosomes protein;Structural maintenance of chromosomes protein 2	SMC2;SMC2L1	tr|B7ZLZ7|B7ZLZ7_HUMAN Structural maintenance of chromosomes protein OS=Homo sapiens OX=9606 GN=SMC2 PE=2 SV=1;tr|B3KMB1|B3KMB1_HUMAN Structural maintenance of chromosomes protein OS=Homo sapiens OX=9606 PE=2 SV=1;tr|A8K984|A8K984_HUMAN Structural maintena	17	16	16	16	6	16	6	16	6	16	13.5	135.7	1197	114.32	5.5	13.5	1062200000	72124000	990060000
Q86VX4;B0AZQ4;Q9UQE7	Q86VX4;B0AZQ4;Q9UQE7	Structural maintenance of chromosomes protein;Structural maintenance of chromosomes protein 3	SMC3	tr|Q86VX4|Q86VX4_HUMAN Structural maintenance of chromosomes protein OS=Homo sapiens OX=9606 GN=SMC3 PE=2 SV=1;tr|B0AZQ4|B0AZQ4_HUMAN Structural maintenance of chromosomes protein OS=Homo sapiens OX=9606 PE=2 SV=1;sp|Q9UQE7|SMC3_HUMAN Structural maintenanc	3	10	10	10	6	8	6	8	6	8	9.2	141.51	1217	60.006	5.1	7.6	374050000	136320000	237730000
E9PD53;B3KXX5;Q9NTJ3;B3KVJ5;C9JVD8;C9J578;C9J9E4;Q6P169;C9JR83;Q6NSG3;Q58F29	E9PD53;B3KXX5;Q9NTJ3;B3KVJ5	Structural maintenance of chromosomes protein;Structural maintenance of chromosomes protein 4	SMC4	tr|E9PD53|E9PD53_HUMAN Structural maintenance of chromosomes protein OS=Homo sapiens OX=9606 GN=SMC4 PE=1 SV=1;tr|B3KXX5|B3KXX5_HUMAN Structural maintenance of chromosomes protein OS=Homo sapiens OX=9606 PE=2 SV=1;sp|Q9NTJ3|SMC4_HUMAN Structural maintenanc	11	18	18	18	7	15	7	15	7	15	14.4	144.45	1263	122.79	5.5	12.4	1223400000	195770000	1027600000
E9PD50;Q92540;B1ALB4;Q96N31;B4DLY0;Q8NB69;Q6TV06;D6RAD0;E9PEK3	E9PD50;Q92540;B1ALB4;Q96N31;B4DLY0;Q8NB69;Q6TV06	Protein SMG7	SMG7;SGA56M	tr|E9PD50|E9PD50_HUMAN Protein SMG7 OS=Homo sapiens OX=9606 GN=SMG7 PE=1 SV=1;sp|Q92540|SMG7_HUMAN Protein SMG7 OS=Homo sapiens OX=9606 GN=SMG7 PE=1 SV=2;tr|B1ALB4|B1ALB4_HUMAN Protein SMG7 (Fragment) OS=Homo sapiens OX=9606 GN=SMG7 PE=1 SV=8;tr|Q96N31|Q96	9	5	5	5	2	4	2	4	2	4	4.7	130.86	1170	34.793	1.8	3.8	212190000	26270000	185920000
B4DT59;B4DEL1;A0A096LNK9;B4DVY5;B3KUD6;B3KY41;B4E229;B4DI56;A0A087WVP4;A0A087X1R1;P53814	B4DT59;B4DEL1;A0A096LNK9;B4DVY5;B3KUD6;B3KY41;B4E229;B4DI56;A0A087WVP4;A0A087X1R1;P53814	Smoothelin	SMTN	tr|B4DT59|B4DT59_HUMAN cDNA FLJ52747, highly similar to Smoothelin OS=Homo sapiens OX=9606 PE=2 SV=1;tr|B4DEL1|B4DEL1_HUMAN cDNA FLJ59480, highly similar to Smoothelin OS=Homo sapiens OX=9606 PE=2 SV=1;tr|A0A096LNK9|A0A096LNK9_HUMAN Smoothelin (Fragment) O	11	2	2	2	0	2	0	2	0	2	7.5	32.456	293	12.829	0	7.5	58917000	0	58917000
A0A494C1A5;A4FU77;O75643;Q9H8B9	A0A494C1A5;A4FU77;O75643;Q9H8B9	U5 small nuclear ribonucleoprotein 200 kDa helicase	SNRNP200	tr|A0A494C1A5|A0A494C1A5_HUMAN U5 small nuclear ribonucleoprotein 200 kDa helicase (Fragment) OS=Homo sapiens OX=9606 GN=SNRNP200 PE=1 SV=1;tr|A4FU77|A4FU77_HUMAN SNRNP200 protein (Fragment) OS=Homo sapiens OX=9606 GN=SNRNP200 PE=2 SV=1;sp|O75643|U520_HUMA	4	2	2	2	2	0	2	0	2	0	1.4	157.65	1375	11.785	1.4	0	3181300	3181300	0
A8KAQ5;A0A024QZD5;P08621;B3KPV0	A8KAQ5;A0A024QZD5;P08621;B3KPV0	U1 small nuclear ribonucleoprotein 70 kDa	SNRP70;SNRNP70	tr|A8KAQ5|A8KAQ5_HUMAN U1 small nuclear ribonucleoprotein 70 kDa OS=Homo sapiens OX=9606 PE=2 SV=1;tr|A0A024QZD5|A0A024QZD5_HUMAN U1 small nuclear ribonucleoprotein 70 kDa OS=Homo sapiens OX=9606 GN=SNRP70 PE=4 SV=1;sp|P08621|RU17_HUMAN U1 small nuclear ri	4	3	3	3	3	2	3	2	3	2	6.4	51.495	437	18.27	6.4	4.6	145300000	74421000	70875000
H0YLR3;H0YMA0;Q53G61;Q53G21;P09661	H0YLR3;H0YMA0;Q53G61;Q53G21;P09661	U2 small nuclear ribonucleoprotein A	SNRPA1	tr|H0YLR3|H0YLR3_HUMAN U2 small nuclear ribonucleoprotein A (Fragment) OS=Homo sapiens OX=9606 GN=SNRPA1 PE=1 SV=1;tr|H0YMA0|H0YMA0_HUMAN U2 small nuclear ribonucleoprotein A (Fragment) OS=Homo sapiens OX=9606 GN=SNRPA1 PE=1 SV=1;tr|Q53G61|Q53G61_HUMAN S	5	1	1	1	1	0	1	0	1	0	15.7	9.4775	89	6.2164	15.7	0	11469000	11469000	0
B5BTZ8;P08579	B5BTZ8;P08579	U2 small nuclear ribonucleoprotein B	SNRPB2	tr|B5BTZ8|B5BTZ8_HUMAN Small nuclear ribonucleoprotein polypeptide B OS=Homo sapiens OX=9606 GN=SNRPB2 PE=2 SV=1;sp|P08579|RU2B_HUMAN U2 small nuclear ribonucleoprotein B OS=Homo sapiens OX=9606 GN=SNRPB2 PE=1 SV=1	2	1	1	1	1	1	1	1	1	1	4.9	25.458	225	6.729	4.9	4.9	94357000	54939000	39418000
Q5TAL4;Q53G33;A0A0A0MRR7;P09234;Q5TAL2	Q5TAL4;Q53G33;A0A0A0MRR7;P09234	U1 small nuclear ribonucleoprotein C	SNRPC	tr|Q5TAL4|Q5TAL4_HUMAN U1 small nuclear ribonucleoprotein C OS=Homo sapiens OX=9606 GN=SNRPC PE=1 SV=1;tr|Q53G33|Q53G33_HUMAN Small nuclear ribonucleoprotein polypeptide C variant (Fragment) OS=Homo sapiens OX=9606 PE=2 SV=1;tr|A0A0A0MRR7|A0A0A0MRR7_HUMAN	5	3	3	3	3	3	3	3	3	3	24.5	17.394	159	23.9	24.5	24.5	1130400000	490440000	639930000
J3QLI9;Q7Z5A3;P62314	J3QLI9;Q7Z5A3;P62314	Small nuclear ribonucleoprotein Sm D1	SNRPD1	tr|J3QLI9|J3QLI9_HUMAN Small nuclear ribonucleoprotein Sm D1 OS=Homo sapiens OX=9606 GN=SNRPD1 PE=1 SV=1;tr|Q7Z5A3|Q7Z5A3_HUMAN Small nuclear ribonucleoprotein Sm D1 OS=Homo sapiens OX=9606 GN=SNRPD1 PE=2 SV=1;sp|P62314|SMD1_HUMAN Small nuclear ribonucleop	3	1	1	1	0	1	0	1	0	1	14.7	8.3926	75	5.9451	0	14.7	13410000	0	13410000
K7ERG4;P62316	K7ERG4;P62316	Small nuclear ribonucleoprotein Sm D2	SNRPD2	tr|K7ERG4|K7ERG4_HUMAN Small nuclear ribonucleoprotein Sm D2 OS=Homo sapiens OX=9606 GN=SNRPD2 PE=1 SV=1;sp|P62316|SMD2_HUMAN Small nuclear ribonucleoprotein Sm D2 OS=Homo sapiens OX=9606 GN=SNRPD2 PE=1 SV=1	2	1	1	1	1	1	1	1	1	1	12.8	8.7769	78	13.966	12.8	12.8	38457000	38457000	0
H3BT13;P62318	H3BT13;P62318	Small nuclear ribonucleoprotein Sm D3	SNRPD3	tr|H3BT13|H3BT13_HUMAN Small nuclear ribonucleoprotein Sm D3 OS=Homo sapiens OX=9606 GN=SNRPD3 PE=1 SV=1;sp|P62318|SMD3_HUMAN Small nuclear ribonucleoprotein Sm D3 OS=Homo sapiens OX=9606 GN=SNRPD3 PE=1 SV=1	2	1	1	1	1	1	1	1	1	1	33.9	6.9058	62	7.5244	33.9	33.9	53092000	19913000	33179000
P62306	P62306	Small nuclear ribonucleoprotein F	SNRPF	sp|P62306|RUXF_HUMAN Small nuclear ribonucleoprotein F OS=Homo sapiens OX=9606 GN=SNRPF PE=1 SV=1	1	1	1	1	0	1	0	1	0	1	15.1	9.7251	86	5.9307	0	15.1	17229000	0	17229000
Q49AN9;F5H013;P62308;A8MWD9	Q49AN9;F5H013;P62308;A8MWD9	Small nuclear ribonucleoprotein G;Putative small nuclear ribonucleoprotein G-like protein 15	SNRPG;SNRPGP15	tr|Q49AN9|Q49AN9_HUMAN Small nuclear ribonucleoprotein G OS=Homo sapiens OX=9606 GN=SNRPG PE=1 SV=1;tr|F5H013|F5H013_HUMAN Small nuclear ribonucleoprotein G OS=Homo sapiens OX=9606 GN=SNRPG PE=1 SV=1;sp|P62308|RUXG_HUMAN Small nuclear ribonucleoprotein G O	4	1	1	1	1	1	1	1	1	1	18.8	7.1013	64	7.3995	18.8	18.8	25665000	11027000	14638000
Q6I9S2;Q13573;Q9ULA6;G3V4X8;B7Z9X2;B4DY36;A0A024R6E3;G3V3A4;B4DEG7;G3V5R3;Q0D2M5;Q6P151	Q6I9S2;Q13573;Q9ULA6;G3V4X8;B7Z9X2;B4DY36;A0A024R6E3;G3V3A4;B4DEG7	SNW domain-containing protein 1	SNW1	tr|Q6I9S2|Q6I9S2_HUMAN SNW domain-containing protein 1 OS=Homo sapiens OX=9606 GN=SNW1 PE=2 SV=1;sp|Q13573|SNW1_HUMAN SNW domain-containing protein 1 OS=Homo sapiens OX=9606 GN=SNW1 PE=1 SV=1;tr|Q9ULA6|Q9ULA6_HUMAN SNW domain-containing protein 1 (Fragment	12	3	3	3	0	3	0	3	0	3	5.8	61.449	536	19.169	0	5.8	50782000	0	50782000
P18583;D3DSF7;Q3SWV4;A0JLP4;Q6ZRV7;J3QSZ5;B3KRA1;H7C1M2	P18583;D3DSF7	Protein SON	SON	sp|P18583|SON_HUMAN Protein SON OS=Homo sapiens OX=9606 GN=SON PE=1 SV=4;tr|D3DSF7|D3DSF7_HUMAN SON DNA binding protein, isoform CRA_b OS=Homo sapiens OX=9606 GN=SON PE=4 SV=1	8	4	4	4	3	1	3	1	3	1	2.1	263.83	2426	28.418	1.4	0.7	61593000	53863000	7730200
F8VV67;A0A024RAY8;Q8TDD2	F8VV67;A0A024RAY8;Q8TDD2	Transcription factor Sp7	SP7	tr|F8VV67|F8VV67_HUMAN Transcription factor Sp7 (Fragment) OS=Homo sapiens OX=9606 GN=SP7 PE=4 SV=1;tr|A0A024RAY8|A0A024RAY8_HUMAN Sp7 transcription factor, isoform CRA_a OS=Homo sapiens OX=9606 GN=SP7 PE=4 SV=1;sp|Q8TDD2|SP7_HUMAN Transcription factor Sp7	3	1	1	1	0	1	0	1	0	1	4.1	27.034	269	5.988	0	4.1	1780800000	0	1780800000
O60271;D6RHI8	O60271	C-Jun-amino-terminal kinase-interacting protein 4	SPAG9	sp|O60271|JIP4_HUMAN C-Jun-amino-terminal kinase-interacting protein 4 OS=Homo sapiens OX=9606 GN=SPAG9 PE=1 SV=4	2	23	23	1	0	23	0	23	0	1	24.6	146.2	1321	253.31	0	24.6	2085600000	0	2085600000
B4DXT5;B3KML8;B3KMI3;A8K6Q9;A0A024RDV9;Q8N0X7	B4DXT5;B3KML8;B3KMI3;A8K6Q9;A0A024RDV9;Q8N0X7	Spartin	SPG20	tr|B4DXT5|B4DXT5_HUMAN cDNA FLJ53483, highly similar to Spartin OS=Homo sapiens OX=9606 PE=2 SV=1;tr|B3KML8|B3KML8_HUMAN cDNA FLJ11345 fis, clone PLACE1010877, highly similar to Spartin OS=Homo sapiens OX=9606 PE=2 SV=1;tr|B3KMI3|B3KMI3_HUMAN Spastic parap	6	1	1	1	0	1	0	1	0	1	3.3	39.495	363	6.8575	0	3.3	10200000	0	10200000
Q56A73	Q56A73	Spindlin-4	SPIN4	sp|Q56A73|SPIN4_HUMAN Spindlin-4 OS=Homo sapiens OX=9606 GN=SPIN4 PE=1 SV=1	1	1	1	1	0	1	0	1	0	1	3.2	28.66	249	6.2335	0	3.2	56996000	0	56996000
A0A384P5S9;A0A024R889;A0A0D9SF54;A0A0D9SGF6;Q13813;B4DGT1;B4DTV8;Q9UG16	A0A384P5S9;A0A024R889;A0A0D9SF54;A0A0D9SGF6;Q13813;B4DGT1;B4DTV8;Q9UG16	Spectrin alpha chain, non-erythrocytic 1	SPTAN1;DKFZp564P0562	tr|A0A384P5S9|A0A384P5S9_HUMAN Epididymis secretory sperm binding protein OS=Homo sapiens OX=9606 PE=2 SV=1;tr|A0A024R889|A0A024R889_HUMAN Spectrin, alpha, non-erythrocytic 1 (Alpha-fodrin), isoform CRA_g OS=Homo sapiens OX=9606 GN=SPTAN1 PE=3 SV=1;tr|A0A0	8	8	8	8	6	3	6	3	6	3	3.5	282.28	2452	53.33	2.8	1.1	178280000	128660000	49623000
D6W5C0;K9MS24;B2ZZ89;A0A087WUZ3;Q01082;B4DIF8	D6W5C0;K9MS24;B2ZZ89;A0A087WUZ3;Q01082;B4DIF8	Spectrin beta chain, non-erythrocytic 1	SPTBN1	tr|D6W5C0|D6W5C0_HUMAN Spectrin beta chain OS=Homo sapiens OX=9606 GN=SPTBN1 PE=3 SV=1;tr|K9MS24|K9MS24_HUMAN Spectrin beta chain OS=Homo sapiens OX=9606 GN=SPTBN1 PE=2 SV=1;tr|B2ZZ89|B2ZZ89_HUMAN Spectrin beta chain OS=Homo sapiens OX=9606 GN=SPTBN1 PE=2	6	3	3	3	2	1	2	1	2	1	1.4	264.44	2278	19.463	1	0.4	56364000	41714000	14650000
Q13501;E7EMC7;E3W990;B4DE82;B4E3V2;E3WH17;D6RBF1;C9J6J8;C9JRJ8;E9PFW8;Q13502	Q13501;E7EMC7;E3W990;B4DE82;B4E3V2;E3WH17	Sequestosome-1;Tyrosine-protein kinase receptor	SQSTM1;SQSTM1-ALK	sp|Q13501|SQSTM_HUMAN Sequestosome-1 OS=Homo sapiens OX=9606 GN=SQSTM1 PE=1 SV=1;tr|E7EMC7|E7EMC7_HUMAN Sequestosome-1 OS=Homo sapiens OX=9606 GN=SQSTM1 PE=1 SV=1;tr|E3W990|E3W990_HUMAN Sequestosome-1 (Fragment) OS=Homo sapiens OX=9606 GN=SQSTM1 PE=1 SV=1;	11	4	4	4	2	2	2	2	2	2	11.6	47.687	440	37.368	5	6.6	128980000	42914000	86069000
O15302;Q86X80;A0PJJ5;Q0D2M6;V9HWK0;Q71V07;O76094	O15302;Q86X80;A0PJJ5;Q0D2M6;V9HWK0;Q71V07;O76094	Signal recognition particle subunit SRP72	SRP72;HEL103	tr|O15302|O15302_HUMAN CaM kinase II isoform OS=Homo sapiens OX=9606 PE=2 SV=1;tr|Q86X80|Q86X80_HUMAN SRP72 protein (Fragment) OS=Homo sapiens OX=9606 GN=SRP72 PE=2 SV=1;tr|A0PJJ5|A0PJJ5_HUMAN SRP72 protein (Fragment) OS=Homo sapiens OX=9606 GN=SRP72 PE=2	7	1	1	1	0	1	0	1	0	1	6.7	26.65	239	6.5932	0	6.7	93932000	0	93932000
Q8WVW9;P49458	Q8WVW9;P49458	Signal recognition particle 9 kDa protein	SRP9	tr|Q8WVW9|Q8WVW9_HUMAN Similar to signal recognition particle 9kD (Fragment) OS=Homo sapiens OX=9606 PE=2 SV=1;sp|P49458|SRP09_HUMAN Signal recognition particle 9 kDa protein OS=Homo sapiens OX=9606 GN=SRP9 PE=1 SV=2	2	1	1	1	0	1	0	1	0	1	24.4	5.2561	45	6.1516	0	24.4	0	0	0
Q6IAX9;P08240;A0A024R3M0	Q6IAX9;P08240;A0A024R3M0	Signal recognition particle receptor subunit alpha	SRPR	tr|Q6IAX9|Q6IAX9_HUMAN SRPR protein OS=Homo sapiens OX=9606 GN=SRPR PE=2 SV=1;sp|P08240|SRPRA_HUMAN Signal recognition particle receptor subunit alpha OS=Homo sapiens OX=9606 GN=SRPRA PE=1 SV=2;tr|A0A024R3M0|A0A024R3M0_HUMAN Signal recognition particle rec	3	2	2	2	0	2	0	2	0	2	3.3	69.893	638	11.051	0	3.3	60332000	0	60332000
Q549N5;Q9Y5M8;C9J5Z8;H7C4H2;A0A3S6RIY5	Q549N5;Q9Y5M8	Signal recognition particle receptor subunit beta	SRPRB	tr|Q549N5|Q549N5_HUMAN Signal recognition particle receptor subunit beta OS=Homo sapiens OX=9606 GN=SRPRB PE=2 SV=1;sp|Q9Y5M8|SRPRB_HUMAN Signal recognition particle receptor subunit beta OS=Homo sapiens OX=9606 GN=SRPRB PE=1 SV=3	5	3	3	3	0	3	0	3	0	3	11.8	29.702	271	20.583	0	11.8	85934000	0	85934000
A0A0B4J1Z1;B4DEK2;C9JAB2;Q16629;Q8NB80;F8WEA1	A0A0B4J1Z1;B4DEK2;C9JAB2;Q16629;Q8NB80;F8WEA1	Serine/arginine-rich splicing factor 7	SRSF7	tr|A0A0B4J1Z1|A0A0B4J1Z1_HUMAN Serine/arginine-rich-splicing factor 7 OS=Homo sapiens OX=9606 GN=SRSF7 PE=1 SV=1;tr|B4DEK2|B4DEK2_HUMAN cDNA FLJ59182, highly similar to Splicing factor, arginine/serine-rich 7 OS=Homo sapiens OX=9606 PE=2 SV=1;tr|C9JAB2|C9J	6	4	4	3	1	4	1	4	0	3	31.4	15.763	137	28.149	10.2	31.4	217390000	31948000	185450000
B4DSR7;O75177	B4DSR7;O75177	Calcium-responsive transactivator	SS18L1	tr|B4DSR7|B4DSR7_HUMAN cDNA FLJ58470, highly similar to SS18-like protein 1 OS=Homo sapiens OX=9606 PE=2 SV=1;sp|O75177|CREST_HUMAN Calcium-responsive transactivator OS=Homo sapiens OX=9606 GN=SS18L1 PE=1 SV=2	2	1	1	1	0	1	0	1	0	1	3.1	45.29	416	6.4975	0	3.1	13560000	0	13560000
Q567R6;A4D1U3;Q04837;A0A0G2JLD8;E7EUY5;B7Z268;C9K0U8	Q567R6;A4D1U3;Q04837;A0A0G2JLD8;E7EUY5;B7Z268;C9K0U8	Single-stranded DNA-binding protein;Single-stranded DNA-binding protein, mitochondrial	SSBP1	tr|Q567R6|Q567R6_HUMAN Single-stranded DNA-binding protein, mitochondrial OS=Homo sapiens OX=9606 GN=SSBP1 PE=2 SV=1;tr|A4D1U3|A4D1U3_HUMAN Single-stranded DNA-binding protein, mitochondrial OS=Homo sapiens OX=9606 GN=SSBP1 PE=2 SV=1;sp|Q04837|SSBP_HUMAN S	7	5	5	5	4	4	4	4	4	4	37.8	17.359	148	59.619	33.8	32.4	3136000000	1176900000	1959200000
A0A024R4Z6;Q08945;E9PMD4	A0A024R4Z6;Q08945	FACT complex subunit SSRP1	SSRP1	tr|A0A024R4Z6|A0A024R4Z6_HUMAN FACT complex subunit SSRP1 OS=Homo sapiens OX=9606 GN=SSRP1 PE=3 SV=1;sp|Q08945|SSRP1_HUMAN FACT complex subunit SSRP1 OS=Homo sapiens OX=9606 GN=SSRP1 PE=1 SV=1	3	5	5	5	4	2	4	2	4	2	8.9	81.074	709	36.919	7.3	3.1	123290000	79542000	43749000
A0A087X1A5;Q5JW30;A8K622;Q59F99;O95793;B3KRE0;Q6PJX3;Q5JW28;B4DPJ9;F6UDC6	A0A087X1A5;Q5JW30;A8K622;Q59F99;O95793;B3KRE0	Double-stranded RNA-binding protein Staufen homolog 1	STAU1	tr|A0A087X1A5|A0A087X1A5_HUMAN Double-stranded RNA-binding protein Staufen homolog 1 OS=Homo sapiens OX=9606 GN=STAU1 PE=1 SV=1;tr|Q5JW30|Q5JW30_HUMAN Double-stranded RNA-binding protein Staufen homolog 1 OS=Homo sapiens OX=9606 GN=STAU1 PE=1 SV=1;tr|A8K62	10	11	11	10	2	11	2	11	2	10	23.1	54.945	493	69.43	3.9	23.1	863490000	31595000	831900000
E5RJN7;E7EVI1;B7Z1P6;Q2TBD5;A8K276;Q4LE57;E7EPX0;E7EVJ4;A0A024R7X7;Q9NUL3;E5RJ67;E5RFK1	E5RJN7;E7EVI1;B7Z1P6;Q2TBD5;A8K276;Q4LE57;E7EPX0;E7EVJ4;A0A024R7X7;Q9NUL3	Double-stranded RNA-binding protein Staufen homolog 2	STAU2;STAU2 variant protein	tr|E5RJN7|E5RJN7_HUMAN Double-stranded RNA-binding protein Staufen homolog 2 (Fragment) OS=Homo sapiens OX=9606 GN=STAU2 PE=1 SV=1;tr|E7EVI1|E7EVI1_HUMAN Double-stranded RNA-binding protein Staufen homolog 2 OS=Homo sapiens OX=9606 GN=STAU2 PE=1 SV=1;tr|B7	12	4	3	3	0	4	0	3	0	3	15.3	34.861	320	19.608	0	15.3	71916000	0	71916000
H7C5K2;H7C5C6;H7C5A5;A0A1X7SBY3;H0Y860;B3KUB5;Q9P246	H7C5K2;H7C5C6;H7C5A5;A0A1X7SBY3;H0Y860;B3KUB5;Q9P246	Stromal interaction molecule 2	STIM2	tr|H7C5K2|H7C5K2_HUMAN Stromal interaction molecule 2 (Fragment) OS=Homo sapiens OX=9606 GN=STIM2 PE=1 SV=1;tr|H7C5C6|H7C5C6_HUMAN Stromal interaction molecule 2 OS=Homo sapiens OX=9606 GN=STIM2 PE=1 SV=2;tr|H7C5A5|H7C5A5_HUMAN Stromal interaction molecule	7	3	3	3	0	3	0	3	0	3	8.6	39.609	347	17.577	0	8.6	76161000	0	76161000
Q6IAL5;B2R8A1;A8K4W7;P53597;A0A494C0D1;B7Z438	Q6IAL5;B2R8A1;A8K4W7;P53597;A0A494C0D1;B7Z438	Succinyl-CoA ligase [ADP/GDP-forming] subunit alpha, mitochondrial	SUCLG1	tr|Q6IAL5|Q6IAL5_HUMAN Succinate--CoA ligase [ADP/GDP-forming] subunit alpha, mitochondrial OS=Homo sapiens OX=9606 GN=SUCLG1 PE=2 SV=1;tr|B2R8A1|B2R8A1_HUMAN Succinate--CoA ligase [ADP/GDP-forming] subunit alpha, mitochondrial OS=Homo sapiens OX=9606 GN=S	6	2	2	2	0	2	0	2	0	2	6.3	35.047	333	11.992	0	6.3	310700000	0	310700000
A0A024R8S3;A8MUA9;A8MU27;Q6EEV6;P61956;P55854	A0A024R8S3;A8MUA9;A8MU27;Q6EEV6;P61956;P55854	Small ubiquitin-related modifier;Small ubiquitin-related modifier 4;Small ubiquitin-related modifier 2;Small ubiquitin-related modifier 3	SUMO2;SUMO3;SUMO4	tr|A0A024R8S3|A0A024R8S3_HUMAN Small ubiquitin-related modifier OS=Homo sapiens OX=9606 GN=SUMO2 PE=3 SV=1;tr|A8MUA9|A8MUA9_HUMAN SMT3 suppressor of mif two 3 homolog 3 (Yeast), isoform CRA_d OS=Homo sapiens OX=9606 GN=SUMO3 PE=1 SV=1;tr|A8MU27|A8MU27_HUMA	6	1	1	1	0	1	0	1	0	1	12.6	10.871	95	6.414	0	12.6	86479000	0	86479000
H0Y6N5;H0Y742;A7MCZ7;E9PHI4;A0A146IHP0;A4D2Q0;O94901;H7C2K3;B4E278;Q5S4N2	H0Y6N5;H0Y742;A7MCZ7;E9PHI4;A0A146IHP0;A4D2Q0;O94901;H7C2K3;B4E278	SUN domain-containing protein 1	SUN1;UNC84A	tr|H0Y6N5|H0Y6N5_HUMAN SUN domain-containing protein 1 (Fragment) OS=Homo sapiens OX=9606 GN=SUN1 PE=1 SV=1;tr|H0Y742|H0Y742_HUMAN SUN domain-containing protein 1 (Fragment) OS=Homo sapiens OX=9606 GN=SUN1 PE=1 SV=1;tr|A7MCZ7|A7MCZ7_HUMAN UNC84A protein OS	10	4	4	4	4	0	4	0	4	0	6.8	70.932	634	25.411	6.8	0	98240000	98240000	0
Q9Y5B9;Q0VGA3	Q9Y5B9	FACT complex subunit SPT16	SUPT16H	sp|Q9Y5B9|SP16H_HUMAN FACT complex subunit SPT16 OS=Homo sapiens OX=9606 GN=SUPT16H PE=1 SV=1	2	6	6	6	6	4	6	4	6	4	6.4	119.91	1047	49.844	6.4	3.9	274590000	158160000	116430000
Q05CK9;Q59GL1;A0A7I2V4Z0;A0A7I2YQN2;B2R8Z8;O60506;A0A7I2V5Q6;A0A7I2V346;F6UXX1;B7Z645;A0A7I2V2F2;A0A7I2V309;A0A7I2V4J0;A0A7I2YQV8;A0A6Q8PEX7;A0A7I2V2F0;B7Z213	Q05CK9;Q59GL1;A0A7I2V4Z0;A0A7I2YQN2;B2R8Z8;O60506;A0A7I2V5Q6;A0A7I2V346;F6UXX1;B7Z645;A0A7I2V2F2;A0A7I2V309;A0A7I2V4J0;A0A7I2YQV8	Heterogeneous nuclear ribonucleoprotein Q	SYNCRIP	tr|Q05CK9|Q05CK9_HUMAN SYNCRIP protein (Fragment) OS=Homo sapiens OX=9606 GN=SYNCRIP PE=2 SV=1;tr|Q59GL1|Q59GL1_HUMAN Synaptotagmin binding, cytoplasmic RNA interacting protein variant (Fragment) OS=Homo sapiens OX=9606 PE=2 SV=1;tr|A0A7I2V4Z0|A0A7I2V4Z0_H	17	6	6	4	1	5	1	5	0	4	15.7	50.65	453	48.532	1.8	13.9	232060000	65757000	166300000
B4DIR9;Q9NYJ8;A0A1B0GV57;U3KQR0	B4DIR9;Q9NYJ8;A0A1B0GV57	TGF-beta-activated kinase 1 and MAP3K7-binding protein 2	TAB2	tr|B4DIR9|B4DIR9_HUMAN cDNA FLJ57993, highly similar to Mitogen-activated protein kinase kinase kinase7-interacting protein 2 OS=Homo sapiens OX=9606 PE=2 SV=1;sp|Q9NYJ8|TAB2_HUMAN TGF-beta-activated kinase 1 and MAP3K7-binding protein 2 OS=Homo sapiens OX	4	6	6	6	3	6	3	6	3	6	11.5	72.804	661	87.402	5.6	11.5	459910000	71671000	388240000
Q92804;B4E312;A0A075B7D9;A0A075B7F4;Q70T18;Q59H57;B4DR70;A8K4H1;Q8TBR3;Q6IBQ5;H3BPE7;Q13344;P35637;A0A075B7C1;A0A075B7E4;A0A075B7F2	Q92804;B4E312;A0A075B7D9	TATA-binding protein-associated factor 2N	TAF15	sp|Q92804|RBP56_HUMAN TATA-binding protein-associated factor 2N OS=Homo sapiens OX=9606 GN=TAF15 PE=1 SV=1;tr|B4E312|B4E312_HUMAN cDNA FLJ53422, highly similar to TATA-binding protein-associated factor 2N OS=Homo sapiens OX=9606 PE=2 SV=1;tr|A0A075B7D9|A0A	16	8	8	8	6	5	6	5	6	5	14.2	61.829	592	53.833	9.8	10	1454200000	544570000	909610000
Q9C0D5	Q9C0D5	Protein TANC1	TANC1	sp|Q9C0D5|TANC1_HUMAN Protein TANC1 OS=Homo sapiens OX=9606 GN=TANC1 PE=1 SV=3	1	2	2	2	1	2	1	2	1	2	1	202.22	1861	12.16	0.5	1	69198000	13583000	55616000
Q9HCD6;J3KRP9	Q9HCD6	Protein TANC2	TANC2	sp|Q9HCD6|TANC2_HUMAN Protein TANC2 OS=Homo sapiens OX=9606 GN=TANC2 PE=1 SV=3	2	4	4	4	1	3	1	3	1	3	2.6	219.65	1990	25.228	0.7	1.9	103450000	22677000	80775000
H7C3L4;Q4ZG76;E7EQA9;Q6NW12;B2R7S3;Q92844	H7C3L4;Q4ZG76;E7EQA9;Q6NW12;B2R7S3;Q92844	TRAF family member-associated NF-kappa-B activator	TANK	tr|H7C3L4|H7C3L4_HUMAN TRAF family member-associated NF-kappa-B activator (Fragment) OS=Homo sapiens OX=9606 GN=TANK PE=1 SV=1;tr|Q4ZG76|Q4ZG76_HUMAN Uncharacterized protein TANK (Fragment) OS=Homo sapiens OX=9606 GN=TANK PE=4 SV=1;tr|E7EQA9|E7EQA9_HUMAN T	6	2	2	2	0	2	0	2	0	2	8.4	30.643	275	12.034	0	8.4	10624000	0	10624000
Q9UPU7;B7ZMF1;B2RTQ2;C9JW56;B9A6J8;Q69YW7;A5D917;A1L1A5	Q9UPU7;B7ZMF1;B2RTQ2	TBC1 domain family member 2B	TBC1D2B	sp|Q9UPU7|TBD2B_HUMAN TBC1 domain family member 2B OS=Homo sapiens OX=9606 GN=TBC1D2B PE=1 SV=2;tr|B7ZMF1|B7ZMF1_HUMAN TBC1D2B protein OS=Homo sapiens OX=9606 GN=TBC1D2B PE=2 SV=1;tr|B2RTQ2|B2RTQ2_HUMAN TBC1 domain family, member 2B, isoform CRA_b OS=Homo	8	15	15	15	0	15	0	15	0	15	18.7	109.88	963	128.84	0	18.7	1379700000	0	1379700000
B4E164;A0A7I2V463;A0A494C0R4;A0A494C0A8;A0A494C1M6;A0A7I2V2F4;A0A494C0X2;A0A494C167;A0A7I2V4W4;A0A494C148;A0A7I2V646;A0A494C045;Q9UHD2;A0A7I2V387;A0A7I2V2N0;A0A7I2YQG1;A0A7I2V4Z2;A0A494C079;A0A7I2V643	B4E164;A0A7I2V463;A0A494C0R4;A0A494C0A8;A0A494C1M6;A0A7I2V2F4;A0A494C0X2;A0A494C167;A0A7I2V4W4;A0A494C148;A0A7I2V646;A0A494C045;Q9UHD2;A0A7I2V387;A0A7I2V2N0;A0A7I2YQG1;A0A7I2V4Z2;A0A494C079;A0A7I2V643	Serine/threonine-protein kinase TBK1	TBK1	tr|B4E164|B4E164_HUMAN cDNA FLJ56613, highly similar to Serine/threonine-protein kinase TBK1 OS=Homo sapiens OX=9606 PE=2 SV=1;tr|A0A7I2V463|A0A7I2V463_HUMAN Serine/threonine-protein kinase TBK1 OS=Homo sapiens OX=9606 GN=TBK1 PE=4 SV=1;tr|A0A494C0R4|A0A49	19	2	2	2	2	1	2	1	2	1	5.6	57	496	12.066	5.6	3.6	42559000	25201000	17358000
Q59F53;A0A024RBV9;O60907;B4DP68;A0A024R189;A0A2R8YFW3;Q9BQ87;A0A0D9SFI2;A0A494C153	Q59F53;A0A024RBV9;O60907;B4DP68;A0A024R189;A0A2R8YFW3;Q9BQ87	F-box-like/WD repeat-containing protein TBL1X;F-box-like/WD repeat-containing protein TBL1Y	TBL1X;TBL1Y	tr|Q59F53|Q59F53_HUMAN Transducin beta-like 1X variant (Fragment) OS=Homo sapiens OX=9606 PE=2 SV=1;tr|A0A024RBV9|A0A024RBV9_HUMAN Transducin (Beta)-like 1X-linked, isoform CRA_a OS=Homo sapiens OX=9606 GN=TBL1X PE=4 SV=1;sp|O60907|TBL1X_HUMAN F-box-like/W	9	5	1	1	4	5	0	1	0	1	11.3	58.119	540	6.1453	9.4	11.3	21179000	0	21179000
Q9BZK7;B7Z475;A0A0D9SF63;A0A1B0GVH3;A0A1B0GUU2;C9IYU9;A0A068L529;C9JLJ1;C9JCK0;C9JBN1;A0A0D9SF25;C9JCW4;C9JTW8;C9JEC9;C9J3H2;C9J903;A0A0D9SEW5;C9J7E1	Q9BZK7;B7Z475;A0A0D9SF63	F-box-like/WD repeat-containing protein TBL1XR1	TBL1XR1	sp|Q9BZK7|TBL1R_HUMAN F-box-like/WD repeat-containing protein TBL1XR1 OS=Homo sapiens OX=9606 GN=TBL1XR1 PE=1 SV=1;tr|B7Z475|B7Z475_HUMAN cDNA FLJ55712, highly similar to F-box-like/WD repeat protein TBL1XR1 OS=Homo sapiens OX=9606 PE=2 SV=1;tr|A0A0D9SF63|	18	11	11	7	7	11	7	11	3	7	26.3	55.594	514	109.16	19.5	26.3	2201000000	566740000	1634300000
B8ZZU8;I3L0M9;A0A384MDL3;Q15370	B8ZZU8;I3L0M9;A0A384MDL3;Q15370	Transcription elongation factor B polypeptide 2	TCEB2	tr|B8ZZU8|B8ZZU8_HUMAN Elongin-B OS=Homo sapiens OX=9606 GN=ELOB PE=1 SV=1;tr|I3L0M9|I3L0M9_HUMAN Elongin-B (Fragment) OS=Homo sapiens OX=9606 GN=ELOB PE=1 SV=1;tr|A0A384MDL3|A0A384MDL3_HUMAN Epididymis secretory sperm binding protein OS=Homo sapiens OX=96	4	1	1	1	0	1	0	1	0	1	11.5	12.527	113	6.0633	0	11.5	15694000	0	15694000
Q9BQ70;Q9H7D3;H3BSP8;H3BTU3;H3BMJ8;H3BQ53;H3BS87;H3BSS3;B4DVF2;Q9H384;H3BR53;H3BRP4	Q9BQ70;Q9H7D3;H3BSP8;H3BTU3;H3BMJ8;H3BQ53	Transcription factor 25	TCF25	sp|Q9BQ70|TCF25_HUMAN Transcription factor 25 OS=Homo sapiens OX=9606 GN=TCF25 PE=1 SV=1;tr|Q9H7D3|Q9H7D3_HUMAN NULP1, isoform CRA_c OS=Homo sapiens OX=9606 GN=TCF25 PE=1 SV=1;tr|H3BSP8|H3BSP8_HUMAN Transcription factor 25 (Fragment) OS=Homo sapiens OX=960	12	12	12	12	0	12	0	12	0	12	23.7	76.666	676	83.407	0	23.7	1273200000	0	1273200000
H0Y8Y7;A0A6I8PRA0;A0A3B3IS06;E7ETY2;Q13428;Q59FZ2;B4DRA2	H0Y8Y7;A0A6I8PRA0;A0A3B3IS06;E7ETY2;Q13428;Q59FZ2;B4DRA2	Treacle protein	TCOF1	tr|H0Y8Y7|H0Y8Y7_HUMAN Treacle protein OS=Homo sapiens OX=9606 GN=TCOF1 PE=1 SV=2;tr|A0A6I8PRA0|A0A6I8PRA0_HUMAN Treacle protein (Fragment) OS=Homo sapiens OX=9606 GN=TCOF1 PE=1 SV=1;tr|A0A3B3IS06|A0A3B3IS06_HUMAN Treacle protein (Fragment) OS=Homo sapiens	7	2	2	2	2	0	2	0	2	0	1.9	100.58	994	12.344	1.9	0	36395000	36395000	0
F5H282;E7EQR6;P17987;F5GZ03;E7ERF2	F5H282;E7EQR6;P17987;F5GZ03;E7ERF2	T-complex protein 1 subunit alpha	TCP1	tr|F5H282|F5H282_HUMAN T-complex protein 1 subunit alpha OS=Homo sapiens OX=9606 GN=TCP1 PE=1 SV=1;tr|E7EQR6|E7EQR6_HUMAN T-complex protein 1 subunit alpha OS=Homo sapiens OX=9606 GN=TCP1 PE=1 SV=1;sp|P17987|TCPA_HUMAN T-complex protein 1 subunit alpha OS=	5	2	2	2	1	1	1	1	1	1	6.6	36.456	332	12.697	3.6	3	50698000	32045000	18654000
B3KM97;A0A384NL45;B3KSQ1;M0R2N5;Q9NZ01	B3KM97;A0A384NL45;B3KSQ1;M0R2N5;Q9NZ01	Very-long-chain enoyl-CoA reductase	TECR	tr|B3KM97|B3KM97_HUMAN Very-long-chain enoyl-CoA reductase OS=Homo sapiens OX=9606 PE=2 SV=1;tr|A0A384NL45|A0A384NL45_HUMAN Very-long-chain enoyl-CoA reductase OS=Homo sapiens OX=9606 PE=2 SV=1;tr|B3KSQ1|B3KSQ1_HUMAN Very-long-chain enoyl-CoA reductase OS=	5	3	3	3	1	3	1	3	1	3	8.1	36.053	308	17.193	2.9	8.1	72849000	13137000	59712000
Q6LES8;E5KSX8;E5KSU5;Q00059;H7BYN3	Q6LES8;E5KSX8;E5KSU5;Q00059;H7BYN3	Transcription factor A, mitochondrial	TFAM	tr|Q6LES8|Q6LES8_HUMAN TFAM protein (Fragment) OS=Homo sapiens OX=9606 GN=TFAM PE=2 SV=1;tr|E5KSX8|E5KSX8_HUMAN Mitochondrial transcription factor A OS=Homo sapiens OX=9606 PE=4 SV=1;tr|E5KSU5|E5KSU5_HUMAN Mitochondrial transcription factor A OS=Homo sapie	5	3	3	3	3	0	3	0	3	0	11.4	29.082	246	26.362	11.4	0	179420000	179420000	0
Q7Z426;A0A6Q8PFY7;Q92734;A0A6Q8PFC4;A0A6Q8PH89;A0A6Q8PH27;A0A6Q8PG00;A0A6Q8PG04;A0A6Q8PGS4;Q05BK6;A0A6Q8PF40;Q8TDJ5;C9JJP5;Q7Z427;C9JTY3;C9JUE0;A0A6Q8PF51	Q7Z426;A0A6Q8PFY7;Q92734;A0A6Q8PFC4;A0A6Q8PH89;A0A6Q8PH27;A0A6Q8PG00;A0A6Q8PG04;A0A6Q8PGS4;Q05BK6;A0A6Q8PF40;Q8TDJ5;C9JJP5;Q7Z427;C9JTY3;C9JUE0;A0A6Q8PF51	Protein TFG;Tyrosine-protein kinase receptor	TFG;TFG/ALK fusion	tr|Q7Z426|Q7Z426_HUMAN Putative MAPK activating protein OS=Homo sapiens OX=9606 PE=2 SV=1;tr|A0A6Q8PFY7|A0A6Q8PFY7_HUMAN Protein TFG OS=Homo sapiens OX=9606 GN=TFG PE=1 SV=1;sp|Q92734|TFG_HUMAN Protein TFG OS=Homo sapiens OX=9606 GN=TFG PE=1 SV=2;tr|A0A6Q8	17	8	8	8	0	8	0	8	0	8	28.8	43.006	396	91.758	0	28.8	5321200000	0	5321200000
B4DQ50;A0A494C0J7;Q08188;B4DRV8	B4DQ50;A0A494C0J7;Q08188	Protein-glutamine gamma-glutamyltransferase E;Protein-glutamine gamma-glutamyltransferase E 50 kDa catalytic chain;Protein-glutamine gamma-glutamyltransferase E 27 kDa non-catalytic chain	TGM3	tr|B4DQ50|B4DQ50_HUMAN cDNA FLJ56823, highly similar to Protein-glutamine gamma-glutamyltransferase E OS=Homo sapiens OX=9606 PE=2 SV=1;tr|A0A494C0J7|A0A494C0J7_HUMAN TGc domain-containing protein OS=Homo sapiens OX=9606 PE=3 SV=1;sp|Q08188|TGM3_HUMAN Prot	4	3	3	3	0	3	0	3	0	3	5.8	58.794	533	19.414	0	5.8	150780000	0	150780000
A0A3B3ITZ9;Q9Y2W1;Q7Z5U1;Q05D20;Q6P0P7;Q6PJV4	A0A3B3ITZ9;Q9Y2W1;Q7Z5U1;Q05D20;Q6P0P7;Q6PJV4	Thyroid hormone receptor-associated protein 3	THRAP3	tr|A0A3B3ITZ9|A0A3B3ITZ9_HUMAN Thyroid hormone receptor-associated protein 3 OS=Homo sapiens OX=9606 GN=THRAP3 PE=1 SV=1;sp|Q9Y2W1|TR150_HUMAN Thyroid hormone receptor-associated protein 3 OS=Homo sapiens OX=9606 GN=THRAP3 PE=1 SV=2;tr|Q7Z5U1|Q7Z5U1_HUMAN	6	2	2	2	1	1	1	1	1	1	2.2	103.52	910	11.325	0.8	1.4	52381000	34245000	18136000
A0A0G2JNH2;A0A7I2V5U5;G5E9E7;Q6MZU1;A9CQZ8;A0A087X0K9;G3V1L9;Q07157;Q68DX9;B4DZK4;Q9H317;H0YKB1;H0Y3R8	A0A0G2JNH2;A0A7I2V5U5;G5E9E7;Q6MZU1;A9CQZ8;A0A087X0K9;G3V1L9;Q07157;Q68DX9	Tight junction protein ZO-1	TJP1;DKFZp686A1195;DKFZp686M05161	tr|A0A0G2JNH2|A0A0G2JNH2_HUMAN Tight junction protein ZO-1 OS=Homo sapiens OX=9606 GN=TJP1 PE=1 SV=1;tr|A0A7I2V5U5|A0A7I2V5U5_HUMAN Tight junction protein ZO-1 OS=Homo sapiens OX=9606 GN=TJP1 PE=4 SV=1;tr|G5E9E7|G5E9E7_HUMAN Tight junction protein 1 (Zona	13	27	27	27	17	23	17	23	17	23	16.6	187.85	1676	203.19	11.9	13.7	2078100000	594490000	1483600000
A0A024R233;B7Z954;A0A3B3ITE1;A0A1B0GTW1;A0A2R8YDH4;Q9UDY2;A0A3B3IRI3;B7Z2R3;A0A024R225;A0A3B3ISZ5;A0A3B3IU51;A0A3B3ISF1;A0A3B3IRV6;A0A3B3IS03;A0A3B3IT83;U3KQJ2;A0A3B3IU26;B1AN86	A0A024R233;B7Z954;A0A3B3ITE1;A0A1B0GTW1;A0A2R8YDH4;Q9UDY2;A0A3B3IRI3;B7Z2R3;A0A024R225;A0A3B3ISZ5;A0A3B3IU51;A0A3B3ISF1;A0A3B3IRV6;A0A3B3IS03	Tight junction protein ZO-2	TJP2	tr|A0A024R233|A0A024R233_HUMAN Tight junction protein 2 (Zona occludens 2), isoform CRA_a OS=Homo sapiens OX=9606 GN=TJP2 PE=4 SV=1;tr|B7Z954|B7Z954_HUMAN cDNA FLJ61560, highly similar to Tight junction protein ZO-2 OS=Homo sapiens OX=9606 PE=2 SV=1;tr|A0A	18	22	22	22	17	15	17	15	17	15	19.8	133.97	1190	143.63	14.9	13.7	1720500000	759910000	960610000
K7ES52;K7ERJ1;B5BUF9;B5BU32;A0A384MDV9;K7ERV3;A0A024R8N6;P04183;K7ENW5	K7ES52;K7ERJ1;B5BUF9;B5BU32;A0A384MDV9;K7ERV3;A0A024R8N6;P04183;K7ENW5	Thymidine kinase;Thymidine kinase, cytosolic	TK1	tr|K7ES52|K7ES52_HUMAN Thymidine kinase OS=Homo sapiens OX=9606 GN=TK1 PE=1 SV=1;tr|K7ERJ1|K7ERJ1_HUMAN Thymidine kinase (Fragment) OS=Homo sapiens OX=9606 GN=TK1 PE=1 SV=1;tr|B5BUF9|B5BUF9_HUMAN Thymidine kinase (Fragment) OS=Homo sapiens OX=9606 GN=TK1 P	9	2	2	2	2	1	2	1	2	1	12.8	19.786	180	12.981	12.8	5.6	125760000	76621000	49141000
A0A1S5UZ07;Q9Y490;H0YMT1;A0A1B0GVU7;G1UI21;Q9Y4G6	A0A1S5UZ07;Q9Y490	Talin-1	TLN1	tr|A0A1S5UZ07|A0A1S5UZ07_HUMAN Talin-1 OS=Homo sapiens OX=9606 GN=TLN1 PE=2 SV=1;sp|Q9Y490|TLN1_HUMAN Talin-1 OS=Homo sapiens OX=9606 GN=TLN1 PE=1 SV=3	6	6	6	6	2	5	2	5	2	5	2.8	271.42	2558	35.582	1	2.4	131740000	13630000	118110000
A0A024RBE7;P42167;G5E972;A0A024RBH7;Q59G12;H0YJH7;Q9P1N8	A0A024RBE7;P42167;G5E972;A0A024RBH7;Q59G12;H0YJH7	Lamina-associated polypeptide 2, isoforms beta/gamma;Thymopoietin;Thymopentin	TMPO	tr|A0A024RBE7|A0A024RBE7_HUMAN Thymopoietin, isoform CRA_c OS=Homo sapiens OX=9606 GN=TMPO PE=3 SV=1;sp|P42167|LAP2B_HUMAN Lamina-associated polypeptide 2, isoforms beta/gamma OS=Homo sapiens OX=9606 GN=TMPO PE=1 SV=2;tr|G5E972|G5E972_HUMAN Lamina-associat	7	14	14	8	14	10	14	10	8	6	40.5	50.67	454	181.23	40.5	26.4	3364100000	1836600000	1527400000
E7EMV7;B7Z5B0;B7Z8K2;A0A0A0MRZ4;A4F1Y0;A8K4N4;Q15025;E7EW15;H0YC17	E7EMV7;B7Z5B0;B7Z8K2;A0A0A0MRZ4;A4F1Y0;A8K4N4;Q15025;E7EW15	TNFAIP3-interacting protein 1	TNIP1;NAF1	tr|E7EMV7|E7EMV7_HUMAN TNFAIP3-interacting protein 1 OS=Homo sapiens OX=9606 GN=TNIP1 PE=1 SV=1;tr|B7Z5B0|B7Z5B0_HUMAN cDNA FLJ51936, highly similar to Nef-associated factor 1 OS=Homo sapiens OX=9606 PE=2 SV=1;tr|B7Z8K2|B7Z8K2_HUMAN cDNA FLJ61022, highly s	9	3	3	3	3	2	3	2	3	2	6.9	55.697	492	20.565	6.9	5.3	180060000	102000000	78058000
A0A024R542;Q9C0C2;A0A2R8Y5C4;Q86TK2;B3KXS7	A0A024R542;Q9C0C2;A0A2R8Y5C4;Q86TK2;B3KXS7	182 kDa tankyrase-1-binding protein	TNKS1BP1	tr|A0A024R542|A0A024R542_HUMAN Tankyrase 1 binding protein 1, 182kDa, isoform CRA_a OS=Homo sapiens OX=9606 GN=TNKS1BP1 PE=2 SV=1;sp|Q9C0C2|TB182_HUMAN 182 kDa tankyrase-1-binding protein OS=Homo sapiens OX=9606 GN=TNKS1BP1 PE=1 SV=4;tr|A0A2R8Y5C4|A0A2R8Y5	5	2	2	2	0	2	0	2	0	2	1.1	181.79	1729	11.736	0	1.1	54999000	0	54999000
A0A024R4A5;Q6Y7W6;A0A7I2V3H7;A0A7I2V361;A0A7I2V3H0;A0A7I2V516;I1E4Y6;B4DZM1;E7ESB6;B4DRT8;C9JHW1;REV__J7ME35;REV__J7M2K9;REV__J7M940;REV__F8WBD4;H0Y9K7;C9JYS8;A0A024RDP4;A0A7I2V4K9;REV__A0A1W2PRT1;B4DWI8;REV__B2RCN8;REV__A0A1W2PQ63;REV__B3KU58;REV__Q9Y2L8;REV__Q8N718;REV__B3KNK8;REV__E9PFQ4;REV__Q86SQ0;REV__A0A6E1W127;REV__A7E2Y1;Q8WXF1	A0A024R4A5;Q6Y7W6;A0A7I2V3H7;A0A7I2V361;A0A7I2V3H0;A0A7I2V516;I1E4Y6;B4DZM1	PERQ amino acid-rich with GYF domain-containing protein 2	TNRC15;GIGYF2	tr|A0A024R4A5|A0A024R4A5_HUMAN Trinucleotide repeat containing 15, isoform CRA_a OS=Homo sapiens OX=9606 GN=TNRC15 PE=4 SV=1;sp|Q6Y7W6|GGYF2_HUMAN GRB10-interacting GYF protein 2 OS=Homo sapiens OX=9606 GN=GIGYF2 PE=1 SV=1;tr|A0A7I2V3H7|A0A7I2V3H7_HUMAN GR	32	11	11	10	3	10	3	10	2	10	8.3	149.94	1298	121.74	2.4	7.9	872140000	60815000	811330000
H7C269;Q8NDV7	H7C269;Q8NDV7	Trinucleotide repeat-containing gene 6A protein	TNRC6A	tr|H7C269|H7C269_HUMAN Trinucleotide repeat-containing gene 6A protein (Fragment) OS=Homo sapiens OX=9606 GN=TNRC6A PE=1 SV=1;sp|Q8NDV7|TNR6A_HUMAN Trinucleotide repeat-containing gene 6A protein OS=Homo sapiens OX=9606 GN=TNRC6A PE=1 SV=2	2	3	3	3	2	2	2	2	2	2	3.8	98.629	906	18.298	2.6	2.3	142740000	52666000	90076000
H0Y720;A0A024R1T4;Q9UPQ9;B4E231;A0A024R1N5	H0Y720;A0A024R1T4;Q9UPQ9	Trinucleotide repeat-containing gene 6B protein	TNRC6B	tr|H0Y720|H0Y720_HUMAN Trinucleotide repeat-containing gene 6B protein (Fragment) OS=Homo sapiens OX=9606 GN=TNRC6B PE=1 SV=1;tr|A0A024R1T4|A0A024R1T4_HUMAN Trinucleotide repeat containing 6B, isoform CRA_b OS=Homo sapiens OX=9606 GN=TNRC6B PE=3 SV=1;sp|Q9	5	5	5	5	2	5	2	5	2	5	4.7	148.57	1391	32.969	2	4.7	298370000	18592000	279780000
Q0VG54;B2RU35;A1L0S7;A0A087WWW7;E9PGF5;E9PF55;A0A494C067;A0A2R8Y4T1;Q9HBL0;B7Z6H8;E7ERH1	Q0VG54;B2RU35;A1L0S7;A0A087WWW7;E9PGF5;E9PF55;A0A494C067;A0A2R8Y4T1;Q9HBL0;B7Z6H8	Tensin-1	TNS1	tr|Q0VG54|Q0VG54_HUMAN TNS1 protein OS=Homo sapiens OX=9606 GN=TNS1 PE=2 SV=1;tr|B2RU35|B2RU35_HUMAN Tensin 1 OS=Homo sapiens OX=9606 GN=TNS1 PE=2 SV=1;tr|A1L0S7|A1L0S7_HUMAN TNS1 protein (Fragment) OS=Homo sapiens OX=9606 GN=TNS1 PE=2 SV=2;tr|A0A087WWW7|A	11	15	15	3	9	12	9	12	2	2	12.1	183.07	1713	158.36	7.2	10	875540000	287540000	588000000
P11388;A0A4D6UXC9;E9PCY5;B4DKD0;Q71UH4;Q02880;J3KTB7;Q6W6M6;Q59H80	P11388;A0A4D6UXC9;E9PCY5;B4DKD0;Q71UH4;Q02880	DNA topoisomerase 2-alpha;DNA topoisomerase 2;DNA topoisomerase 2-beta	TOP2A;TOP2B	sp|P11388|TOP2A_HUMAN DNA topoisomerase 2-alpha OS=Homo sapiens OX=9606 GN=TOP2A PE=1 SV=3;tr|A0A4D6UXC9|A0A4D6UXC9_HUMAN DNA topoisomerase 2 OS=Homo sapiens OX=9606 GN=TOP2A PE=2 SV=1;tr|E9PCY5|E9PCY5_HUMAN DNA topoisomerase 2 (Fragment) OS=Homo sapiens O	9	3	3	3	1	3	1	3	1	3	2	174.38	1531	18.114	0.5	2	66952000	0	66952000
Q9NXH8	Q9NXH8	Torsin-4A	TOR4A	sp|Q9NXH8|TOR4A_HUMAN Torsin-4A OS=Homo sapiens OX=9606 GN=TOR4A PE=1 SV=2	1	2	2	2	0	2	0	2	0	2	4	46.914	423	11.665	0	4	18466000	0	18466000
Q53GA5;A0A087X1Q1;H2EHT1;B4DMH2;Q1MSX0;B4DNI2;Q5U0E4;Q2XSC7;K7PPU4;K7PPA8;H6U5S3;H6U5S2;E5RMA8;B6E4X6;A0A386NG45;A0A386NFY2;A0A386NFX3;A0A386NDB3;A0A386NDA8;A0A386NCX4;A0A386NCW8;A0A386NCU2;A0A386NCB1;A0A386NCA6;A0A386NC62;A0A386NC55;A0A386NC22;A0A386NC20;A0A0U1RQC9;P04637	Q53GA5;A0A087X1Q1;H2EHT1;B4DMH2;Q1MSX0;B4DNI2;Q5U0E4;Q2XSC7;K7PPU4;K7PPA8;H6U5S3;H6U5S2;E5RMA8;B6E4X6;A0A386NG45;A0A386NFY2;A0A386NFX3;A0A386NDB3;A0A386NDA8;A0A386NCX4;A0A386NCW8;A0A386NCU2;A0A386NCB1;A0A386NCA6;A0A386NC62;A0A386NC55;A0A386NC22;A0A386NC20;A0A0U1RQC9;P04637	Cellular tumor antigen p53	TP53	tr|Q53GA5|Q53GA5_HUMAN Tumor protein p53 variant (Fragment) OS=Homo sapiens OX=9606 PE=2 SV=1;tr|A0A087X1Q1|A0A087X1Q1_HUMAN Cellular tumor antigen p53 OS=Homo sapiens OX=9606 GN=TP53 PE=1 SV=1;tr|H2EHT1|H2EHT1_HUMAN Cellular tumor antigen p53 OS=Homo sapi	30	1	1	1	0	1	0	1	0	1	5.7	17.656	158	6.478	0	5.7	17465000	0	17465000
Q96FC3;Q643R0;Q9ULW0	Q96FC3;Q643R0;Q9ULW0	Targeting protein for Xklp2	TPX2;HCTP4	tr|Q96FC3|Q96FC3_HUMAN TPX2 protein (Fragment) OS=Homo sapiens OX=9606 GN=TPX2 PE=2 SV=1;tr|Q643R0|Q643R0_HUMAN HCTP4 OS=Homo sapiens OX=9606 GN=HCTP4 PE=2 SV=1;sp|Q9ULW0|TPX2_HUMAN Targeting protein for Xklp2 OS=Homo sapiens OX=9606 GN=TPX2 PE=1 SV=2	3	1	1	1	0	1	0	1	0	1	3.8	24.867	213	5.94	0	3.8	38484000	0	38484000
A0A024R8H5;Q12933;E5KBQ3;B4DGI3;B1AMX7;B1AMX8;B1AMY1	A0A024R8H5;Q12933;E5KBQ3;B4DGI3	TNF receptor-associated factor 2	TRAF2	tr|A0A024R8H5|A0A024R8H5_HUMAN TNF receptor-associated factor OS=Homo sapiens OX=9606 GN=TRAF2 PE=3 SV=1;sp|Q12933|TRAF2_HUMAN TNF receptor-associated factor 2 OS=Homo sapiens OX=9606 GN=TRAF2 PE=1 SV=2;tr|E5KBQ3|E5KBQ3_HUMAN TNF receptor-associated factor	7	10	10	10	5	8	5	8	5	8	22	55.859	501	80.63	10.2	18.2	469740000	150630000	319110000
B3KXK2;A0A024RD50;Q05GC8;Q96PN7	B3KXK2;A0A024RD50;Q05GC8;Q96PN7	Transcriptional-regulating factor 1	TRERF1;BCAR2	tr|B3KXK2|B3KXK2_HUMAN cDNA FLJ45586 fis, clone BRTHA3014000, highly similar to Transcriptional-regulating factor 1 OS=Homo sapiens OX=9606 PE=2 SV=1;tr|A0A024RD50|A0A024RD50_HUMAN Transcriptional regulating factor 1, isoform CRA_a OS=Homo sapiens OX=9606	4	1	1	1	1	1	1	1	1	1	0.5	129.52	1176	8.3122	0.5	0.5	25118000	25118000	0
P19474;H0YDP8	P19474	E3 ubiquitin-protein ligase TRIM21	TRIM21	sp|P19474|RO52_HUMAN E3 ubiquitin-protein ligase TRIM21 OS=Homo sapiens OX=9606 GN=TRIM21 PE=1 SV=1	2	14	14	14	10	11	10	11	10	11	27.8	54.169	475	123.11	20.2	23.4	3919700000	2401200000	1518500000
Q59GW5;Q14258;D3DTY9;A0A3B3IUA7	Q59GW5;Q14258;D3DTY9;A0A3B3IUA7	E3 ubiquitin/ISG15 ligase TRIM25	TRIM25	tr|Q59GW5|Q59GW5_HUMAN Tripartite motif-containing 25 variant (Fragment) OS=Homo sapiens OX=9606 PE=2 SV=1;sp|Q14258|TRI25_HUMAN E3 ubiquitin/ISG15 ligase TRIM25 OS=Homo sapiens OX=9606 GN=TRIM25 PE=1 SV=2;tr|D3DTY9|D3DTY9_HUMAN Tripartite motif-containing	4	8	8	8	1	7	1	7	1	7	15.4	72.249	644	55.754	1.7	13.7	399560000	27209000	372350000
B2R8R5;Q13263	B2R8R5;Q13263	Transcription intermediary factor 1-beta	TRIM28	tr|B2R8R5|B2R8R5_HUMAN cDNA, FLJ94025, highly similar to Homo sapiens tripartite motif-containing 28 (TRIM28), mRNA OS=Homo sapiens OX=9606 PE=2 SV=1;sp|Q13263|TIF1B_HUMAN Transcription intermediary factor 1-beta OS=Homo sapiens OX=9606 GN=TRIM28 PE=1 SV=5	2	2	2	2	0	2	0	2	0	2	4.6	88.559	835	15.702	0	4.6	89845000	0	89845000
C9JI91;Q9BRZ2	C9JI91;Q9BRZ2	E3 ubiquitin-protein ligase TRIM56	TRIM56	tr|C9JI91|C9JI91_HUMAN E3 ubiquitin-protein ligase TRIM56 (Fragment) OS=Homo sapiens OX=9606 GN=TRIM56 PE=1 SV=1;sp|Q9BRZ2|TRI56_HUMAN E3 ubiquitin-protein ligase TRIM56 OS=Homo sapiens OX=9606 GN=TRIM56 PE=1 SV=3	2	1	1	1	0	1	0	1	0	1	4.6	33.165	305	6.3285	0	4.6	8707900	0	8707900
A0A2R8YFP1;R4GN03;A0A2R8Y500;A0A2U3TZI0;Q9BZR9;A0A2R8Y580;A0A2R8YD00;A0A2R8Y5K0;A0A2R8YCF6	A0A2R8YFP1;R4GN03;A0A2R8Y500;A0A2U3TZI0;Q9BZR9;A0A2R8Y580;A0A2R8YD00;A0A2R8Y5K0	Probable E3 ubiquitin-protein ligase TRIM8	TRIM8	tr|A0A2R8YFP1|A0A2R8YFP1_HUMAN E3 ubiquitin-protein ligase TRIM8 (Fragment) OS=Homo sapiens OX=9606 GN=TRIM8 PE=1 SV=1;tr|R4GN03|R4GN03_HUMAN E3 ubiquitin-protein ligase TRIM8 (Fragment) OS=Homo sapiens OX=9606 GN=TRIM8 PE=1 SV=2;tr|A0A2R8Y500|A0A2R8Y500_H	9	3	3	3	1	2	1	2	1	2	14	29.864	257	19.544	5.8	8.2	60584000	15624000	44960000
D3DTD2;O75962;E7EWP2;E7EPJ7;A0A2X0SFJ0;F5H228;B4E3M5	D3DTD2;O75962;E7EWP2;E7EPJ7;A0A2X0SFJ0;F5H228;B4E3M5	Triple functional domain protein	TRIO	tr|D3DTD2|D3DTD2_HUMAN Triple functional domain (PTPRF interacting), isoform CRA_a OS=Homo sapiens OX=9606 GN=TRIO PE=4 SV=1;sp|O75962|TRIO_HUMAN Triple functional domain protein OS=Homo sapiens OX=9606 GN=TRIO PE=1 SV=2;tr|E7EWP2|E7EWP2_HUMAN Triple funct	7	4	4	4	0	4	0	4	0	4	2.1	267.98	2368	23.626	0	2.1	61984000	0	61984000
A0A1S5UZ31;Q9H2D6;F6WMF4;F6WYE2;F6TR96;H0Y5J9;Q8TCM3	A0A1S5UZ31;Q9H2D6;F6WMF4;F6WYE2;F6TR96;H0Y5J9;Q8TCM3	TRIO and F-actin-binding protein	TRIOBP;DKFZp547M048	tr|A0A1S5UZ31|A0A1S5UZ31_HUMAN TRIO and F-actin-binding protein OS=Homo sapiens OX=9606 GN=TRIOBP PE=2 SV=1;sp|Q9H2D6|TARA_HUMAN TRIO and F-actin-binding protein OS=Homo sapiens OX=9606 GN=TRIOBP PE=1 SV=3;tr|F6WMF4|F6WMF4_HUMAN TRIO and F-actin-binding pr	7	2	2	2	2	2	2	2	2	2	1	254.77	2305	15.101	1	1	75761000	30094000	45667000
M0R0F9;A7VJC9;W4VSQ9;Q15642	M0R0F9;A7VJC9;W4VSQ9;Q15642	Cdc42-interacting protein 4	TRIP10;STP	tr|M0R0F9|M0R0F9_HUMAN Cdc42-interacting protein 4 OS=Homo sapiens OX=9606 GN=TRIP10 PE=1 SV=1;tr|A7VJC9|A7VJC9_HUMAN Salt-tolerant protein OS=Homo sapiens OX=9606 GN=STP PE=2 SV=1;tr|W4VSQ9|W4VSQ9_HUMAN Cdc42-interacting protein 4 OS=Homo sapiens OX=9606	4	1	1	1	0	1	0	1	0	1	1.8	49.712	437	7.4305	0	1.8	21975000	0	21975000
Q15654;F2ZC06;Q71V88;Q68D94;H7BZE2;F2ZC09	Q15654;F2ZC06;Q71V88;Q68D94	Thyroid receptor-interacting protein 6	TRIP6;TRIP6i1;DKFZp686J22257	sp|Q15654|TRIP6_HUMAN Thyroid receptor-interacting protein 6 OS=Homo sapiens OX=9606 GN=TRIP6 PE=1 SV=3;tr|F2ZC06|F2ZC06_HUMAN Thyroid hormone receptor interacting protein 6 isoform 1 OS=Homo sapiens OX=9606 GN=TRIP6i1 PE=2 SV=1;tr|Q71V88|Q71V88_HUMAN Opa-	6	15	15	15	12	15	12	15	12	15	55	50.287	476	134.52	41.4	55	5519300000	2721000000	2798200000
A6XMV8;Q5NV56;Q3SY20;Q3SY19;A0A0J9YYC8;Q7Z5F3;E7EQ64;A6XMV9;Q8NHM4;P07478;P07477;Q86W17;Q53ZX9;Q53ZX8;Q53ZX7;Q45KI0;M0R151;M0QYW4;H0Y8D1;A0A6B7HEB8;A0A6B7HBY5;Q6PK75;A6XGL3;A1A508;A0A1R3UDR5;Q8N2U3;Q96RQ0;M0QZ63;Q7Z5F4;A0A1R3UCE3;B7Z1L4;B2ZDQ2;A0A140VJK9;Q9H2R5;Q9UBX7;P35030;P05981;Q9BYE2	A6XMV8;Q5NV56;Q3SY20;Q3SY19;A0A0J9YYC8;Q7Z5F3;E7EQ64;A6XMV9;Q8NHM4;P07478;P07477;Q86W17;Q53ZX9;Q53ZX8;Q53ZX7;Q45KI0;M0R151;M0QYW4;H0Y8D1;A0A6B7HEB8;A0A6B7HBY5;Q6PK75;A6XGL3;A1A508;A0A1R3UDR5;Q8N2U3;Q96RQ0;M0QZ63;Q7Z5F4;A0A1R3UCE3;B7Z1L4;B2ZDQ2;A0A140VJK9;Q9H2R5;Q9UBX7;P35030;P05981;Q9BYE2	Putative trypsin-6;Trypsin-2;Trypsin-1;Alpha-trypsin chain 1;Alpha-trypsin chain 2;Kallikrein-15;Kallikrein-11;Kallikrein-11 inactive chain 1;Kallikrein-11 inactive chain 2;Trypsin-3;Serine protease hepsin;Serine protease hepsin non-catalytic chain;Serine protease hepsin catalytic chain;Transmembrane protease serine 13	TRY8;PRSS2;PRSS1;PRSS3P2;KLK11;PRSS3;HPN;KLK15;TMPRSS13	tr|A6XMV8|A6XMV8_HUMAN Protease serine 2 preproprotein OS=Homo sapiens OX=9606 GN=PRSS2 PE=1 SV=1;tr|Q5NV56|Q5NV56_HUMAN Anionic trypsinogen OS=Homo sapiens OX=9606 GN=TRY8 PE=2 SV=1;tr|Q3SY20|Q3SY20_HUMAN Protease, serine, 2 (Trypsin 2) OS=Homo sapiens OX	38	2	2	2	1	1	1	1	1	1	10.6	26.67	246	11.458	2.4	8.1	748850000	528570000	220280000
A0A2R8Y6S1;A0A2R8YFV7;A0A2R8Y5N2;A0A2R8Y5S3;X5D9D2;Q92574	A0A2R8Y6S1;A0A2R8YFV7;A0A2R8Y5N2;A0A2R8Y5S3;X5D9D2;Q92574	Hamartin	TSC1	tr|A0A2R8Y6S1|A0A2R8Y6S1_HUMAN Hamartin (Fragment) OS=Homo sapiens OX=9606 GN=TSC1 PE=1 SV=1;tr|A0A2R8YFV7|A0A2R8YFV7_HUMAN Hamartin OS=Homo sapiens OX=9606 GN=TSC1 PE=1 SV=1;tr|A0A2R8Y5N2|A0A2R8Y5N2_HUMAN Hamartin OS=Homo sapiens OX=9606 GN=TSC1 PE=1 SV=1	6	1	1	1	0	1	0	1	0	1	1.4	81.539	729	6.0624	0	1.4	11176000	0	11176000
A0A087WT59;A6XMH1;E9KL36;A6XGL1;P02766;Q8TDB1;Q8TDB2	A0A087WT59;A6XMH1;E9KL36;A6XGL1;P02766;Q8TDB1;Q8TDB2	Transthyretin	TTR;HEL111	tr|A0A087WT59|A0A087WT59_HUMAN Transthyretin OS=Homo sapiens OX=9606 GN=TTR PE=1 SV=2;tr|A6XMH1|A6XMH1_HUMAN Transthyretin OS=Homo sapiens OX=9606 PE=2 SV=1;tr|E9KL36|E9KL36_HUMAN Transthyretin OS=Homo sapiens OX=9606 GN=HEL111 PE=2 SV=1;tr|A6XGL1|A6XGL1_H	7	2	2	2	2	1	2	1	2	1	10.4	12.633	115	11.183	10.4	5.2	6054700000	2974000000	3080700000
B3KT06;B3KPS3;A8JZY9;P68363;Q53GA7;F5H5D3;Q9BQE3;Q71U36;Q1ZYQ1;P0DPH8;P0DPH7;B7Z1K5;Q8N532;F8VQQ4;A0A1W2PQM2;Q6PEY2;F8VVB9;B4DDU2;B4DQK4;F8VWV9;F8VRZ4;F8VS66;Q9UQM3;C9J2C0;Q7Z3M3;Q9NY65;F8VX09;C9JEV8;C9JQ00;B4DN58;C9JJQ8;Q6QMJ5;C9JDL2;C9K0S6;F8VRK0;C9JDS9;V9GZ17;A6NHL2;F8VXZ7;Q15670;D3DX41;F8W0F6	B3KT06;B3KPS3;A8JZY9;P68363;Q53GA7;F5H5D3;Q9BQE3;Q71U36;Q1ZYQ1;P0DPH8;P0DPH7;B7Z1K5;Q8N532;F8VQQ4;A0A1W2PQM2;Q6PEY2;F8VVB9;B4DDU2;B4DQK4	Tubulin alpha-1B chain;Tubulin alpha-1C chain;Tubulin alpha-1A chain;Tubulin alpha-3E chain	TUBA1B;TUBA1C;TUBA1A;TUBA2;TUBA3E	tr|B3KT06|B3KT06_HUMAN Tubulin alpha chain OS=Homo sapiens OX=9606 PE=2 SV=1;tr|B3KPS3|B3KPS3_HUMAN Tubulin alpha chain OS=Homo sapiens OX=9606 PE=2 SV=1;tr|A8JZY9|A8JZY9_HUMAN Tubulin alpha chain OS=Homo sapiens OX=9606 PE=2 SV=1;sp|P68363|TBA1B_HUMAN Tub	42	11	11	3	6	10	6	10	3	3	31.7	46.341	416	110.15	20.7	29.6	4403800000	1114800000	3289000000
P68366	P68366	Tubulin alpha-4A chain	TUBA4A	sp|P68366|TBA4A_HUMAN Tubulin alpha-4A chain OS=Homo sapiens OX=9606 GN=TUBA4A PE=1 SV=1	1	9	1	1	4	8	1	1	1	1	21.7	49.924	448	6.0876	11.4	19.6	32757000	12019000	20738000
Q5JP53;A0A384NYT8;Q5SU16;P07437;B7ZAF0;Q6LC01;B4DY90;Q5ST81;Q9BUU9;B4E052;B7ZAK1;B4DMU8;B4DQN9;Q96B85;B4DXZ5;B4DMJ5;Q1KSF8;A4UCT2;Q6P602;A6NNZ2;A1L195;Q9H4B7;A4UCU2;A1L196	Q5JP53;A0A384NYT8;Q5SU16;P07437;B7ZAF0;Q6LC01;B4DY90;Q5ST81;Q9BUU9;B4E052;B7ZAK1;B4DMU8;B4DQN9;Q96B85;B4DXZ5;B4DMJ5;Q1KSF8	Tubulin beta chain	TUBB;XTP3TPATP1	tr|Q5JP53|Q5JP53_HUMAN Tubulin beta chain OS=Homo sapiens OX=9606 GN=TUBB PE=1 SV=1;tr|A0A384NYT8|A0A384NYT8_HUMAN Tubulin beta chain (Fragment) OS=Homo sapiens OX=9606 PE=2 SV=1;tr|Q5SU16|Q5SU16_HUMAN Tubulin beta chain OS=Homo sapiens OX=9606 GN=TUBB PE=	24	16	5	4	14	16	3	5	2	4	48.6	47.766	426	43.073	41.8	48.6	3214900000	503630000	2711200000
B2R6L0;Q13885;A0A384MEE3;Q9BVA1;O43209;A0A024QZU2;B7Z4N1;Q9UGA2;A5D907;A5D906	B2R6L0;Q13885;A0A384MEE3;Q9BVA1;O43209;A0A024QZU2;B7Z4N1;Q9UGA2	Tubulin beta-2A chain;Tubulin beta-2B chain	TUBB2A;TUBB2B;DKFZp566F223	tr|B2R6L0|B2R6L0_HUMAN Tubulin beta chain OS=Homo sapiens OX=9606 PE=2 SV=1;sp|Q13885|TBB2A_HUMAN Tubulin beta-2A chain OS=Homo sapiens OX=9606 GN=TUBB2A PE=1 SV=1;tr|A0A384MEE3|A0A384MEE3_HUMAN Tubulin beta chain OS=Homo sapiens OX=9606 PE=2 SV=1;sp|Q9BVA	10	12	1	1	10	12	0	1	0	1	32.4	49.896	445	6.7755	25.8	32.4	71432000	0	71432000
Q8N6N5;Q8IZ29;P68371;Q8IWP6;B3KML9;Q96HX0;B4DNW1	Q8N6N5;Q8IZ29;P68371;Q8IWP6;B3KML9;Q96HX0	Tubulin beta-4B chain	TUBB2C;TUBB4B	tr|Q8N6N5|Q8N6N5_HUMAN Tubulin beta chain OS=Homo sapiens OX=9606 GN=TUBB2C PE=2 SV=1;tr|Q8IZ29|Q8IZ29_HUMAN Tubulin beta chain OS=Homo sapiens OX=9606 GN=TUBB2C PE=2 SV=1;sp|P68371|TBB4B_HUMAN Tubulin beta-4B chain OS=Homo sapiens OX=9606 GN=TUBB4B PE=1 S	7	17	17	1	16	17	16	17	1	1	50.3	49.807	445	224.48	46.5	50.3	16262000000	5341500000	10920000000
P04350;B4DJ43;B4DE77;B4DFH6;K7ESM5;B3KS31;B4E386;M0R2D3;M0QYM7;M0R278;M0R0X0;M0QY85;M0QY37;M0QX14;M0R042;M0QZL7;K7ES63;M0R1I1;M0R2T4;A0A075B724	P04350;B4DJ43;B4DE77;B4DFH6	Tubulin beta-4A chain	TUBB4A	sp|P04350|TBB4A_HUMAN Tubulin beta-4A chain OS=Homo sapiens OX=9606 GN=TUBB4A PE=1 SV=2;tr|B4DJ43|B4DJ43_HUMAN cDNA FLJ53341, highly similar to Tubulin beta-4 chain OS=Homo sapiens OX=9606 PE=2 SV=1;tr|B4DE77|B4DE77_HUMAN Tubulin beta chain OS=Homo sapiens	20	14	2	0	13	13	1	1	0	0	41.2	49.585	444	13.127	39.4	37.2	132310000	3201900	129110000
Q2NKY5	Q2NKY5		TUBB6	tr|Q2NKY5|Q2NKY5_HUMAN Tubulin beta chain OS=Homo sapiens OX=9606 GN=TUBB6 PE=2 SV=1	1	8	1	0	8	8	1	1	0	0	22.1	50.09	447	12.847	22.1	22.1	105860000	37593000	68263000
Q3ZCM7;A0A075B736;Q5SQY0;A0A183YE00	Q3ZCM7;A0A075B736;Q5SQY0;A0A183YE00	Tubulin beta-8 chain	TUBB8	sp|Q3ZCM7|TBB8_HUMAN Tubulin beta-8 chain OS=Homo sapiens OX=9606 GN=TUBB8 PE=1 SV=2;tr|A0A075B736|A0A075B736_HUMAN Tubulin beta chain OS=Homo sapiens OX=9606 GN=TUBB8 PE=1 SV=1;tr|Q5SQY0|Q5SQY0_HUMAN Tubulin beta chain OS=Homo sapiens OX=9606 GN=TUBB8 PE=	4	7	1	1	6	7	0	1	0	1	20.9	49.775	444	12.816	13.7	20.9	132130000	0	132130000
A0A3B3ITE3;B4DYP7;Q96CW5	A0A3B3ITE3;B4DYP7;Q96CW5	Gamma-tubulin complex component 3	TUBGCP3	tr|A0A3B3ITE3|A0A3B3ITE3_HUMAN Gamma-tubulin complex component OS=Homo sapiens OX=9606 GN=TUBGCP3 PE=1 SV=1;tr|B4DYP7|B4DYP7_HUMAN Gamma-tubulin complex component OS=Homo sapiens OX=9606 PE=2 SV=1;sp|Q96CW5|GCP3_HUMAN Gamma-tubulin complex component 3 OS=H	3	1	1	1	1	0	1	0	1	0	1.6	68.446	612	6.0047	1.6	0	9065000	9065000	0
A0A384ME17;P49411;H3BNU3	A0A384ME17;P49411	Elongation factor Tu, mitochondrial	TUFM	tr|A0A384ME17|A0A384ME17_HUMAN Elongation factor Tu OS=Homo sapiens OX=9606 GN=TUFM PE=1 SV=1;sp|P49411|EFTU_HUMAN Elongation factor Tu, mitochondrial OS=Homo sapiens OX=9606 GN=TUFM PE=1 SV=2	3	12	12	12	4	11	4	11	4	11	33.4	49.874	455	143.18	9	31.9	1752700000	284680000	1468000000
P40222	P40222	Alpha-taxilin	TXLNA	sp|P40222|TXLNA_HUMAN Alpha-taxilin OS=Homo sapiens OX=9606 GN=TXLNA PE=1 SV=3	1	3	3	3	1	2	1	2	1	2	6.4	61.89	546	21.804	1.5	4.9	51610000	12970000	38640000
H9ZYJ2;P10599	H9ZYJ2;P10599	Thioredoxin	TXN	tr|H9ZYJ2|H9ZYJ2_HUMAN Thioredoxin OS=Homo sapiens OX=9606 GN=TXN PE=2 SV=1;sp|P10599|THIO_HUMAN Thioredoxin OS=Homo sapiens OX=9606 GN=TXN PE=1 SV=3	2	3	3	3	0	3	0	3	0	3	31.4	11.737	105	20.04	0	31.4	534460000	0	534460000
P0DN76;B5BU08;Q01081	P0DN76;B5BU08;Q01081	Splicing factor U2AF 35 kDa subunit	U2AF1	sp|P0DN76|U2AF5_HUMAN Splicing factor U2AF 35 kDa subunit-like protein OS=Homo sapiens OX=9606 GN=U2AF1L5 PE=1 SV=1;tr|B5BU08|B5BU08_HUMAN U2 small nuclear RNA auxillary factor 1 isoform a OS=Homo sapiens OX=9606 GN=U2AF1 PE=2 SV=1;sp|Q01081|U2AF1_HUMAN Sp	3	1	1	1	1	0	1	0	1	0	5.4	27.872	240	6.1431	5.4	0	32212000	32212000	0
H0YNH8;Q9BZF9;B7ZKM6;F5H2B9;B7ZKM7;Q05DB3;Q8NDD7;H0YN48;H0YMI1	H0YNH8;Q9BZF9;B7ZKM6;F5H2B9;B7ZKM7;Q05DB3	Uveal autoantigen with coiled-coil domains and ankyrin repeats	UACA	tr|H0YNH8|H0YNH8_HUMAN Uveal autoantigen with coiled-coil domains and ankyrin repeats OS=Homo sapiens OX=9606 GN=UACA PE=1 SV=1;sp|Q9BZF9|UACA_HUMAN Uveal autoantigen with coiled-coil domains and ankyrin repeats OS=Homo sapiens OX=9606 GN=UACA PE=1 SV=2;tr	9	21	21	21	15	15	15	15	15	15	15.8	161.31	1401	141.91	11.8	11.4	1294800000	637660000	657110000
Q5T6F2;B4DZ54;B4DRB6;B4DH66;A2A305;B4E0R5;Q9P0H6;B3KQ73;Q5JV08	Q5T6F2;B4DZ54;B4DRB6;B4DH66;A2A305;B4E0R5	Ubiquitin-associated protein 2	UBAP2	sp|Q5T6F2|UBAP2_HUMAN Ubiquitin-associated protein 2 OS=Homo sapiens OX=9606 GN=UBAP2 PE=1 SV=1;tr|B4DZ54|B4DZ54_HUMAN cDNA FLJ61492, highly similar to Homo sapiens ubiquitin associated protein 2 (UBAP2), transcript variant 1, mRNA OS=Homo sapiens OX=9606	9	17	17	6	10	14	10	14	2	5	23.1	117.11	1119	163.15	10.1	21.4	5161800000	1437200000	3724600000
B4DYY5;F8W726;B4DZJ6;Q5VU77;Q5VU79;Q5VU78;Q5VU81;Q5VU80	B4DYY5;F8W726;B4DZJ6		UBAP2L	tr|B4DYY5|B4DYY5_HUMAN cDNA FLJ55671, highly similar to Ubiquitin-associated protein 2-like OS=Homo sapiens OX=9606 PE=2 SV=1;tr|F8W726|F8W726_HUMAN Ubiquitin-associated protein 2-like OS=Homo sapiens OX=9606 GN=UBAP2L PE=1 SV=2;tr|B4DZJ6|B4DZJ6_HUMAN cDNA	8	18	18	1	14	15	14	15	1	1	25	113.56	1078	182.76	20.7	20.7	8622600000	2463000000	6159600000
Q15386;B4DHJ9	Q15386;B4DHJ9	Ubiquitin-protein ligase E3C	UBE3C	sp|Q15386|UBE3C_HUMAN Ubiquitin-protein ligase E3C OS=Homo sapiens OX=9606 GN=UBE3C PE=1 SV=3;tr|B4DHJ9|B4DHJ9_HUMAN cDNA FLJ61262, highly similar to Ubiquitin-protein ligase E3C OS=Homo sapiens OX=9606 PE=2 SV=1	2	4	4	4	0	4	0	4	0	4	3.7	123.92	1083	26.13	0	3.7	145690000	0	145690000
Q5T4S7;A0A0A0MSW0;A0A024RAC9	Q5T4S7;A0A0A0MSW0;A0A024RAC9	E3 ubiquitin-protein ligase UBR4	UBR4;ZUBR1	sp|Q5T4S7|UBR4_HUMAN E3 ubiquitin-protein ligase UBR4 OS=Homo sapiens OX=9606 GN=UBR4 PE=1 SV=1;tr|A0A0A0MSW0|A0A0A0MSW0_HUMAN E3 ubiquitin-protein ligase UBR4 (Fragment) OS=Homo sapiens OX=9606 GN=UBR4 PE=1 SV=1;tr|A0A024RAC9|A0A024RAC9_HUMAN Zinc finger,	3	2	2	2	0	2	0	2	0	2	0.4	573.83	5183	11.634	0	0.4	24765000	0	24765000
E9PKP7;A8K962;P17480;B4DNQ1;Q05BZ1;Q9BQR2;B4DLB0;O00164;E9PMM2;E9PLT2	E9PKP7;A8K962;P17480;B4DNQ1;Q05BZ1;Q9BQR2;B4DLB0;O00164	Nucleolar transcription factor 1	UBTF	tr|E9PKP7|E9PKP7_HUMAN Nucleolar transcription factor 1 OS=Homo sapiens OX=9606 GN=UBTF PE=1 SV=1;tr|A8K962|A8K962_HUMAN cDNA FLJ77827, highly similar to Human upstream binding factor (hUBF) OS=Homo sapiens OX=9606 PE=2 SV=1;sp|P17480|UBF1_HUMAN Nucleolar	10	8	8	8	8	1	8	1	8	1	12.6	87.435	745	52.295	12.6	2.1	353000000	353000000	0
A0A024R7L5;A0A024R7L8;Q92900;B3KY55;A0A059XBJ1;A0A059XAJ5;A0A059XAL2;A0A059XG67;A0A059X4U2;Q6ZUC8;A0A059XG73;A0A059XBJ6;A0A059XAM1;A0A059XAL6	A0A024R7L5;A0A024R7L8;Q92900	Regulator of nonsense transcripts 1	UPF1	tr|A0A024R7L5|A0A024R7L5_HUMAN UPF1 OS=Homo sapiens OX=9606 GN=UPF1 PE=2 SV=1;tr|A0A024R7L8|A0A024R7L8_HUMAN UPF1 regulator of nonsense transcripts homolog (Yeast), isoform CRA_a OS=Homo sapiens OX=9606 GN=UPF1 PE=3 SV=1;sp|Q92900|RENT1_HUMAN Regulator of	14	38	38	38	3	38	3	38	3	38	38.8	123.03	1118	323.31	3.5	38.8	11853000000	32752000	11821000000
Q9HAU5	Q9HAU5	Regulator of nonsense transcripts 2	UPF2	sp|Q9HAU5|RENT2_HUMAN Regulator of nonsense transcripts 2 OS=Homo sapiens OX=9606 GN=UPF2 PE=1 SV=1	1	7	7	7	0	7	0	7	0	7	6.4	147.81	1272	42.018	0	6.4	251950000	0	251950000
B3KSJ3;Q9BZI7;A0A087WYC8;Q0VAK7;A0A6H0C8C5	B3KSJ3;Q9BZI7;A0A087WYC8;Q0VAK7	Regulator of nonsense transcripts 3B	UPF3B	tr|B3KSJ3|B3KSJ3_HUMAN cDNA FLJ36409 fis, clone THYMU2010448, highly similar to Regulator of nonsense transcripts 3B OS=Homo sapiens OX=9606 PE=2 SV=1;sp|Q9BZI7|REN3B_HUMAN Regulator of nonsense transcripts 3B OS=Homo sapiens OX=9606 GN=UPF3B PE=1 SV=1;tr|	5	5	5	5	0	5	0	5	0	5	13.4	56.113	470	30.432	0	13.4	180850000	0	180850000
J3QR85;J3KSR7;B2RAX6;Q9Y5J1	J3QR85;J3KSR7;B2RAX6;Q9Y5J1	U3 small nucleolar RNA-associated protein 18 homolog	UTP18	tr|J3QR85|J3QR85_HUMAN U3 small nucleolar RNA-associated protein 18 homolog (Fragment) OS=Homo sapiens OX=9606 GN=UTP18 PE=1 SV=1;tr|J3KSR7|J3KSR7_HUMAN U3 small nucleolar RNA-associated protein 18 homolog (Fragment) OS=Homo sapiens OX=9606 GN=UTP18 PE=1 S	4	1	1	1	1	0	1	0	1	0	7.7	15.844	143	6.3823	7.7	0	17233000	17233000	0
A2MYC9;A0A075B6I7;F8W8C9;P12018	A2MYC9;A0A075B6I7;F8W8C9;P12018	Immunoglobulin iota chain	V4-3;IGLV5-48;VPREB1	tr|A2MYC9|A2MYC9_HUMAN V4-3 protein (Fragment) OS=Homo sapiens OX=9606 GN=V4-3 PE=4 SV=1;sp|A0A075B6I7|LV548_HUMAN Probable non-functional immunoglobulin lambda variable 5-48 OS=Homo sapiens OX=9606 GN=IGLV5-48 PE=1 SV=2;tr|F8W8C9|F8W8C9_HUMAN Immunoglobul	4	2	1	1	2	0	1	0	1	0	14.4	11.284	104	6.2917	14.4	0	272500000	272500000	0
A0A5C2GY72;Q5NV79;A0A5C2GV73;A0A5C2FXV4;A0A5C2GTT2;A0A5C2GIK7;A0A075B6I1	A0A5C2GY72;Q5NV79;A0A5C2GV73;A0A5C2FXV4;A0A5C2GTT2;A0A5C2GIK7;A0A075B6I1		V5-4;IGLV4-60	tr|A0A5C2GY72|A0A5C2GY72_HUMAN IG c1853_light_IGLV4-60_IGLJ2 (Fragment) OS=Homo sapiens OX=9606 PE=2 SV=1;tr|Q5NV79|Q5NV79_HUMAN V5-4 protein (Fragment) OS=Homo sapiens OX=9606 GN=V5-4 PE=4 SV=1;tr|A0A5C2GV73|A0A5C2GV73_HUMAN IG c693_light_IGLV4-60_IGLJ3 (	7	2	2	1	2	0	2	0	1	0	14.4	11.922	111	12.192	14.4	0	271710000	271710000	0
A8KA83;Q9P0L0;J3QKM9	A8KA83;Q9P0L0	Vesicle-associated membrane protein-associated protein A	VAPA	tr|A8KA83|A8KA83_HUMAN Epididymis secretory sperm binding protein OS=Homo sapiens OX=9606 PE=1 SV=1;sp|Q9P0L0|VAPA_HUMAN Vesicle-associated membrane protein-associated protein A OS=Homo sapiens OX=9606 GN=VAPA PE=1 SV=3	3	3	3	3	0	3	0	3	0	3	17.4	27.317	242	28.315	0	17.4	97048000	0	97048000
K7EM16;A0A0S2Z4I9;A0A0S2Z4N8;A0A024R0V4;P50552;A0A0S2Z4I7	K7EM16;A0A0S2Z4I9;A0A0S2Z4N8;A0A024R0V4;P50552;A0A0S2Z4I7	Vasodilator-stimulated phosphoprotein	VASP	tr|K7EM16|K7EM16_HUMAN Vasodilator-stimulated phosphoprotein (Fragment) OS=Homo sapiens OX=9606 GN=VASP PE=1 SV=1;tr|A0A0S2Z4I9|A0A0S2Z4I9_HUMAN Vasodilator-stimulated phosphoprotein isoform 3 (Fragment) OS=Homo sapiens OX=9606 GN=VASP PE=2 SV=1;tr|A0A0S2Z	6	2	2	2	0	2	0	2	0	2	11.5	20.047	183	11.675	0	11.5	29505000	0	29505000
[truncated: 35 more rows]
